# Supplementary material for: Genomic epidemiology of Clostridioides difficile sequence type 35 reveals intraspecies and interspecies clonal transmission
Source: Emerg Microbes Infect. 2024 Sep 20;13(1):2408322. doi: 10.1080/22221751.2024.2408322 (PMC11443556; doi:10.1080/22221751.2024.2408322)
Supplement: Supplementary Tables.xlsx [file TEMI_A_2408322_SM9552.xlsx]

## Sheet: Table S1
Table S1. Detailed information of 226 C. difficile ST35 isolates
Isolate/genome name	Country	Province/State	City	Farm	Ribotype	Isolation Source	Isolation Date	SRA Accession	Genome Source
A1	China	Zhejiang	Shaoxing	ZJ1	046	Pig stool	2018.10.30	SRR10518515	This study
A2	China	Zhejiang	Shaoxing	ZJ1	046	Pig stool	2018.10.30	SRR10518514	This study
A3	China	Zhejiang	Shaoxing	SY	046	Pig stool	2018.09.20	SRR10518510	This study
H1	China	Zhejiang	Hangzhou	-	427	Human clinical stool	2013.03.13	SRR10518508	This study
H2	China	Zhejiang	Hangzhou	-	046	Healthy infant stool from community	2014.02.12	SRR10518402	This study
H3	China	Zhejiang	Hangzhou	-	046	Healthy infant stool from community	2016.01.19	SRR10518325	This study
H4	China	Zhejiang	Hangzhou	-	046	Healthy infant stool from community	2013.04.30	SRR10518513	This study
H5	China	Zhejiang	Hangzhou	-	046	Healthy infant stool from community	2013.07.26	SRR10518413	This study
H6	China	Zhejiang	Hangzhou	-	046	Healthy infant stool from community	2014.04.15	SRR10518391	This study
H7	China	Zhejiang	Hangzhou	-	046	Healthy infant stool from community	2014.05.20	SRR10518380	This study
H8	China	Zhejiang	Hangzhou	-	046	Healthy infant stool from community	2014.08.16	SRR10518369	This study
H9	China	Zhejiang	Hangzhou	-	046	Healthy infant stool from community	2015.05.16	SRR10518347	This study
H10	China	Zhejiang	Hangzhou	-	046	Healthy infant stool from community	2016.05.16	SRR10518336	This study
H11	China	Zhejiang	Hangzhou	-	046	Healthy infant stool from community	2013.11.24	SRR10518469	This study
H12	China	Zhejiang	Hangzhou	-	046	Healthy infant stool from community	2015.11.05	SRR10518358	This study
A4	China	Zhejiang	Jiaxing	HN	046	Pig stool	2016.02.25	SRR10518504	This study
H13	Australia	New South Wales	Sydney	-	046	Human clinical stool	2014	SRR10518498	This study
H14	Australia	New South Wales	Sydney	-	046	Human clinical stool	2014	SRR10518497	This study
H15	South Korea	-	Busan	-	046	Human clinical stool	2014	SRR10518487	This study
H16	South Korea	-	Busan	-	046	Human clinical stool	2014	SRR10518486	This study
H17	UK	-	-	-	Unknown	Human clinical stool	2014	ERR1015453	NCBI
E1	UK	-	-	-	Unknown	Environment	2014	ERR1015457	NCBI
H18	UK	Oxfordshire	-	-	Unknown	Human clinical stool	2008	ERR126254	NCBI
H19	UK	Oxfordshire	-	-	Unknown	Human clinical stool	2009	ERR142276	NCBI
H20	UK	Oxfordshire	-	-	Unknown	Human clinical stool	2009	ERR142279	NCBI
H21	UK	Oxfordshire	-	-	Unknown	Human clinical stool	2010	ERR142281	NCBI
H22	UK	Oxfordshire	-	-	Unknown	Human clinical stool	2008	ERR142411	NCBI
U12	UK	-	-	-	Unknown	Unknown	2016	ERR1447028	NCBI
H24	UK	Oxfordshire	-	-	Unknown	Human clinical stool	2009	ERR251858	NCBI
U1	Sweden	-	-	-	Unknown	Unknown	2012	ERR257025	NCBI
U2	Sweden	-	-	-	Unknown	Unknown	2012	ERR257026	NCBI
U3	Sweden	-	-	-	Unknown	Unknown	2012	ERR257027	NCBI
U4	Sweden	-	-	-	Unknown	Unknown	2012	ERR257028	NCBI
U5	Sweden	-	-	-	Unknown	Unknown	2012	ERR257029	NCBI
U6	Sweden	-	-	-	Unknown	Unknown	2012	ERR257030	NCBI
U7	Sweden	-	-	-	Unknown	Unknown	2012	ERR257031	NCBI
U8	Sweden	-	-	-	Unknown	Unknown	2012	ERR257032	NCBI
U9	Sweden	-	-	-	Unknown	Unknown	2012	ERR257033	NCBI
H25	UK	Oxfordshire	-	-	Unknown	Human clinical stool	2011	ERR340133	NCBI
H26	UK	Oxfordshire	-	-	Unknown	Human clinical stool	2010	ERR340233	NCBI
H27	UK	Oxfordshire	-	-	Unknown	Human clinical stool	2010	ERR340266	NCBI
H28	UK	Oxfordshire	-	-	Unknown	Human clinical stool	2010	ERR340286	NCBI
E2	UK	-	-	-	Unknown	Environment	2013	ERR425956	NCBI
E3	UK	-	-	-	Unknown	Environment	2013	ERR425976	NCBI
H29	China	Zhejiang	Hangzhou	-	046	Human clinical stool	2018.03.17	SRR10518485	This study
H30	China	Zhejiang	Hangzhou	-	046	Human clinical stool	2017.10.21	SRR10518457	This study
H31	China	Beijing	Beijing	-	Unknown	Human clinical stool	2018	GCA_003327305	NCBI
H32	Japan	Tokyo	-	-	Unknown	Human clinical stool	2016	GCA_004318705	NCBI
U10	Canada	Quebec	-	-	Unknown	Unknown	2015	GCA_900011695	NCBI
U11	Canada	Quebec	-	-	Unknown	Unknown	2015	GCA_900015685	NCBI
H33	China	Hebei	Shijiazhuang	-	046	Human clinical stool	2014	SRR10518456	This study
H34	China	Hebei	Shijiazhuang	-	046	Human clinical stool	2011	SRR10518453	This study
H35	China	Hebei	Shijiazhuang	-	046	Human clinical stool	2014	SRR10518452	This study
H36	China	Hebei	Shijiazhuang	-	046	Human clinical stool	2014	SRR10518450	This study
H37	China	Hebei	Shijiazhuang	-	046	Human clinical stool	2014	SRR10518443	This study
H38	China	Hebei	Shijiazhuang	-	046	Human clinical stool	2014	SRR10518442	This study
H39	China	Hebei	Shijiazhuang	-	046	Human clinical stool	2014	SRR10518430	This study
H40	China	Hebei	Shijiazhuang	-	046	Human clinical stool	2012	SRR10518429	This study
H41	China	Hebei	Shijiazhuang	-	046	Human clinical stool	2013	SRR10518476	This study
H42	China	Hebei	Shijiazhuang	-	046	Human clinical stool	2014	SRR10518475	This study
H43	China	Hebei	Shijiazhuang	-	046	Human clinical stool	2014	SRR10518467	This study
H44	China	Hongkong	Hongkong	-	046	Human clinical stool	2013	SRR10518464	This study
H45	China	Hongkong	Hongkong	-	AI-78	Human clinical stool	2013	SRR10518461	This study
H46	China	Hongkong	Hongkong	-	046	Human clinical stool	2013	SRR10518459	This study
H47	China	Hongkong	Hongkong	-	656	Human clinical stool	2013	SRR10518423	This study
H48	China	Hongkong	Hongkong	-	046	Human clinical stool	2013	SRR10518420	This study
H49	China	Zhejiang	Hangzhou	-	046	Human clinical stool	2018.01.05	SRR10518410	This study
H50	China	Zhejiang	Hangzhou	-	046	Human clinical stool	2018.01.18	SRR10518409	This study
H51	Japan	kyushu	Fukuoka	-	046	Human clinical stool	2016	SRR10518401	This study
H52	Japan	kyushu	Fukuoka	-	046	Human clinical stool	2016	SRR10518400	This study
H53	China	Zhejiang	Jiaxing	-	046	Human clinical stool	2016.11.06	SRR10518393	This study
H54	China	Zhejiang	Jiaxing	-	046	Human clinical stool	2017.03.23	SRR10518389	This study
H55	China	Zhejiang	Jinhua	-	046	Human clinical stool	2018.04.19	SRR10518388	This study
H56	China	Zhejiang	Lishui	-	046	Human clinical stool	2017.10.23	SRR10518386	This study
A5	China	Liaoning	Liaoyang	LHZ	046	Pig stool	2018.04.05	SRR10518385	This study
A6	China	Liaoning	Liaoyang	LHZ	046	Pig stool	2018.04.05	SRR10518383	This study
A7	China	Zhejiang	Shaoxing	ZJ2	046	Pig stool	2018.11.01	SRR10518376	This study
A8	China	Zhejiang	Shaoxing	ZJ1	046	Pig stool	2018.10.30	SRR10518375	This study
A9(Ref.)	China	Zhejiang	Shaoxing	ZJ2	656	Pig stool	2018.11.01	SRR18235872	This study
A10	China	Zhejiang	Shaoxing	ZJ2	046	Pig stool	2018.11.01	SRR10518372	This study
A11	China	Zhejiang	Shaoxing	ZJ2	046	Pig stool	2018.11.01	SRR10518371	This study
H57	China	Zhejiang	Hangzhou	-	046	Human clinical stool	2015.08.15	SRR10518366	This study
H58	Singapore	-	-	-	046	Human clinical stool	2012	SRR10518360	This study
H59	Singapore	-	-	-	046	Human clinical stool	2012	SRR10518355	This study
H60	China	Zhejiang	Hangzhou	-	046	Human clinical stool	2018.01.12	SRR10518354	This study
H61	China	Zhejiang	Hangzhou	-	046	Human clinical stool	2017.12.29	SRR10518353	This study
H62	UK	Oxfordshire	-	-	Unknown	Healthy infant stool from community	2011	SRR3333069	NCBI
H63	UK	Oxfordshire	-	-	Unknown	Healthy infant stool from community	2011	SRR3333814	NCBI
H64	UK	Oxfordshire	-	-	Unknown	Human clinical stool	2012	SRR3334802	NCBI
H65	UK	Oxfordshire	-	-	Unknown	Human clinical stool	2011	SRR3334898	NCBI
H66	UK	Oxfordshire	-	-	Unknown	Human clinical stool	2011	SRR3334912	NCBI
H67	UK	Oxfordshire	-	-	Unknown	Human clinical stool	2013	SRR3335871	NCBI
H68	UK	Oxfordshire	-	-	Unknown	Human clinical stool	2012	SRR3335939	NCBI
H69	UK	Oxfordshire	-	-	Unknown	Human clinical stool	2012	SRR3336032	NCBI
H70	UK	Oxfordshire	-	-	Unknown	Human clinical stool	2011	SRR3336058	NCBI
H71	UK	Oxfordshire	-	-	Unknown	Human clinical stool	2012	SRR3337769	NCBI
H72	UK	Oxfordshire	-	-	Unknown	Human clinical stool	2009	SRR3337776	NCBI
H73	UK	West Yorkshire	Leeds	-	Unknown	Human clinical stool	2011	SRR3337782	NCBI
H74	UK	Oxfordshire	-	-	Unknown	Human clinical stool	2011	SRR3338505	NCBI
H75	UK	West Yorkshire	Leeds	-	Unknown	Human clinical stool	2010	SRR3338523	NCBI
H76	UK	West Yorkshire	Leeds	-	Unknown	Human clinical stool	2010	SRR3338572	NCBI
H77	UK	West Yorkshire	Leeds	-	Unknown	Human clinical stool	2011	SRR3338726	NCBI
H78	UK	West Yorkshire	Leeds	-	Unknown	Human clinical stool	2011	SRR3338739	NCBI
H79	UK	Oxfordshire	-	-	Unknown	Human clinical stool	2012	SRR3338768	NCBI
H80	UK	Oxfordshire	-	-	Unknown	Human clinical stool	2011	SRR3338785	NCBI
H81	UK	Oxfordshire	-	-	Unknown	Human clinical stool	2011	SRR3338893	NCBI
H82	UK	Oxfordshire	-	-	Unknown	Healthy infant stool from community	2013	SRR3339994	NCBI
H83	UK	Oxfordshire	-	-	Unknown	Healthy infant stool from community	2013	SRR3340050	NCBI
H84	China	Zhejiang	Taizhou	-	046	Human clinical stool	2018.01.16	SRR10518351	This study
H85	USA	New york	New york	-	046	Human clinical stool	2015	SRR10518349	This study
H86	USA	New york	New york	-	046	Human clinical stool	2015	SRR10518345	This study
H87	USA	New york	New york	-	046	Human clinical stool	2015	SRR10518342	This study
H88	Australia	West Australia	Perth	-	046	Human clinical stool	2012	SRR10518340	This study
H89	Australia	West Australia	Perth	-	046	Human clinical stool	2011	SRR10518334	This study
H90	China	Zhejiang	Wenzhou	-	046	Human clinical stool	2018.01.13	SRR10518333	This study
H91	China	Zhejiang	Hangzhou	-	046	Human clinical stool	2018.08.25	SRR10518330	This study
A12	China	Zhejiang	Hangzhou	YH	046	Pig stool	2017.05.10	SRR10518327	This study
H92	China	Zhejiang	Ningbo	-	046	Human clinical stool	2017.08.02	SRR10518324	This study
H93	China	Zhejiang	Ningbo	-	046	Human clinical stool	2018.01.14	SRR10518322	This study
H94	China	Zhejiang	Shaoxing	-	046	Human clinical stool	2018.11.12	SRR10518319	This study
H95	China	Zhejiang	Hangzhou	-	046	Human clinical stool	2018.04.10	SRR18250169	This study
H96	China	Zhejiang	Hangzhou	-	046	Human clinical stool	2018.04.15	SRR18250168	This study
H97	China	Zhejiang	Hangzhou	-	046	Human clinical stool	2018.04.15	SRR18250145	This study
H98	China	Zhejiang	Hangzhou	-	046	Human clinical stool	2018.04.16	SRR18250134	This study
H99	China	Zhejiang	Hangzhou	-	046	Human clinical stool	2018.04.20	SRR18250123	This study
H100	China	Zhejiang	Hangzhou	-	046	Human clinical stool	2018.04.22	SRR18250112	This study
H101	China	Zhejiang	Hangzhou	-	046	Human clinical stool	2018.05.02	SRR18250101	This study
H102	China	Zhejiang	Hangzhou	-	046	Human clinical stool	2018.05.11	SRR18250090	This study
H103	China	Zhejiang	Hangzhou	-	046	Human clinical stool	2018.05.16	SRR18250079	This study
H104	China	Zhejiang	Hangzhou	-	046	Human clinical stool	2018.05.16	SRR18250068	This study
H105	China	Zhejiang	Hangzhou	-	046	Human clinical stool	2018.05.22	SRR18250167	This study
H106	China	Zhejiang	Hangzhou	-	046	Human clinical stool	2018.05.25	SRR18250154	This study
H107	China	Zhejiang	Hangzhou	-	046	Human clinical stool	2018.05.26	SRR18250153	This study
H108	China	Zhejiang	Hangzhou	-	046	Human clinical stool	2018.05.30	SRR18250152	This study
H109	China	Zhejiang	Hangzhou	-	046	Human clinical stool	2018.06.12	SRR18250151	This study
H110	China	Zhejiang	Hangzhou	-	046	Human clinical stool	2018.06.16	SRR18250150	This study
H111	China	Zhejiang	Hangzhou	-	046	Human clinical stool	2018.06.19	SRR18250149	This study
H112	China	Zhejiang	Hangzhou	-	AI-78	Human clinical stool	2021.06.16	SRR18250148	This study
H113	China	Zhejiang	Hangzhou	-	046	Human clinical stool	2021.07.12	SRR18250147	This study
H114	China	Zhejiang	Hangzhou	-	046	Human clinical stool	2021.07.16	SRR18250146	This study
H115	China	Zhejiang	Hangzhou	-	046	Healthy infant stool from community	2014.02.13	SRR18250144	This study
H116	China	Zhejiang	Hangzhou	-	046	Healthy infant stool from community	2014.03.09	SRR18250143	This study
H117	China	Zhejiang	Hangzhou	-	046	Healthy infant stool from community	2014.03.27	SRR18250142	This study
H118	China	Zhejiang	Hangzhou	-	046	Healthy infant stool from community	2014.07.16	SRR18250141	This study
H119	China	Zhejiang	Hangzhou	-	046	Healthy infant stool from community	2014.09.10	SRR18250140	This study
H120	China	Zhejiang	Hangzhou	-	046	Healthy infant stool from community	2014.10.11	SRR18250139	This study
H121	China	Zhejiang	Hangzhou	-	046	Healthy infant stool from community	2014.12.02	SRR18250138	This study
H122	China	Guangdong	Guangzhou	-	046	Human clinical stool	2018	SRR18250137	This study
H123	China	Beijing	Beijing	-	046	Human clinical stool	2010	SRR18250136	This study
H124	China	Beijing	Beijing	-	046	Human clinical stool	2011	SRR18250135	This study
H125	China	Beijing	Beijing	-	046	Human clinical stool	2011	SRR18250133	This study
H126	China	Beijing	Beijing	-	046	Human clinical stool	2012	SRR18250132	This study
H127	China	Beijing	Beijing	-	046	Human clinical stool	2012	SRR18250131	This study
H128	China	Beijing	Beijing	-	046	Human clinical stool	2015	SRR18250130	This study
H129	China	Beijing	Beijing	-	046	Human clinical stool	2016	SRR18250129	This study
H130	China	Beijing	Beijing	-	046	Human clinical stool	2016	SRR18250128	This study
H131	China	Zhejiang	Hangzhou	-	046	Human clinical stool	2017.11.10	SRR18250127	This study
H132	China	Hebei	Shijiazhuang	-	046	Human clinical stool	2014	SRR18250126	This study
H133	China	Hebei	Shijiazhuang	-	046	Human clinical stool	2014	SRR18250125	This study
H134	China	Hebei	Shijiazhuang	-	046	Human clinical stool	2014	SRR18250124	This study
H135	China	Hebei	Shijiazhuang	-	046	Human clinical stool	2014	SRR18250122	This study
H136	China	Hebei	Shijiazhuang	-	046	Human clinical stool	2014	SRR18250121	This study
H137	China	Hebei	Shijiazhuang	-	046	Human clinical stool	2014	SRR18250120	This study
H138	China	Hebei	Shijiazhuang	-	046	Human clinical stool	2014	SRR18250119	This study
H139	China	Hebei	Shijiazhuang	-	046	Human clinical stool	2014	SRR18250118	This study
H140	China	Hebei	Shijiazhuang	-	046	Human clinical stool	2014	SRR18250117	This study
H141	China	Hebei	Shijiazhuang	-	046	Human clinical stool	2014	SRR18250116	This study
H142	China	Hebei	Shijiazhuang	-	046	Human clinical stool	2014	SRR18250115	This study
H143	China	Hebei	Shijiazhuang	-	046	Human clinical stool	2014	SRR18250114	This study
H144	China	Hebei	Shijiazhuang	-	046	Human clinical stool	2014	SRR18250113	This study
H145	China	Hebei	Shijiazhuang	-	046	Human clinical stool	2014	SRR18250111	This study
H146	China	Hebei	Shijiazhuang	-	046	Human clinical stool	2014	SRR18250110	This study
H147	China	Hebei	Shijiazhuang	-	046	Human clinical stool	2014	SRR18250109	This study
H148	China	Hebei	Shijiazhuang	-	046	Human clinical stool	2014	SRR18250108	This study
H149	China	Zhejiang	Jiaxing	-	046	Human clinical stool	2017.04.18	SRR18250107	This study
H150	China	Zhejiang	Jiaxing	-	046	Human clinical stool	2017.04.30	SRR18250106	This study
H151	China	Zhejiang	Jiaxing	-	046	Human clinical stool	2017.05.03	SRR18250105	This study
H152	China	Zhejiang	Jiaxing	-	046	Human clinical stool	2017.11.18	SRR18250104	This study
H153	China	Zhejiang	Jiaxing	-	046	Human clinical stool	2018.01.11	SRR18250103	This study
H154	China	Zhejiang	Lishui	-	046	Human clinical stool	2018.01.13	SRR18250102	This study
H155	China	Zhejiang	Lishui	-	046	Human clinical stool	2017.11.15	SRR18250100	This study
H156	China	Zhejiang	Lishui	-	046	Human clinical stool	2017.12.23	SRR18250099	This study
H157	China	Zhejiang	Lishui	-	046	Human clinical stool	2017.12.29	SRR18250098	This study
A13	China	Liaoning	Liaoyang	LHZ	046	Pig stool	2021.04.08	SRR18250097	This study
H158	China	Ningxia	Yinchuan	-	046	Human clinical stool	2020	SRR18250096	This study
H159	China	Ningxia	Yinchuan	-	046	Human clinical stool	2020	SRR18250095	This study
H160	China	Ningxia	Yinchuan	-	046	Human clinical stool	2020	SRR18250094	This study
H161	China	Sichuan	Chendu	-	046	Human clinical stool	2014	SRR18250093	This study
H162	China	Shandong	Zibo	-	046	Human clinical stool	2019	SRR18250092	This study
H163	China	Shanghai	Shanghai	-	046	Human clinical stool	2017	SRR18250091	This study
H164	China	Shanghai	Shanghai	-	046	Human clinical stool	2018	SRR18250089	This study
H165	China	Shanghai	Shanghai	-	046	Human clinical stool	2018	SRR18250088	This study
H166	China	Shanghai	Shanghai	-	046	Human clinical stool	2016	SRR18250087	This study
H167	China	Shanghai	Shanghai	-	046	Human clinical stool	2016	SRR18250086	This study
H168	China	Shanghai	Shanghai	-	046	Human clinical stool	2014	SRR18250085	This study
H169	China	Shanghai	Shanghai	-	046	Human clinical stool	2019	SRR18250084	This study
H170	China	Shanghai	Shanghai	-	046	Human clinical stool	2017	SRR18250083	This study
H171	China	Shanghai	Shanghai	-	046	Human clinical stool	2017	SRR18250082	This study
H172	China	Shanghai	Shanghai	-	046	Human clinical stool	2018	SRR18250081	This study
H173	China	Shanghai	Shanghai	-	046	Human clinical stool	2018	SRR18250080	This study
H174	China	Shanghai	Shanghai	-	046	Human clinical stool	2019	SRR18250078	This study
H175	China	Shanghai	Shanghai	-	046	Human clinical stool	2015	SRR18250077	This study
H176	China	Shanghai	Shanghai	-	046	Human clinical stool	2019	SRR18250076	This study
H177	China	Shanghai	Shanghai	-	046	Human clinical stool	2019	SRR18250075	This study
H178	China	Shanghai	Shanghai	-	046	Human clinical stool	2019	SRR18250074	This study
H179	China	Shanghai	Shanghai	-	046	Human clinical stool	2019	SRR18250073	This study
H180	China	Shanghai	Shanghai	-	046	Human clinical stool	2019	SRR18250072	This study
H181	China	Shanghai	Shanghai	-	046	Human clinical stool	2017	SRR18250071	This study
H182	China	Shanghai	Shanghai	-	046	Human clinical stool	2019	SRR18250070	This study
H183	China	Zhejiang	Hangzhou	-	046	Human clinical stool	2017.11.15	SRR18250069	This study
H184	China	Zhejiang	Hangzhou	-	046	Human clinical stool	2017.12.20	SRR18250067	This study
H185	China	Zhejiang	Shaoxing	-	046	Human clinical stool	2016.12.10	SRR18250066	This study
H186	China	Zhejiang	Shaoxing	-	046	Human clinical stool	2017.01.16	SRR18250065	This study
H187	China	Zhejiang	Shaoxing	-	046	Human clinical stool	2018.01.27	SRR18250064	This study
H188	China	Zhejiang	Shaoxing	-	046	Human clinical stool	2019.06.12	SRR18250165	This study
H189	China	Zhejiang	Taizhou	-	046	Human clinical stool	2017.10.12	SRR18250164	This study
H190	China	Zhejiang	Wenzhou	-	046	Human clinical stool	2017.03.26	SRR18250163	This study
H191	China	Zhejiang	Hangzhou	-	046	Human clinical stool	2015.06.25	SRR18250162	This study
H192	China	Zhejiang	Hangzhou	-	046	Human clinical stool	2015.06.28	SRR18250161	This study
H193	China	Zhejiang	Hangzhou	-	046	Human clinical stool	2015.07.05	SRR18250160	This study
H194	China	Zhejiang	Hangzhou	-	046	Human clinical stool	2015.07.26	SRR18250166	This study
H195	China	Zhejiang	Ningbo	-	046	Human clinical stool	2014.06.20	SRR18250159	This study
H196	China	Zhejiang	Shaoxing	-	046	Human clinical stool	2018.04.16	SRR18250158	This study
H197	China	Zhejiang	Shaoxing	-	046	Human clinical stool	2018.06.20	SRR18250157	This study
H198	China	Zhejiang	Shaoxing	-	046	Human clinical stool	2018.09.13	SRR18250156	This study
H199	China	Zhejiang	Shaoxing	-	046	Human clinical stool	2018.04.29	SRR18250155	This study

## Sheet: Table S2 
Table S2. SNP annotation and location on the tree
Branch	Location/Strain	Region	Gene	Start	End	Strand	Mutation Type	Codon	Amino Acid	Cluster Type	Product		ref	1236	1257	13	1326	1329	1347	1491	1492	1498	15	1504	1511	1517	1529	1532	1536	1841	1847	1855	2013115	201315	201317	20141	201412	201417	201427	201430	201432	201454	201456	20147	201490	201492	2015196	201523	201616
-	7365	Unknown	N/A	N/A	N/A	N/A	transversion	A->T	N/A	nc	N/A		A	T	T	T	T	T	T	T	T	T	T	T	T	T	T	T	T	T	T	T	T	T	T	T	T	T	T	T	T	T	T	T	T	T	T	T	T
302	7652	CDS	hypothetical protein	7375	8160	-	transition	GGA->GAA	G->E	ns	hypothetical protein		C	C	C	C	C	C	C	C	C	C	C	C	C	C	C	C	C	C	C	C	C	C	C	C	C	C	C	C	C	C	C	C	C	C	C	C	C
234	8124	CDS	hypothetical protein	7375	8160	-	transversion	TTT->GTT	F->V	ns	hypothetical protein		A	A	A	A	A	A	A	A	A	A	A	A	A	A	A	A	A	A	A	A	A	A	A	A	A	A	A	A	A	A	A	A	A	A	A	A	A
8	8134	CDS	hypothetical protein	7375	8160	-	transition	TTG->TTA	L->L	s	hypothetical protein		C	T	T	T	T	T	C	T	T	T	C	T	C	T	T	T	T	T	T	C	T	T	T	T	T	T	T	T	T	T	T	T	T	T	T	T	T
-	10071	CDS	hypothetical protein	9842	10516	+	transversion	GAA->GCA	E->A	ns	hypothetical protein		A	C	C	C	C	C	C	C	C	C	C	C	C	C	C	C	C	C	C	C	C	C	C	C	C	C	C	C	C	C	C	C	C	C	C	C	C
341	16434	CDS	hypothetical protein	15626	16471	+	transversion	GAG->GCG	E->A	ns	hypothetical protein		A	A	A	A	A	A	A	A	A	A	A	A	A	A	A	A	A	A	A	A	A	A	A	A	A	A	A	A	A	A	A	A	A	A	A	A	A
321	20777	CDS	mepA_1	20619	21974	+	transition	GCT->GCC	A->A	s	Multidrug export protein MepA		T	T	T	T	T	T	T	T	T	T	T	T	T	T	T	T	T	T	T	T	T	T	T	T	T	T	T	T	T	T	T	T	T	T	T	T	T
304	26123	CDS	yicL	25283	26227	-	transition	TCA->TCG	S->S	s	putative inner membrane transporter YicL		T	T	T	T	T	T	T	T	T	T	T	T	T	T	T	T	T	T	T	T	T	T	T	T	T	T	T	T	T	T	T	T	T	T	T	T	T
89	28846	Unknown	N/A	N/A	N/A	N/A	transition	G->A	N/A	nc	N/A		G	G	G	G	G	G	G	G	G	G	G	G	G	G	G	G	G	G	G	G	G	G	G	G	G	G	G	G	G	G	G	G	G	G	G	G	G
313	29727	CDS	cinA_1	29700	30956	-	transition	GAA->GAG	E->E	s	Putative competence-damage inducible protein		T	T	T	T	T	T	T	T	T	T	T	T	T	T	T	T	T	T	T	T	T	T	T	T	T	T	T	T	T	T	T	T	T	T	T	T	T
285	30594	CDS	cinA_1	29700	30956	-	transversion	CCA->CCC	P->P	s	Putative competence-damage inducible protein		T	T	T	T	G	G	T	T	T	T	T	T	T	T	T	T	T	T	T	T	T	T	T	T	T	T	T	T	T	T	T	T	T	T	T	T	T
-	32555	CDS	hisC_1	32137	33585	+	transition	TTC->TCC	F->S	ns	Histidinol-phosphate aminotransferase		T	C	C	C	C	C	C	C	C	C	C	C	C	C	C	C	C	C	C	C	C	C	C	C	C	C	C	C	C	C	C	C	C	C	C	C	C
11	38885	CDS	hypothetical protein	36971	38899	-	transition	TTA->TTG	L->L	s	hypothetical protein		T	C	C	C	C	C	T	C	C	C	T	C	T	C	C	C	C	C	C	T	C	C	C	C	C	C	C	C	C	C	C	C	C	C	C	C	C
316	48384	CDS	hypothetical protein	48315	48668	-	transition	TCG->TCA	S->S	s	hypothetical protein		C	C	C	C	C	C	C	C	C	C	C	C	C	C	C	C	C	C	C	C	C	C	C	C	C	C	C	C	C	C	C	C	C	C	C	C	C
304	53799	CDS	hypothetical protein	52067	54163	-	transition	ACT->ATT	T->I	ns	hypothetical protein		G	G	G	G	G	G	G	G	G	G	G	G	G	G	G	G	G	G	G	G	G	G	G	G	G	G	G	G	G	G	G	G	G	G	G	G	G
332	54310	CDS	hypothetical protein	54176	55294	-	transition	GCT->ACT	A->T	ns	hypothetical protein		C	C	C	C	C	C	C	C	C	C	C	C	C	C	C	C	C	C	C	C	C	C	C	C	C	C	C	C	C	C	C	C	C	C	C	C	C
-	54874	CDS	hypothetical protein	54176	55294	-	transition	ACA->GCA	T->A	ns	hypothetical protein		T	C	C	C	C	C	C	C	C	C	C	C	C	C	C	C	C	C	C	C	C	C	C	C	C	C	C	C	C	C	C	C	C	C	C	C	C
-	56272	CDS	Hydrophobic dipeptide epimerase	55356	56423	-	transversion	CAT->CTT	H->L	ns	Hydrophobic dipeptide epimerase		T	A	A	A	A	A	A	A	A	A	A	A	A	A	A	A	A	A	A	A	A	A	A	A	A	A	A	A	A	A	A	A	A	A	A	A	A
314	56399	CDS	Hydrophobic dipeptide epimerase	55356	56423	-	transition	GAA->AAA	E->K	ns	Hydrophobic dipeptide epimerase		C	C	C	C	C	C	C	C	C	C	C	C	C	C	C	C	C	C	C	C	C	C	C	C	C	C	C	C	C	C	C	C	C	C	C	C	C
304	61162	CDS	pxpA	60540	61331	-	transition	GGA->GAA	G->E	ns	5-oxoprolinase subunit A		C	C	C	C	C	C	C	C	C	C	C	C	C	C	C	C	C	C	C	C	C	C	C	C	C	C	C	C	C	C	C	C	C	C	C	C	C
329	61735	Unknown	N/A	N/A	N/A	N/A	transversion	A->C	N/A	nc	N/A		A	A	A	A	A	A	A	A	A	A	A	A	A	A	A	A	A	A	A	A	A	A	A	A	A	A	A	A	A	A	A	A	A	A	A	A	A
-	62371	CDS	hypothetical protein	61906	62550	+	transition	ACA->GCA	T->A	ns	hypothetical protein		A	G	G	G	G	G	G	G	G	G	G	G	G	G	G	G	G	G	G	G	G	G	G	G	G	G	G	G	G	G	G	G	G	G	G	G	G
304	69166	Unknown	N/A	N/A	N/A	N/A	transition	T->C	N/A	nc	N/A		T	T	T	T	T	T	T	T	T	T	T	T	T	T	T	T	T	T	T	T	T	T	T	T	T	T	T	T	T	T	T	T	T	T	T	T	T
305	69302	CDS	hypothetical protein	69255	69674	+	transition	AAC->AAT	N->N	s	hypothetical protein		C	C	C	C	C	C	C	C	C	C	C	C	C	C	C	C	C	C	C	C	C	C	C	C	C	C	C	C	C	C	C	C	C	C	C	C	C
302	69906	CDS	hypothetical protein	69902	70159	+	transition	GGC->GAC	G->D	ns	hypothetical protein		G	G	G	G	G	G	G	G	G	G	G	G	G	G	G	G	G	G	G	G	G	G	G	G	G	G	G	G	G	G	G	G	G	G	G	G	G
-	83332	CDS	hypothetical protein	82519	84972	-	transition	GCG->GCA	A->A	s	hypothetical protein		C	T	T	T	T	T	T	T	T	T	C	T	C	T	T	T	T	T	T	C	T	T	T	T	T	T	T	T	T	T	T	T	T	T	T	T	T
287	85423	CDS	hypothetical protein	85166	85612	-	transversion	CTT->ATT	L->I	ns	hypothetical protein		G	G	G	G	T	T	G	G	G	G	G	G	G	G	G	G	G	G	G	G	G	G	G	G	G	G	G	G	G	G	G	G	G	G	G	G	G
321	85782	CDS	xkdM_1	85738	86166	-	transition	GCA->ACA	A->T	ns	Phage-like element PBSX protein XkdM		C	C	C	C	C	C	C	C	C	C	C	C	C	C	C	C	C	C	C	C	C	C	C	C	C	C	C	C	C	C	C	C	C	C	C	C	C
12	87704	Unknown	N/A	N/A	N/A	N/A	transition	A->G	N/A	nc	N/A		A	G	G	G	A	A	A	G	G	G	A	G	A	G	G	G	G	G	G	A	G	G	G	G	G	G	G	G	G	G	G	G	G	G	G	G	G
10	89072	CDS	hypothetical protein	88852	89172	+	transition	GCT->GTT	A->V	ns	hypothetical protein		C	T	T	T	T	T	C	T	T	T	C	T	C	T	T	T	T	T	T	C	T	T	T	T	T	T	T	T	T	T	T	T	T	T	T	T	T
350	89244	Unknown	N/A	N/A	N/A	N/A	transition	G->A	N/A	nc	N/A		G	G	G	G	G	G	G	G	G	G	G	G	G	G	G	G	G	G	G	G	G	G	G	G	G	G	G	G	G	G	G	G	G	G	G	G	G
47	91797	Unknown	N/A	N/A	N/A	N/A	transversion	C->A	N/A	nc	N/A		C	C	C	C	C	C	C	C	C	C	C	C	C	C	C	C	C	C	C	C	C	C	C	C	C	C	C	C	C	C	C	C	C	C	C	C	C
-	92413	Unknown	N/A	N/A	N/A	N/A	transition	G->A	N/A	nc	N/A		G	A	A	A	A	A	G	A	A	A	G	A	G	A	A	A	A	A	A	G	A	A	A	A	A	A	A	A	A	A	A	A	A	A	A	A	A
336	95184	CDS	sasA_1	94895	96283	-	transition	GCT->GTT	A->V	ns	Adaptive-response sensory-kinase SasA		G	G	G	G	G	G	G	G	G	G	G	G	G	G	G	G	G	G	G	G	G	G	G	G	G	G	G	G	G	G	G	G	G	G	G	G	G
77	98113	CDS	bcrA_1	97896	98603	-	transversion	GGT->GTT	G->V	ns	Bacitracin transport ATP-binding protein BcrA		C	C	C	C	C	C	C	C	C	C	C	C	C	C	C	C	C	C	C	C	C	C	C	C	C	C	C	C	C	C	C	C	C	C	C	C	C
314	98329	CDS	bcrA_1	97896	98603	-	transition	GCA->GTA	A->V	ns	Bacitracin transport ATP-binding protein BcrA		G	G	G	G	G	G	G	G	G	G	G	G	G	G	G	G	G	G	G	G	G	G	G	G	G	G	G	G	G	G	G	G	G	G	G	G	G
329	102235	CDS	ugtP_1	101996	103117	+	transition	TTT->TTC	F->F	s	Processive diacylglycerol beta-glucosyltransferase		T	T	T	T	T	T	T	T	T	T	T	T	T	T	T	T	T	T	T	T	T	T	T	T	T	T	T	T	T	T	T	T	T	T	T	T	T
302	105694	CDS	dinG_2	105460	106236	+	transversion	TCG->GCG	S->A	ns	3'-5' exonuclease DinG		T	T	T	T	T	T	T	T	T	T	T	T	T	T	T	T	T	T	T	T	T	T	T	T	T	T	T	T	T	T	T	T	T	T	T	T	T
416	108845	CDS	aatB	108586	109782	+	transition	GAA->GGA	E->G	ns	Aspartate aminotransferase		A	A	A	A	A	A	A	A	A	A	A	A	A	A	A	A	A	A	A	A	A	A	A	A	A	A	A	A	A	A	A	A	A	A	A	A	A
314	116373	CDS	purB	115025	116470	-	transversion	TCT->TAT	S->Y	ns	Adenylosuccinate lyase		G	G	G	G	G	G	G	G	G	G	G	G	G	G	G	G	G	G	G	G	G	G	G	G	G	G	G	G	G	G	G	G	G	G	G	G	G
304	116876	CDS	xerC_1	116614	117522	-	transition	TCT->TTT	S->F	ns	Tyrosine recombinase XerC		G	G	G	G	G	G	G	G	G	G	G	G	G	G	G	G	G	G	G	G	G	G	G	G	G	G	G	G	G	G	G	G	G	G	G	G	G
420	121940	CDS	rny	121673	123235	-	transversion	GGT->GGG	G->G	s	Ribonuclease Y		A	A	A	A	A	A	A	A	A	A	A	A	A	A	A	A	A	A	A	A	A	A	A	A	A	A	A	A	A	A	A	A	A	A	A	A	A
9	121999	CDS	rny	121673	123235	-	transversion	AAA->CAA	K->Q	ns	Ribonuclease Y		T	G	G	G	G	G	T	G	G	G	T	G	T	G	G	G	G	G	G	T	G	G	G	G	G	G	G	G	G	G	G	G	G	G	G	G	G
-	144341	CDS	infB	143881	145821	-	transversion	GAA->GCA	E->A	ns	Translation initiation factor IF-2		T	G	G	G	G	G	G	G	G	G	G	G	G	G	G	G	G	G	G	G	G	G	G	G	G	G	G	G	G	G	G	G	G	G	G	G	G
8	145608	CDS	infB	143881	145821	-	transition	ATA->GTA	I->V	ns	Translation initiation factor IF-2		T	C	C	C	C	C	T	C	C	C	T	C	T	C	C	C	C	C	C	T	C	C	C	C	C	C	C	C	C	C	C	C	C	C	C	C	C
314	147043	CDS	nusA	146432	147586	-	transition	TTC->CTC	F->L	ns	Transcription termination/antitermination protein NusA		A	A	A	A	A	A	A	A	A	A	A	A	A	A	A	A	A	A	A	A	A	A	A	A	A	A	A	A	A	A	A	A	A	A	A	A	A
351	147223	CDS	nusA	146432	147586	-	transition	GAA->AAA	E->K	ns	Transcription termination/antitermination protein NusA		C	C	C	C	C	C	C	C	C	C	C	C	C	C	C	C	C	C	C	C	C	C	C	C	C	C	C	C	C	C	C	C	C	C	C	C	C
316	147673	CDS	rimP	147617	148081	-	transition	GAA->AAA	E->K	ns	Ribosome maturation factor RimP		C	C	C	C	C	C	C	C	C	C	C	C	C	C	C	C	C	C	C	C	C	C	C	C	C	C	C	C	C	C	C	C	C	C	C	C	C
303	150608	CDS	polC_1	148285	152583	-	transition	GCT->GTT	A->V	ns	DNA polymerase III PolC-type		G	G	G	G	G	G	G	G	G	G	G	G	G	G	G	G	G	G	G	G	G	G	G	G	G	G	G	G	G	G	G	G	G	G	G	G	G
76	152409	CDS	polC_1	148285	152583	-	transition	GAA->AAA	E->K	ns	DNA polymerase III PolC-type		C	C	C	C	C	C	C	C	C	C	C	C	C	C	C	C	C	C	C	C	T	C	C	C	C	C	C	C	C	C	C	C	C	C	C	C	C
313	153788	CDS	hypothetical protein	153082	154626	-	transition	AAT->AGT	N->S	ns	hypothetical protein		T	T	T	T	T	T	T	T	T	T	T	T	T	T	T	T	T	T	T	T	T	T	T	T	T	T	T	T	T	T	T	T	T	T	T	T	T
345	158020	CDS	pepA	157365	158816	-	transition	TCA->TTA	S->L	ns	Cytosol aminopeptidase		G	G	G	G	G	G	G	G	G	G	G	G	G	G	G	G	G	G	G	G	G	G	G	G	G	G	G	G	G	G	G	G	G	G	G	G	G
10	162348	CDS	hypothetical protein	161829	162425	-	transversion	GGC->GGG	G->G	s	hypothetical protein		G	C	C	C	C	C	G	C	C	C	G	C	G	C	C	C	C	C	C	G	C	C	C	C	C	C	C	C	C	C	C	C	C	C	C	C	C
314	163001	CDS	rhaS_1	162723	163559	+	transition	ATG->ATA	M->I	ns	HTH-type transcriptional activator RhaS		G	G	G	G	G	G	G	G	G	G	G	G	G	G	G	G	G	G	G	G	G	G	G	G	G	G	G	G	G	G	G	G	G	G	G	G	G
338	164889	CDS	dacF_1	164213	165376	-	transition	GCA->GTA	A->V	ns	D-alanyl-D-alanine carboxypeptidase DacF		G	G	G	G	G	G	G	G	G	G	G	G	G	G	G	G	G	G	G	G	G	G	G	G	G	G	G	G	G	G	G	G	G	G	G	G	G
304	167160	CDS	rnjA	165838	167514	-	transition	AAG->GAG	K->E	ns	Ribonuclease J1		T	T	T	T	T	T	T	T	T	T	T	T	T	T	T	T	T	T	T	T	T	T	T	T	T	T	T	T	T	T	T	T	T	T	T	T	T
56	168111	CDS	hypothetical protein	167731	168468	+	transversion	ATA->ATC	I->I	s	hypothetical protein		A	A	A	A	A	A	A	A	A	A	A	A	A	A	A	A	A	A	A	A	A	A	A	A	A	A	A	A	A	A	A	A	A	A	A	A	A
290	168898	CDS	fur	168585	169043	-	transition	GTT->GCT	V->A	ns	Ferric uptake regulation protein		A	A	A	A	A	G	A	A	A	A	A	A	A	A	A	A	A	A	A	A	A	A	A	A	A	A	A	A	A	A	A	A	A	A	A	A	A
-	169764	CDS	yrrK	169690	170115	-	transition	GGA->AGA	G->R	ns	Putative pre-16S rRNA nuclease		C	T	T	T	T	T	T	T	T	T	T	T	T	T	T	T	T	T	T	T	T	T	T	T	T	T	T	T	T	T	T	T	T	T	T	T	T
-	179870	CDS	hypothetical protein	179500	180270	-	transversion	AAT->ATT	N->I	ns	hypothetical protein		T	A	A	A	A	A	A	A	A	A	A	A	A	A	A	A	A	A	A	A	A	A	A	A	A	A	A	A	A	A	A	A	A	A	A	A	A
-	180621	CDS	putative AAA domain-containing protein	180301	181566	-	transversion	ACA->CCA	T->P	ns	putative AAA domain-containing protein		T	G	G	G	G	G	G	G	G	G	G	G	G	G	G	G	G	G	G	G	G	G	G	G	G	G	G	G	G	G	G	G	G	G	G	G	G
11	182942	CDS	topA	182623	184710	-	transition	AGA->AAA	R->K	ns	DNA topoisomerase 1		C	T	T	T	T	T	C	T	T	T	C	T	C	T	T	T	T	T	T	C	T	T	T	T	T	T	T	T	T	T	T	T	T	T	T	T	T
10	186976	CDS	comM	185862	187463	-	transversion	TGT->TTT	C->F	ns	Competence protein ComM		C	A	A	A	A	A	C	A	A	A	C	A	C	A	A	A	A	A	A	C	A	A	A	A	A	A	A	A	A	A	A	A	A	A	A	A	A
315	188724	CDS	hypothetical protein	188022	189185	+	transition	GTA->ATA	V->I	ns	hypothetical protein		G	G	G	G	G	G	G	G	G	G	G	G	G	G	G	G	G	G	G	G	G	G	G	G	G	G	G	G	G	G	G	G	G	G	G	G	G
56	189947	Unknown	N/A	N/A	N/A	N/A	transversion	G->T	N/A	nc	N/A		G	G	G	G	G	G	G	G	G	G	G	G	G	G	G	G	G	G	G	G	G	G	G	G	G	G	G	G	G	G	G	G	G	G	G	G	G
314	193806	CDS	carD_1	193311	193808	+	transversion	TAA->AAA	*->K	ns	RNA polymerase-binding transcription factor CarD		T	T	T	T	T	T	T	T	T	T	T	T	T	T	T	T	T	T	T	T	T	T	T	T	T	T	T	T	T	T	T	T	T	T	T	T	T
321	199366	CDS	brnQ_1	198971	200263	-	transition	GCT->ACT	A->T	ns	Branched-chain amino acid transport system 2 carrier protein		C	C	C	C	C	C	C	C	C	C	C	C	C	C	C	C	C	C	C	C	C	C	C	C	C	C	C	C	C	C	C	C	C	C	C	C	C
-	199666	CDS	brnQ_1	198971	200263	-	transversion	GCT->TCT	A->S	ns	Branched-chain amino acid transport system 2 carrier protein		C	A	A	A	A	A	C	A	A	A	C	A	C	A	A	A	A	A	A	C	A	A	A	A	A	A	A	A	A	A	A	A	A	A	A	A	A
314	200425	Unknown	N/A	N/A	N/A	N/A	transition	A->G	N/A	nc	N/A		A	A	A	A	A	A	A	A	A	A	A	A	A	A	A	A	A	A	A	A	A	A	A	A	A	A	A	A	A	A	A	A	A	A	A	A	A
-	200483	Unknown	N/A	N/A	N/A	N/A	transversion	G->T	N/A	nc	N/A		G	T	T	T	T	T	T	T	T	T	T	T	T	T	T	T	T	T	T	T	T	T	T	T	T	T	T	T	T	T	T	T	T	T	T	T	T
352	203519	CDS	rbgA	203065	203961	-	transition	TCT->TTT	S->F	ns	Ribosome biogenesis GTPase A		G	G	G	G	G	G	G	G	G	G	G	G	G	G	G	G	G	G	G	G	G	G	G	G	G	G	G	G	G	G	G	G	G	G	G	G	G
10	205101	CDS	trmD	204817	205512	-	transition	GTA->ATA	V->I	ns	tRNA (guanine-N(1)-)-methyltransferase		C	T	T	T	T	T	C	T	T	T	C	T	C	T	T	T	T	T	T	C	T	T	T	T	T	T	T	T	T	T	T	T	T	T	T	T	T
346	207457	CDS	ffh	206746	208098	-	transition	CCA->CCG	P->P	s	Signal recognition particle protein		T	T	T	T	T	T	T	T	T	T	T	T	T	T	T	T	T	T	T	T	T	T	T	T	T	T	T	T	T	T	T	T	T	T	T	T	T
315	216673	Unknown	N/A	N/A	N/A	N/A	transition	T->C	N/A	nc	N/A		T	T	T	T	T	T	T	T	T	T	T	T	T	T	T	T	T	T	T	T	T	T	T	T	T	T	T	T	T	T	T	T	T	T	T	T	T
314	216958	CDS	hypothetical protein	216873	217397	-	transition	AAT->AGT	N->S	ns	hypothetical protein		T	T	T	T	T	T	T	T	T	T	T	T	T	T	T	T	T	T	T	T	T	T	T	T	T	T	T	T	T	T	T	T	T	T	T	T	T
316	217387	CDS	hypothetical protein	216873	217397	-	transition	AAA->AGA	K->R	ns	hypothetical protein		T	T	T	T	T	T	T	T	T	T	T	T	T	T	T	T	T	T	T	T	T	T	T	T	T	T	T	T	T	T	T	T	T	T	T	T	T
399	219985	CDS	sigK	219455	220114	+	transversion	GGC->GGA	G->G	s	RNA polymerase sigma-28 factor		C	C	C	C	C	C	C	C	C	C	C	C	C	C	C	C	C	C	C	C	C	C	C	C	C	C	C	C	C	C	C	C	C	C	C	C	C
69	220037	CDS	sigK	219455	220114	+	transversion	GTA->CTA	V->L	ns	RNA polymerase sigma-28 factor		G	G	G	G	G	G	G	G	G	G	G	G	G	G	G	G	G	G	G	G	G	G	G	G	G	G	G	G	G	G	G	G	G	G	G	G	G
389	220419	CDS	spoVD_1	220198	221073	-	transversion	GGT->TGT	G->C	ns	Stage V sporulation protein D		C	C	C	C	C	C	C	C	C	C	C	C	C	C	C	C	C	C	C	C	C	C	C	C	C	C	C	C	C	C	C	C	C	C	C	C	C
-	221842	CDS	ftsI	221283	221867	-	transversion	TGG->TTG	W->L	ns	Peptidoglycan D,D-transpeptidase FtsI		C	A	A	A	A	A	A	A	A	A	A	A	A	A	A	A	A	A	A	A	A	A	A	A	A	A	A	A	A	A	A	A	A	A	A	A	A
385	224493	CDS	mltG	224019	225098	-	transition	AAG->AAA	K->K	s	Endolytic murein transglycosylase		C	C	C	C	C	C	C	C	C	C	C	C	C	C	C	C	C	C	C	C	C	C	C	C	C	C	C	C	C	C	C	C	C	C	C	C	C
285	225121	Unknown	N/A	N/A	N/A	N/A	transition	T->C	N/A	nc	N/A		T	T	T	T	C	C	T	T	T	T	T	T	T	T	T	T	T	T	T	T	T	T	T	T	T	T	T	T	T	T	T	T	T	T	T	T	T
284	228432	CDS	deoB	227699	228871	-	transition	GTA->GCA	V->A	ns	Phosphopentomutase		A	A	A	A	A	A	A	A	A	A	A	A	A	A	A	A	A	A	A	A	A	A	A	A	A	A	A	A	A	A	A	A	A	A	A	A	A
314	228779	CDS	deoB	227699	228871	-	transition	ACC->ACT	T->T	s	Phosphopentomutase		G	G	G	G	G	G	G	G	G	G	G	G	G	G	G	G	G	G	G	G	G	G	G	G	G	G	G	G	G	G	G	G	G	G	G	G	G
443	235010	CDS	hypothetical protein	234563	235684	-	transversion	GAT->GAG	D->E	ns	hypothetical protein		A	A	A	A	A	A	A	A	A	A	A	A	A	A	A	A	A	A	A	A	A	A	A	A	A	A	A	A	A	A	A	A	A	A	A	A	A
265	235845	Unknown	N/A	N/A	N/A	N/A	transition	G->A	N/A	nc	N/A		G	G	G	G	G	G	G	G	G	G	G	G	G	G	G	G	G	G	G	G	G	G	G	G	G	G	G	G	G	G	G	G	G	G	G	G	G
405	236914	Unknown	N/A	N/A	N/A	N/A	transition	C->T	N/A	nc	N/A		C	C	C	C	C	C	C	C	C	C	C	C	C	C	C	C	C	C	C	C	C	C	C	C	C	C	C	C	C	C	C	C	C	C	C	C	C
60	237018	Unknown	N/A	N/A	N/A	N/A	transversion	C->A	N/A	nc	N/A		C	C	C	C	C	C	C	C	C	C	C	C	C	C	C	C	C	C	C	C	C	C	C	C	C	C	C	C	C	C	C	C	C	C	C	C	C
316	239000	CDS	hypothetical protein	238795	239274	+	transversion	GCA->GAA	A->E	ns	hypothetical protein		C	C	C	C	C	C	C	C	C	C	C	C	C	C	C	C	C	C	C	C	C	C	C	C	C	C	C	C	C	C	C	C	C	C	C	C	C
302	240154	CDS	hypothetical protein	239367	240233	-	transition	AGT->AAT	S->N	ns	hypothetical protein		C	C	C	C	C	C	C	C	C	C	C	C	C	C	C	C	C	C	C	C	C	C	C	C	C	C	C	C	C	C	C	C	C	C	C	C	C
309	241212	CDS	recN	240447	242126	-	transition	ATT->ATC	I->I	s	DNA repair protein RecN		A	A	A	A	A	A	A	A	A	A	A	A	A	A	A	A	A	A	A	A	A	A	A	A	A	A	A	A	A	A	A	A	A	A	A	A	A
10	242658	CDS	tlyA	242146	242958	-	transition	GGA->AGA	G->R	ns	16S/23S rRNA (cytidine-2'-O)-methyltransferase TlyA		C	T	T	T	T	T	C	T	T	T	C	T	C	T	T	T	T	T	T	C	T	T	T	T	T	T	T	T	T	T	T	T	T	T	T	T	T
447	242875	CDS	tlyA	242146	242958	-	transition	GGA->GGG	G->G	s	16S/23S rRNA (cytidine-2'-O)-methyltransferase TlyA		T	T	T	T	T	T	T	T	T	T	T	T	T	T	T	T	T	T	T	T	T	T	T	T	T	T	T	T	T	T	T	T	T	T	T	T	T
315	246909	CDS	xseA	246564	247769	-	transition	GAG->GAA	E->E	s	Exodeoxyribonuclease 7 large subunit		C	C	C	C	C	C	C	C	C	C	C	C	C	C	C	C	C	C	C	C	C	C	C	C	C	C	C	C	C	C	C	C	C	C	C	C	C
128	248793	CDS	tsaD_1	247766	248836	-	transition	TGC->TAC	C->Y	ns	tRNA N6-adenosine threonylcarbamoyltransferase		C	C	C	T	C	C	C	C	C	C	C	C	C	C	C	C	C	C	C	C	C	C	C	C	C	C	C	C	C	C	C	C	C	C	C	C	C
8	249427	CDS	putative protein	249411	249773	-	transition	GTA->GCA	V->A	ns	putative protein		A	G	G	G	G	G	A	G	G	G	A	G	A	G	G	G	G	G	G	A	G	G	G	G	G	G	G	G	G	G	G	G	G	G	G	G	G
288	253436	CDS	hypothetical protein	253132	253518	-	transition	GCA->GTA	A->V	ns	hypothetical protein		G	G	G	G	A	A	G	G	G	G	G	G	G	G	G	G	G	G	G	G	G	G	G	G	G	G	G	G	G	G	G	G	G	G	G	G	G
-	256701	CDS	fbp	255451	257436	-	transition	AGT->GGT	S->G	ns	Fructose-1,6-bisphosphatase class 3		T	C	C	C	C	C	C	C	C	C	C	C	C	C	C	C	C	C	C	C	C	C	C	C	C	C	C	C	C	C	C	C	C	C	C	C	C
-	257514	Unknown	N/A	N/A	N/A	N/A	transition	A->G	N/A	nc	N/A		A	G	G	G	G	G	A	G	G	G	A	G	A	G	G	G	G	G	G	A	G	G	G	G	G	G	G	G	G	G	A	G	G	G	G	G	G
316	257670	CDS	hypothetical protein	257525	258064	-	transition	ACT->ATT	T->I	ns	hypothetical protein		G	G	G	G	G	G	G	G	G	G	G	G	G	G	G	G	G	G	G	G	G	G	G	G	G	G	G	G	G	G	G	G	G	G	G	G	G
10	258104	Unknown	N/A	N/A	N/A	N/A	transversion	T->A	N/A	nc	N/A		T	A	A	A	A	A	T	A	A	A	T	A	T	A	A	A	A	A	A	T	A	A	A	A	A	A	A	A	A	A	A	A	A	A	A	A	A
304	262232	CDS	norR_2	260961	262961	-	transition	ATT->GTT	I->V	ns	Anaerobic nitric oxide reductase transcription regulator NorR		T	T	T	T	T	T	T	T	T	T	T	T	T	T	T	T	T	T	T	T	T	T	T	T	T	T	T	T	T	T	T	T	T	T	T	T	T
8	262710	CDS	norR_2	260961	262961	-	transversion	GAC->GAA	D->E	ns	Anaerobic nitric oxide reductase transcription regulator NorR		G	T	T	T	T	T	G	T	T	T	G	T	G	T	T	T	T	T	T	G	T	T	T	T	T	T	T	T	T	T	T	T	T	T	T	T	T
304	267621	CDS	fabD	267231	268181	-	transversion	GCA->GCC	A->A	s	Malonyl CoA-acyl carrier protein transacylase		T	T	T	T	T	T	T	T	T	T	T	T	T	T	T	T	T	T	T	T	T	T	T	T	T	T	T	T	T	T	T	T	T	T	T	T	T
313	269141	Unknown	N/A	N/A	N/A	N/A	transition	C->T	N/A	nc	N/A		C	C	C	C	C	C	C	C	C	C	C	C	C	C	C	C	C	C	C	C	C	C	C	C	C	C	C	C	C	C	C	C	C	C	C	C	C
313	271403	CDS	fapR	271280	271837	-	transition	AGG->AGA	R->R	s	Transcription factor FapR		C	C	C	C	C	C	C	C	C	C	C	C	C	C	C	C	C	C	C	C	C	C	C	C	C	C	C	C	C	C	C	C	C	C	C	C	C
316	280104	CDS	larA	279504	280778	-	transition	GTA->GTG	V->V	s	Lactate racemase		T	T	T	T	T	T	T	T	T	T	T	T	T	T	T	T	T	T	T	T	T	T	T	T	T	T	T	T	T	T	T	T	T	T	T	T	T
350	283180	Unknown	N/A	N/A	N/A	N/A	transition	T->C	N/A	nc	N/A		T	T	T	T	T	T	T	T	T	T	T	T	T	T	T	T	T	T	T	T	T	T	T	T	T	T	T	T	T	T	T	T	T	T	T	T	T
198	283973	Unknown	N/A	N/A	N/A	N/A	transition	G->A	N/A	nc	N/A		G	G	G	G	G	G	G	G	G	G	G	G	G	G	G	G	G	G	G	G	G	G	G	G	G	G	G	G	G	G	G	G	G	G	G	G	G
388	290279	CDS	hypothetical protein	289841	290542	-	transversion	CAA->CAT	Q->H	ns	hypothetical protein		T	T	T	T	T	T	T	T	T	T	T	T	T	T	T	T	T	T	T	T	T	T	T	T	T	T	T	T	T	T	T	T	T	T	T	T	T
284	295827	CDS	hypothetical protein	295758	296549	-	transversion	TTT->TTG	F->L	ns	hypothetical protein		A	A	A	A	A	A	A	A	A	A	A	A	A	A	A	A	A	A	A	A	A	A	A	A	A	A	A	A	A	A	A	A	A	A	A	A	A
316	295997	CDS	hypothetical protein	295758	296549	-	transversion	GTA->CTA	V->L	ns	hypothetical protein		C	C	C	C	C	C	C	C	C	C	C	C	C	C	C	C	C	C	C	C	C	C	C	C	C	C	C	C	C	C	C	C	C	C	C	C	C
309	296688	CDS	hypothetical protein	296553	296882	-	transition	AGC->AGT	S->S	s	hypothetical protein		G	G	G	G	G	G	G	G	G	G	G	G	G	G	G	G	G	G	G	G	G	G	G	G	G	G	G	G	G	G	G	G	G	G	G	G	G
-	296945	Unknown	N/A	N/A	N/A	N/A	transversion transition	C->A C->T	N/A	nc	N/A		C	A	A	A	A	A	C	A	A	A	C	A	C	A	A	A	A	A	A	C	A	A	A	A	A	A	A	A	A	A	A	A	A	A	A	A	A
306	301087	CDS	mrdA	300942	303920	-	transversion	AGT->ATT	S->I	ns	Peptidoglycan D,D-transpeptidase MrdA		C	C	C	C	C	C	C	C	C	C	C	C	C	C	C	C	C	C	C	C	C	C	C	C	C	C	C	C	C	C	C	C	C	C	C	C	C
6	301537	CDS	mrdA	300942	303920	-	transition	GTA->GCA	V->A	ns	Peptidoglycan D,D-transpeptidase MrdA		A	G	G	G	G	G	G	G	G	G	A	G	A	G	G	G	G	G	G	A	G	G	G	G	G	G	G	G	G	G	G	G	G	G	G	G	G
345	301759	CDS	mrdA	300942	303920	-	transition	TAT->TGT	Y->C	ns	Peptidoglycan D,D-transpeptidase MrdA		T	T	T	T	T	T	T	T	T	T	T	T	T	T	T	T	T	T	T	T	T	T	T	T	T	T	T	T	T	T	T	T	T	T	T	T	T
67	301830	CDS	mrdA	300942	303920	-	transition	AGT->AGC	S->S	s	Peptidoglycan D,D-transpeptidase MrdA		A	A	A	A	A	A	A	A	A	A	A	A	A	A	A	A	A	A	A	A	A	A	A	A	A	A	A	A	A	A	A	A	A	A	A	A	A
345	301840	CDS	mrdA	300942	303920	-	transition	GCA->GTA	A->V	ns	Peptidoglycan D,D-transpeptidase MrdA		G	G	G	G	G	G	G	G	G	G	G	G	G	G	G	G	G	G	G	G	G	G	G	G	G	G	G	G	G	G	G	G	G	G	G	G	G
-	302432	CDS	mrdA	300942	303920	-	transversion transversion	GTA->CTA GTA->TTA	V->L V->L	ns ns	Peptidoglycan D,D-transpeptidase MrdA		C	C	C	C	C	C	C	C	C	C	C	C	C	C	C	C	C	C	C	C	C	C	C	C	C	C	C	C	C	C	C	C	C	C	C	C	C
352	303543	CDS	mrdA	300942	303920	-	transition	TAC->TAT	Y->Y	s	Peptidoglycan D,D-transpeptidase MrdA		G	G	G	G	G	G	G	G	G	G	G	G	G	G	G	G	G	G	G	G	G	G	G	G	G	G	G	G	G	G	G	G	G	G	G	G	G
314	312958	CDS	rnfC	311734	313071	-	transition	CAG->CAA	Q->Q	s	Na(+)-translocating ferredoxin:NAD(+) oxidoreductase complex subunit C		C	C	C	C	C	C	C	C	C	C	C	C	C	C	C	C	C	C	C	C	C	C	C	C	C	C	C	C	C	C	C	C	C	C	C	C	C
50	317053	Unknown	N/A	N/A	N/A	N/A	transition	G->A	N/A	nc	N/A		G	G	G	G	G	G	G	G	G	G	G	G	G	G	G	G	G	G	G	G	G	G	G	G	G	G	G	G	G	G	G	G	G	G	G	G	G
302	319505	CDS	slt	319150	319704	-	transition	GCT->GTT	A->V	ns	Soluble lytic murein transglycosylase		G	G	G	G	G	G	G	G	G	G	G	G	G	G	G	G	G	G	G	G	G	G	G	G	G	G	G	G	G	G	G	G	G	G	G	G	G
396	321962	CDS	polA	320308	322956	-	transition	ATA->ACA	I->T	ns	DNA polymerase I		A	A	A	A	A	A	A	A	A	A	A	A	A	A	A	A	A	A	A	A	A	A	A	A	A	A	A	A	A	A	A	A	A	A	A	A	A
251	323964	CDS	hypothetical protein	323828	324025	-	transition	TCT->TTT	S->F	ns	hypothetical protein		G	G	G	G	G	G	G	G	G	G	G	G	G	G	G	G	G	G	G	G	G	G	G	G	G	G	G	G	G	G	G	G	G	G	G	G	G
113	328814	CDS	ypbG	328554	329426	-	transition	CCA->TCA	P->S	ns	putative protein YpbG		G	G	G	G	G	G	G	G	G	G	G	G	G	G	G	G	G	G	G	G	G	G	G	G	G	G	G	G	G	G	G	G	G	G	G	G	G
10	329933	CDS	sutR_1	329590	330141	-	transition	AAT->AGT	N->S	ns	HTH-type transcriptional regulator SutR		T	C	C	C	C	C	T	C	C	C	T	C	T	C	C	C	C	C	C	T	C	C	C	C	C	C	C	C	C	C	C	C	C	C	C	C	C
304	330479	CDS	bssD	330161	331063	-	transversion	ACA->ACT	T->T	s	Benzylsuccinate synthase activating enzyme		T	T	T	T	T	T	T	T	T	T	T	T	T	T	T	T	T	T	T	T	T	T	T	T	T	T	T	T	T	T	T	T	T	T	T	T	T
302	337357	CDS	hypothetical protein	336938	337489	-	transition	CAT->TAT	H->Y	ns	hypothetical protein		G	G	G	G	G	G	G	G	G	G	G	G	G	G	G	G	G	G	G	G	G	G	G	G	G	G	G	G	G	G	G	G	G	G	G	G	G
362	339713	Unknown	N/A	N/A	N/A	N/A	transition	C->T	N/A	nc	N/A		C	C	C	C	C	C	C	C	C	C	C	C	T	C	C	C	C	C	C	C	C	C	C	C	C	C	C	C	C	C	C	C	C	C	C	C	C
309	340606	CDS	hypothetical protein	339770	340957	-	transition	GCT->ACT	A->T	ns	hypothetical protein		C	C	C	C	C	C	C	C	C	C	C	C	C	C	C	C	C	C	C	C	C	C	C	C	C	C	C	C	C	C	C	C	C	C	C	C	C
-	341187	Unknown	N/A	N/A	N/A	N/A	transversion	T->A	N/A	nc	N/A		T	A	A	A	A	A	A	A	A	A	A	A	A	A	A	A	A	A	A	A	A	A	A	A	A	A	A	A	A	A	A	A	A	A	A	A	A
8	344332	CDS	moeA	344226	345407	-	transition	GGT->GAT	G->D	ns	Molybdopterin molybdenumtransferase		C	T	T	T	T	T	C	T	T	T	C	T	C	T	T	T	T	T	T	C	T	T	T	T	T	T	T	T	T	T	T	T	T	T	T	T	T
315	348039	CDS	manZ_1	347779	348621	-	transversion	GAA->TAA	E->*	ns	PTS system mannose-specific EIID component		C	C	C	C	C	C	C	C	C	C	C	C	C	C	C	C	C	C	C	C	C	C	C	C	C	C	C	C	C	C	C	C	C	C	C	C	C
11	348248	CDS	manZ_1	347779	348621	-	transversion	TCA->TAA	S->*	ns	PTS system mannose-specific EIID component		G	T	T	T	T	T	G	T	T	T	G	T	G	T	T	T	T	T	T	G	T	T	T	T	T	T	T	T	T	T	T	T	T	T	T	T	T
147	350752	CDS	sorF	350597	351010	-	transition	TTA->CTA	L->L	s	PTS system sorbose-specific EIIA component		A	A	A	A	A	A	A	A	A	A	A	A	A	A	A	A	A	A	A	A	A	A	A	A	A	A	A	A	A	A	A	A	A	A	A	A	A
308	351821	Unknown	N/A	N/A	N/A	N/A	transition	C->T	N/A	nc	N/A		C	C	C	C	C	C	C	C	C	C	C	C	C	C	C	C	C	C	C	C	C	C	C	C	C	C	C	C	C	C	C	C	C	C	C	C	C
338	351895	Unknown	N/A	N/A	N/A	N/A	transversion	A->T	N/A	nc	N/A		A	A	A	A	A	A	A	A	A	A	A	A	A	A	A	A	A	A	A	A	A	A	A	A	A	A	A	A	A	A	A	A	A	A	A	A	A
321	358490	CDS	hypothetical protein	357502	358719	-	transition	CCT->CTT	P->L	ns	hypothetical protein		G	G	G	G	G	G	G	G	G	G	G	G	G	G	G	G	G	G	G	G	G	G	G	G	G	G	G	G	G	G	G	G	G	G	G	G	G
-	359655	CDS	hypothetical protein	359197	360102	-	transition	GGA->AGA	G->R	ns	hypothetical protein		C	T	T	T	T	T	T	T	T	T	T	T	T	T	T	T	T	T	T	T	T	T	T	T	T	T	T	T	T	T	T	T	T	T	T	T	T
-	361097	CDS	ccpA_1	360835	361851	-	transition	GTT->GCT	V->A	ns	Catabolite control protein A		A	G	G	G	G	G	G	G	G	G	G	G	G	G	G	G	G	G	G	G	G	G	G	G	G	G	G	G	G	G	G	G	G	G	G	G	G
150	361934	Unknown	N/A	N/A	N/A	N/A	transition	T->C	N/A	nc	N/A		T	T	T	T	T	T	T	T	T	T	T	T	T	T	T	T	T	T	T	T	T	T	T	T	T	T	T	T	T	T	T	T	T	T	T	T	T
304	362585	Unknown	N/A	N/A	N/A	N/A	transition	C->T	N/A	nc	N/A		C	C	C	C	C	C	C	C	C	C	C	C	C	C	C	C	C	C	C	C	C	C	C	C	C	C	C	C	C	C	C	C	C	C	C	C	C
60	366765	CDS	thlA_1	366036	366968	-	transition	TCA->TCG	S->S	s	Acetyl-CoA acetyltransferase		T	T	T	T	T	T	T	T	T	T	T	T	T	T	T	T	T	T	T	T	T	T	T	T	T	T	T	T	T	T	T	T	T	T	T	T	T
-	371163	CDS	bcd	370927	372063	-	transition	ACA->GCA	T->A	ns	Acyl-CoA dehydrogenase, short-chain specific		T	C	C	C	C	C	C	C	C	C	C	C	C	C	C	C	C	C	C	C	C	C	C	C	C	C	C	C	C	C	C	C	C	C	C	C	C
338	372265	Unknown	N/A	N/A	N/A	N/A	transversion	A->T	N/A	nc	N/A		A	A	A	A	A	A	A	A	A	A	A	A	A	A	A	A	A	A	A	A	A	A	A	A	A	A	A	A	A	A	A	A	A	A	A	A	A
10	373088	CDS	hypothetical protein	372772	373239	-	transversion	ATA->AAA	I->K	ns	hypothetical protein		A	T	T	T	T	T	A	T	T	T	A	T	A	T	T	T	T	T	T	A	T	T	T	T	T	T	T	T	T	T	T	T	T	T	T	T	T
-	373145	CDS	hypothetical protein	372772	373239	-	transition	GTA->GCA	V->A	ns	hypothetical protein		A	G	G	G	G	G	G	G	G	G	G	G	G	G	G	G	G	G	G	G	G	G	G	G	G	G	G	G	G	G	G	G	G	G	G	G	G
420	376274	CDS	nadK	375593	376393	+	transition	GTT->ATT	V->I	ns	NAD kinase		G	G	G	G	G	G	G	G	G	G	G	G	G	G	G	G	G	G	G	G	G	G	G	G	G	G	G	G	G	G	G	G	G	G	G	G	G
338	379163	CDS	pepT_1	378705	379931	-	transversion	GAA->CAA	E->Q	ns	Peptidase T		C	C	C	C	C	C	C	C	C	C	C	C	C	C	C	C	C	C	C	C	C	C	C	C	C	C	C	C	C	C	C	C	C	C	C	C	C
-	382124	CDS	hypothetical protein	381223	382476	-	transversion	GAA->GCA	E->A	ns	hypothetical protein		T	G	G	G	G	G	G	G	G	G	G	G	G	T	G	G	G	G	G	G	G	G	G	G	G	G	G	G	G	G	G	G	G	G	G	G	G
-	387168	CDS	cpdA	386121	387332	-	transversion	CCA->CCC	P->P	s	3',5'-cyclic adenosine monophosphate phosphodiesterase CpdA		T	G	G	G	G	G	T	G	G	G	T	G	T	G	G	G	G	G	G	T	G	G	G	G	G	G	G	G	G	G	G	G	G	G	G	G	G
58	387218	CDS	cpdA	386121	387332	-	transition	GAA->AAA	E->K	ns	3',5'-cyclic adenosine monophosphate phosphodiesterase CpdA		C	C	C	C	C	C	C	C	C	C	C	C	C	C	C	C	C	C	C	C	C	C	C	C	C	C	C	C	C	C	C	C	C	C	C	C	C
305	394130	CDS	addB	391205	394672	-	transition	GAT->GAC	D->D	s	ATP-dependent helicase/deoxyribonuclease subunit B		A	A	A	A	A	A	A	A	A	A	A	A	A	A	A	A	A	A	A	A	A	A	A	A	A	A	A	A	A	A	A	A	A	A	A	A	A
303	397550	CDS	pcrA_1	396650	397822	-	transition	CAC->CAT	H->H	s	ATP-dependent DNA helicase PcrA		G	G	G	G	G	G	G	G	G	G	G	G	G	G	G	G	G	G	G	G	G	G	G	G	G	G	G	G	G	G	G	G	G	G	G	G	G
325	412773	CDS	hypothetical protein	412202	413275	-	transition	GTA->GCA	V->A	ns	hypothetical protein		A	A	A	A	A	A	G	A	A	A	A	A	A	A	A	A	A	A	A	A	A	A	A	A	A	A	A	A	A	A	A	A	A	A	A	A	A
241	412810	CDS	hypothetical protein	412202	413275	-	transition	CTG->TTG	L->L	s	hypothetical protein		G	G	G	G	G	G	G	G	G	G	G	G	G	G	G	G	G	G	G	G	G	G	G	G	G	A	G	G	A	G	G	G	G	G	G	G	G
350	414237	CDS	bcsB	413324	415405	-	transversion	TCT->TAT	S->Y	ns	Cyclic di-GMP-binding protein		G	G	G	G	G	G	G	G	G	G	G	G	G	G	G	G	G	G	G	G	G	G	G	G	G	G	G	G	G	G	G	G	G	G	G	G	G
201	415910	CDS	hypothetical protein	415428	416684	-	transition	CAA->TAA	Q->*	ns	hypothetical protein		G	G	G	G	G	G	G	G	G	G	G	G	G	G	G	G	G	G	G	G	G	G	G	G	G	G	G	G	G	G	G	G	G	G	G	G	G
-	420740	CDS	hypothetical protein	420517	421245	-	transition	GTT->GCT	V->A	ns	hypothetical protein		A	G	G	G	G	G	A	G	G	G	A	G	A	G	G	A	G	G	G	A	G	G	G	G	G	G	G	G	G	G	G	G	G	G	G	G	G
316	425371	CDS	hypothetical protein	425313	427220	-	transition	TCG->TTG	S->L	ns	hypothetical protein		G	G	G	G	G	G	G	G	G	G	G	G	G	G	G	G	G	G	G	G	G	G	G	G	G	G	G	G	G	G	G	G	G	G	G	G	G
11	425555	CDS	hypothetical protein	425313	427220	-	transition	CCA->TCA	P->S	ns	hypothetical protein		G	A	A	A	A	A	G	A	A	A	G	A	G	A	A	A	A	A	A	G	A	A	A	A	A	A	A	A	A	A	A	A	A	A	A	A	A
11	426241	CDS	hypothetical protein	425313	427220	-	transition	CCT->CTT	P->L	ns	hypothetical protein		G	A	A	A	A	A	G	A	A	A	G	A	G	A	A	A	A	A	A	G	A	A	A	A	A	A	A	A	A	A	A	A	A	A	A	A	A
285	427977	Unknown	N/A	N/A	N/A	N/A	transversion	G->T	N/A	nc	N/A		G	G	G	G	T	T	G	G	G	G	G	G	G	G	G	G	G	G	G	G	G	G	G	G	G	G	G	G	G	G	G	G	G	G	G	G	G
314	433600	Unknown	N/A	N/A	N/A	N/A	transition	G->A	N/A	nc	N/A		G	G	G	G	G	G	G	G	G	G	G	G	G	G	G	G	G	G	G	G	G	G	G	G	G	G	G	G	G	G	G	G	G	G	G	G	G
302	434189	CDS	hypothetical protein	433943	435556	-	transversion	ATG->ATT	M->I	ns	hypothetical protein		C	C	C	C	C	C	C	C	C	C	C	C	C	C	C	C	C	C	C	C	C	C	C	C	C	C	C	C	C	C	C	C	C	C	C	C	C
337	441682	CDS	dasR	441055	441789	-	transversion	ATG->ATT	M->I	ns	HTH-type transcriptional repressor DasR		C	C	C	C	C	C	C	C	C	C	C	C	C	C	C	C	C	C	C	C	C	C	C	C	C	C	C	C	C	C	C	C	C	C	C	C	C
408	441689	CDS	dasR	441055	441789	-	transition	GCA->GTA	A->V	ns	HTH-type transcriptional repressor DasR		G	G	G	G	G	G	G	G	G	G	G	G	G	G	G	G	G	G	G	G	G	G	G	G	G	G	G	G	G	G	G	G	G	G	G	G	G
11	443801	CDS	hypothetical protein	443468	443857	-	transition	TTC->TTT	F->F	s	hypothetical protein		G	A	A	A	A	A	G	A	A	A	G	A	G	A	A	A	A	A	A	G	A	A	A	A	A	A	A	A	A	A	A	A	A	A	A	A	A
313	445624	CDS	fumB	445396	445944	-	transition	GAA->GAG	E->E	s	Fumarate hydratase class I, anaerobic		T	T	T	T	T	T	T	T	T	T	T	T	T	T	T	T	T	T	T	T	T	T	T	T	T	T	T	T	T	T	T	T	T	T	T	T	T
304	447156	CDS	ybaK	446993	447466	-	transition	CCT->CTT	P->L	ns	Cys-tRNA(Pro)/Cys-tRNA(Cys) deacylase YbaK		G	G	G	G	G	G	G	G	G	G	G	G	G	G	G	G	G	G	G	G	G	G	G	G	G	G	G	G	G	G	G	G	G	G	G	G	G
-	447304	CDS	ybaK	446993	447466	-	transversion	TGT->AGT	C->S	ns	Cys-tRNA(Pro)/Cys-tRNA(Cys) deacylase YbaK		A	T	T	T	T	T	A	T	T	T	A	T	A	T	T	T	T	T	T	A	T	T	T	T	T	T	T	T	T	T	T	T	T	T	T	T	T
304	453769	CDS	hypothetical protein	452252	455800	-	transversion	ACT->TCT	T->S	ns	hypothetical protein		T	T	T	T	T	T	T	T	T	T	T	T	T	T	T	T	T	T	T	T	T	T	T	T	T	T	T	T	T	T	T	T	T	T	T	T	T
332	454215	CDS	hypothetical protein	452252	455800	-	transition	GCA->GTA	A->V	ns	hypothetical protein		G	G	G	G	G	G	G	G	G	G	G	G	G	G	G	G	G	G	G	G	G	G	G	G	G	G	G	G	G	G	G	G	G	G	G	G	G
316	455195	CDS	hypothetical protein	452252	455800	-	transition	GCT->GCC	A->A	s	hypothetical protein		A	A	A	A	A	A	A	A	A	A	A	A	A	A	A	A	A	A	A	A	A	A	A	A	A	A	A	A	A	A	A	A	A	A	A	A	A
10	457946	CDS	Hydroxypyruvate reductase	457911	458852	-	transition	CTT->TTT	L->F	ns	Hydroxypyruvate reductase		G	A	A	A	A	A	G	A	A	A	G	A	G	A	A	A	A	A	A	G	A	A	A	A	A	A	A	A	A	A	A	A	A	A	A	A	A
-	458225	CDS	Hydroxypyruvate reductase	457911	458852	-	transversion	CCA->GCA	P->A	ns	Hydroxypyruvate reductase		G	C	C	C	C	C	C	C	C	C	C	C	C	C	C	C	C	C	C	C	C	C	C	C	C	C	C	C	C	C	C	C	C	C	C	C	C
377	461835	CDS	leuB	461415	462485	-	transition	CTG->CTA	L->L	s	3-isopropylmalate dehydrogenase		C	C	C	C	C	C	C	C	C	C	C	C	C	C	C	C	C	C	C	T	C	C	C	C	C	C	C	C	C	C	C	C	C	C	C	C	C
439	462565	CDS	DmdB	462492	462983	-	transition	CCA->CTA	P->L	ns	2,3-dimethylmalate dehydratase small subunit		G	G	G	G	G	G	G	G	G	G	G	G	G	G	G	G	G	G	G	G	G	G	G	G	G	G	G	G	G	G	G	G	G	G	G	G	G
-	463144	CDS	dmdA	462998	464275	-	transition	ACA->GCA	T->A	ns	2,3-dimethylmalate dehydratase large subunit		T	C	C	C	C	C	C	C	C	C	C	C	C	C	C	C	C	C	C	C	C	C	C	C	C	C	C	C	C	C	C	C	C	C	C	C	C
189	465173	CDS	leuA	464232	465974	-	transition	CTA->TTA	L->L	s	2-isopropylmalate synthase		G	G	G	G	G	G	G	G	G	G	G	G	G	G	G	G	G	G	G	G	G	G	G	G	G	G	G	G	G	G	G	G	G	G	G	G	G
-	466007	Unknown	N/A	N/A	N/A	N/A	transition	C->T	N/A	nc	N/A		C	T	T	T	T	T	C	T	T	T	C	T	C	T	T	C	T	T	T	C	T	C	T	T	T	T	T	T	T	T	T	T	T	T	T	T	T
332	466299	Unknown	N/A	N/A	N/A	N/A	transversion	T->A	N/A	nc	N/A		T	T	T	T	T	T	T	T	T	T	T	T	T	T	T	T	T	T	T	T	T	T	T	T	T	T	T	T	T	T	T	T	T	T	T	T	T
-	471759	CDS	hypothetical protein	471359	471988	-	transition	AGG->AAG	R->K	ns	hypothetical protein		C	T	T	T	T	T	T	T	T	T	T	T	T	T	T	T	T	T	T	T	T	T	T	T	T	T	T	T	T	T	T	T	T	T	T	T	T
328	475720	Unknown	N/A	N/A	N/A	N/A	transition	G->A	N/A	nc	N/A		G	G	G	G	G	G	G	G	G	G	G	G	G	G	G	G	G	G	G	G	G	G	G	G	G	G	G	G	G	G	G	G	G	G	G	G	G
305	480656	CDS	dinB	479983	481080	-	transition	TCA->TTA	S->L	ns	DNA polymerase IV		G	G	G	G	G	G	G	G	G	G	G	G	G	G	G	G	G	G	G	G	G	G	G	G	G	G	G	G	G	G	G	G	G	G	G	G	G
-	480737	CDS	dinB	479983	481080	-	transversion	ATT->AAT	I->N	ns	DNA polymerase IV		A	T	T	T	T	T	T	T	T	T	T	T	T	T	T	T	T	T	T	T	T	T	T	T	T	T	T	T	T	T	T	T	T	T	T	T	T
-	487769	CDS	rsxB_2	487006	488436	-	transversion	AAG->ATG	K->M	ns	Ion-translocating oxidoreductase complex subunit B		T	A	A	A	A	A	A	A	A	A	A	A	A	A	A	A	A	A	A	A	A	A	A	A	A	A	A	A	A	A	T	A	A	A	A	A	A
121	490290	CDS	speE	490156	491007	-	transversion	CTT->ATT	L->I	ns	Polyamine aminopropyltransferase		G	G	G	G	G	G	G	G	G	G	G	G	G	G	G	G	G	G	G	G	G	G	G	G	G	G	G	G	G	G	G	G	G	G	G	G	G
4	492462	CDS	speA_1	491539	493014	-	transition	ACA->GCA	T->A	ns	Arginine decarboxylase		T	C	C	C	C	C	C	C	C	C	T	C	T	C	C	C	C	C	C	T	C	C	C	C	C	C	C	C	C	C	C	C	C	C	C	C	C
-	498899	CDS	glgA_1	498853	499809	-	transversion	ATA->AAA	I->K	ns	Glycogen synthase		A	T	T	T	T	T	T	T	T	T	T	T	T	T	T	T	T	T	T	T	T	T	T	T	T	T	T	T	T	T	T	T	T	T	T	T	T
150	499111	CDS	glgA_1	498853	499809	-	transition	GGT->GGC	G->G	s	Glycogen synthase		A	A	A	A	A	A	A	A	A	A	A	A	A	A	A	A	A	A	A	A	A	A	A	A	A	A	A	A	A	A	A	A	A	A	A	A	A
336	499116	CDS	glgA_1	498853	499809	-	transition	TAT->CAT	Y->H	ns	Glycogen synthase		A	A	A	A	A	A	A	A	A	A	A	A	A	A	A	A	A	A	A	A	A	A	A	A	A	A	A	A	A	A	A	A	A	A	A	A	A
302	499349	CDS	glgA_1	498853	499809	-	transition	GCA->GTA	A->V	ns	Glycogen synthase		G	G	G	G	G	G	G	G	G	G	G	G	G	G	G	G	G	G	G	G	G	G	G	G	G	G	G	G	G	G	G	G	G	G	G	G	G
10	499920	CDS	glgA_2	499843	500295	-	transversion	ATT->TTT	I->F	ns	Glycogen synthase		T	A	A	A	A	A	T	A	A	A	T	A	T	A	A	A	A	A	A	T	A	A	A	A	A	A	A	A	A	A	A	A	A	A	A	A	A
207	502695	Unknown	N/A	N/A	N/A	N/A	transition	G->A	N/A	nc	N/A		G	G	G	G	G	G	G	G	G	G	G	G	G	G	G	G	G	G	G	G	G	G	G	G	G	G	G	G	G	G	G	G	G	G	G	G	G
48	505610	CDS	nnr	505071	506651	-	transversion	CCA->ACA	P->T	ns	Bifunctional NAD(P)H-hydrate repair enzyme Nnr		G	G	G	G	G	G	G	G	G	G	G	G	G	G	G	G	G	G	G	G	G	G	G	G	G	G	G	G	G	G	G	G	G	G	G	G	G
-	513228	CDS	hypothetical protein	512812	513834	+	transition	GCC->GCT	A->A	s	hypothetical protein		C	T	T	T	T	T	T	T	T	T	T	T	T	T	T	T	T	T	T	T	T	T	T	T	T	T	T	T	T	T	T	T	T	T	T	T	T
321	513295	CDS	hypothetical protein	512812	513834	+	transition	GTA->ATA	V->I	ns	hypothetical protein		G	G	G	G	G	G	G	G	G	G	G	G	G	G	G	G	G	G	G	G	G	G	G	G	G	G	G	G	G	G	G	G	G	G	G	G	G
181	514257	CDS	maa	513998	514555	-	transition	GTA->GCA	V->A	ns	Maltose O-acetyltransferase		A	A	A	A	A	A	A	A	A	A	A	A	A	A	A	A	A	A	A	A	A	A	A	A	A	A	A	A	A	A	A	A	A	A	A	A	A
304	514515	CDS	maa	513998	514555	-	transition	TAT->TGT	Y->C	ns	Maltose O-acetyltransferase		T	T	T	T	T	T	T	T	T	T	T	T	T	T	T	T	T	T	T	T	T	T	T	T	T	T	T	T	T	T	T	T	T	T	T	T	T
-	517790	CDS	hypothetical protein	517477	518406	+	transversion	CGC->CTC	R->L	ns	hypothetical protein		G	T	T	T	T	T	G	T	T	T	G	T	G	T	T	T	T	T	T	G	T	T	T	T	T	T	T	T	T	T	T	T	T	T	T	T	T
314	518640	CDS	hypothetical protein	518567	519016	-	transversion	AGG->ATG	R->M	ns	hypothetical protein		C	C	C	C	C	C	C	C	C	C	C	C	C	C	C	C	C	C	C	C	C	C	C	C	C	C	C	C	C	C	C	C	C	C	C	C	C
10	519327	CDS	hypothetical protein	519219	520199	-	transition	TGG->TGA	W->*	ns	hypothetical protein		C	T	T	T	T	T	C	T	T	T	C	T	C	T	T	T	T	T	T	C	T	T	T	T	T	T	T	T	T	T	T	T	T	T	T	T	T
8	521919	CDS	malH_1	521581	522909	-	transversion	ATA->CTA	I->L	ns	Maltose-6'-phosphate glucosidase MalH		T	G	G	G	G	G	T	G	G	G	T	G	T	G	G	G	G	G	G	T	G	G	G	G	G	G	G	G	G	G	G	G	G	G	G	G	G
314	523948	CDS	hypothetical protein	523801	524700	-	transition	AGC->AGT	S->S	s	hypothetical protein		G	G	G	G	G	G	G	G	G	G	G	G	G	G	G	G	G	G	G	G	G	G	G	G	G	G	G	G	G	G	G	G	G	G	G	G	G
-	524070	CDS	hypothetical protein	523801	524700	-	transition	CCA->TCA	P->S	ns	hypothetical protein		G	A	A	A	A	A	G	A	A	A	G	A	G	A	A	A	A	A	A	G	A	A	A	A	A	A	A	A	A	A	A	A	A	A	A	A	A
313	525948	Unknown	N/A	N/A	N/A	N/A	transition	T->C	N/A	nc	N/A		T	T	T	T	T	T	T	T	T	T	T	T	T	T	T	T	T	T	T	T	T	T	T	T	T	T	T	T	T	T	T	T	T	T	T	T	T
313	529388	CDS	oppF_1	529037	529981	-	transition	AAA->AAG	K->K	s	Oligopeptide transport ATP-binding protein OppF		T	T	T	T	T	T	T	T	T	T	T	T	T	T	T	T	T	T	T	T	T	T	T	T	T	T	T	T	T	T	T	T	T	T	T	T	T
-	533845	CDS	cntB	533650	534636	-	transition	AAG->AAA	K->K	s	Metal-staphylopine import system permease protein CntB		C	T	T	T	T	T	T	T	T	T	T	T	T	T	T	T	T	T	T	T	T	T	T	T	T	T	T	T	T	T	T	T	T	T	T	T	T
56	534715	Unknown	N/A	N/A	N/A	N/A	transition	A->G	N/A	nc	N/A		A	A	A	A	A	A	A	A	A	A	A	A	A	A	A	A	A	A	A	A	A	A	A	A	A	A	A	A	A	A	A	A	A	A	A	A	A
-	537933	Unknown	N/A	N/A	N/A	N/A	transition	C->T	N/A	nc	N/A		C	T	T	T	C	C	C	T	T	T	C	T	C	T	T	T	T	T	T	C	T	T	C	T	T	T	T	T	T	T	T	T	T	T	T	T	T
10	540032	Unknown	N/A	N/A	N/A	N/A	transversion	C->A	N/A	nc	N/A		C	A	A	A	A	A	C	A	A	A	C	A	C	A	A	A	A	A	A	C	A	A	A	A	A	A	A	A	A	A	A	A	A	A	A	A	A
8	542693	CDS	lytC_2	541990	542931	-	transition	GTT->GCT	V->A	ns	N-acetylmuramoyl-L-alanine amidase LytC		A	G	G	G	G	G	A	G	G	G	A	G	A	G	G	G	G	G	G	A	G	G	G	G	G	G	G	G	G	G	G	G	G	G	G	G	G
314	545614	CDS	purH_1	545293	546468	-	transversion	GAT->GAG	D->E	ns	Bifunctional purine biosynthesis protein PurH		A	A	A	A	A	A	A	A	A	A	A	A	A	A	A	A	A	A	A	A	A	A	A	A	A	A	A	A	A	A	A	A	A	A	A	A	A
314	546059	CDS	purH_1	545293	546468	-	transition	TCT->TTT	S->F	ns	Bifunctional purine biosynthesis protein PurH		G	G	G	G	G	G	G	G	G	G	G	G	G	G	G	G	G	G	G	G	G	G	G	G	G	G	G	G	G	G	G	G	G	G	G	G	G
283	546111	CDS	purH_1	545293	546468	-	transition	CTT->TTT	L->F	ns	Bifunctional purine biosynthesis protein PurH		G	G	G	G	G	G	G	G	G	G	G	G	G	G	G	G	G	G	G	G	G	G	G	G	G	G	G	G	G	G	G	G	G	G	G	G	G
12	546483	Unknown	N/A	N/A	N/A	N/A	transversion	C->A	N/A	nc	N/A		C	A	A	A	C	C	C	A	A	A	C	A	C	A	A	A	A	A	A	C	A	A	A	A	A	A	A	A	A	A	A	A	A	A	A	A	A
305	547161	CDS	yisK	546567	547451	-	transition	ATC->ATT	I->I	s	putative protein YisK		G	G	G	G	G	G	G	G	G	G	G	G	G	G	G	G	G	G	G	G	G	G	G	G	G	G	G	G	G	G	G	G	G	G	G	G	G
309	548273	CDS	hypothetical protein	547683	548294	-	transition	CAA->TAA	Q->*	ns	hypothetical protein		G	G	G	G	G	G	G	G	G	G	G	G	G	G	G	G	G	G	G	G	G	G	G	G	G	G	G	G	G	G	G	G	G	G	G	G	G
304	550075	CDS	hypothetical protein	550043	550492	-	transition	GTA->ATA	V->I	ns	hypothetical protein		C	C	C	C	C	C	C	C	C	C	C	C	C	C	C	C	C	C	C	C	C	C	C	C	C	C	C	C	C	C	C	C	C	C	C	C	C
303	550464	CDS	hypothetical protein	550043	550492	-	transition	TTA->TCA	L->S	ns	hypothetical protein		A	A	A	A	A	A	A	A	A	A	A	A	A	A	A	A	A	A	A	A	A	A	A	A	A	A	A	A	A	A	A	A	A	A	A	A	A
213	550599	Unknown	N/A	N/A	N/A	N/A	transition	A->G	N/A	nc	N/A		A	A	A	A	A	A	A	G	G	G	A	G	A	G	G	G	G	G	G	A	A	A	A	A	A	A	A	A	A	A	A	A	A	A	A	A	A
10	556115	CDS	cshE	555465	556574	+	transition	GAA->GAG	E->E	s	DEAD-box ATP-dependent RNA helicase CshE		A	G	G	G	G	G	A	G	G	G	A	G	A	G	G	G	G	G	G	A	G	G	G	G	G	G	G	G	G	G	G	G	G	G	G	G	G
9	557188	CDS	hypothetical protein	556951	558144	-	transition	CTC->CTT	L->L	s	hypothetical protein		G	A	A	A	A	A	G	A	A	A	G	A	G	A	A	A	A	A	A	G	A	A	A	A	A	A	A	A	A	A	A	A	A	A	A	A	A
314	557742	CDS	hypothetical protein	556951	558144	-	transition	GTA->ATA	V->I	ns	hypothetical protein		C	C	C	C	C	C	C	C	C	C	C	C	C	C	C	C	C	C	C	C	C	C	C	C	C	C	C	C	C	C	C	C	C	C	C	C	C
-	612114	CDS	bglF_2	611543	612370	-	transversion	AAA->ATA	K->I	ns	PTS system beta-glucoside-specific EIIBCA component		T	A	A	A	A	A	T	A	A	A	T	A	T	A	A	A	A	A	A	T	A	A	A	A	A	A	A	A	A	A	A	A	A	A	A	A	A
316	613504	CDS	hypothetical protein	612831	613895	+	transversion	ACT->AAT	T->N	ns	hypothetical protein		C	C	C	C	C	C	C	C	C	C	C	C	C	C	C	C	C	C	C	C	C	C	C	C	C	C	C	C	C	C	C	C	C	C	C	C	C
56	617507	Unknown	N/A	N/A	N/A	N/A	transversion	A->C	N/A	nc	N/A		A	A	A	A	A	A	A	A	A	A	A	A	A	A	A	A	A	A	A	A	A	A	A	A	A	A	A	A	A	A	A	A	A	A	A	A	A
301	618121	CDS	fldA_1	617847	618335	-	transition	GAT->GGT	D->G	ns	Flavodoxin		T	T	T	T	T	T	T	T	T	T	T	T	T	T	T	T	T	T	T	T	T	T	T	T	T	T	T	T	T	T	T	T	T	T	T	T	T
50	626015	CDS	fldA_2	625140	626372	-	transition	CAT->TAT	H->Y	ns	Cinnamoyl-CoA:phenyllactate CoA-transferase		G	G	G	G	G	G	G	G	G	G	G	G	G	G	G	G	G	G	G	G	G	G	G	G	G	G	G	G	G	G	G	G	G	G	G	G	G
412	627860	Unknown	N/A	N/A	N/A	N/A	transversion	C->A	N/A	nc	N/A		C	C	C	C	C	C	C	C	C	C	C	C	C	C	C	C	C	C	C	C	C	C	C	C	C	C	C	C	C	C	C	C	C	C	C	C	C
-	631050	CDS	hypothetical protein	630636	631898	-	transition	GCG->GCA	A->A	s	hypothetical protein		C	T	T	T	T	T	T	T	T	T	T	T	T	T	T	T	T	T	T	T	T	T	T	T	T	T	T	T	T	T	T	T	T	T	T	T	T
316	631573	CDS	hypothetical protein	630636	631898	-	transition	GCA->GTA	A->V	ns	hypothetical protein		G	G	G	G	G	G	G	G	G	G	G	G	G	G	G	G	G	G	G	G	G	G	G	G	G	G	G	G	G	G	G	G	G	G	G	G	G
321	631631	CDS	hypothetical protein	630636	631898	-	transversion	CTT->ATT	L->I	ns	hypothetical protein		G	G	G	G	G	G	G	G	G	G	G	G	G	G	G	G	G	G	G	G	G	G	G	G	G	G	G	G	G	G	G	G	G	G	G	G	G
10	632512	CDS	yngG	632036	632932	-	transition	GTA->ATA	V->I	ns	Hydroxymethylglutaryl-CoA lyase YngG		C	T	T	T	T	T	C	T	T	T	C	T	C	T	T	T	T	T	T	C	T	T	T	T	T	T	T	T	T	T	T	T	T	T	T	T	T
282	633774	CDS	exuR_1	633198	634202	+	transition	GGT->AGT	G->S	ns	putative HTH-type transcriptional repressor ExuR		G	G	G	G	G	G	G	G	G	G	G	G	G	G	G	G	G	G	G	G	G	G	G	G	G	G	G	G	G	G	G	G	G	G	G	G	G
329	637693	Unknown	N/A	N/A	N/A	N/A	transition	T->C	N/A	nc	N/A		T	T	T	T	T	T	T	T	T	T	T	T	T	T	T	T	T	T	T	T	T	T	T	T	T	T	T	T	T	T	T	T	T	T	T	T	T
206	639292	CDS	hflX_1	639117	640400	-	transition	GAA->GGA	E->G	ns	GTPase HflX		T	T	T	T	T	T	T	T	T	T	T	T	T	T	T	T	T	T	T	T	T	T	T	T	T	T	T	T	T	T	C	T	T	T	T	T	T
309	641872	CDS	ybiT_1	641695	643245	-	transversion	AAT->AAA	N->K	ns	putative ABC transporter ATP-binding protein YbiT		A	A	A	A	A	A	A	A	A	A	A	A	A	A	A	A	A	A	A	A	A	A	A	A	A	A	A	A	A	A	A	A	A	A	A	A	A
1	646478	Unknown	N/A	N/A	N/A	N/A	transversion	T->A	N/A	nc	N/A		T	A	A	A	A	A	A	A	A	A	T	A	A	A	A	A	A	A	A	A	A	A	A	A	A	A	A	A	A	A	A	A	A	A	A	A	A
346	648676	CDS	ponA	646690	649383	+	transition	ACA->GCA	T->A	ns	Penicillin-binding protein 1A/1B		A	A	A	A	A	A	A	A	A	A	A	A	A	A	A	A	A	A	A	A	A	A	A	A	A	A	A	A	A	A	A	A	A	A	A	A	A
6	648710	CDS	ponA	646690	649383	+	transversion	AAT->ACT	N->T	ns	Penicillin-binding protein 1A/1B		A	C	C	C	C	C	C	C	C	C	A	C	A	C	C	C	C	C	C	A	C	C	C	C	C	C	C	C	C	C	C	C	C	C	C	C	C
335	649787	CDS	hypothetical protein	649658	650593	-	transition	GGG->GGA	G->G	s	hypothetical protein		C	C	C	C	C	C	C	C	C	C	C	C	C	C	C	C	C	C	C	C	C	C	C	C	C	C	C	C	C	C	C	C	C	C	C	C	C
314	651742	CDS	hypothetical protein	651524	651784	-	transversion	TTA->GTA	L->V	ns	hypothetical protein		A	A	A	A	A	A	A	A	A	A	A	A	A	A	A	A	A	A	A	A	A	A	A	A	A	A	A	A	A	A	A	A	A	A	A	A	A
237	653082	CDS	hypothetical protein	652277	653119	-	transition	GCA->GTA	A->V	ns	hypothetical protein		G	G	G	G	G	G	G	G	G	G	G	G	G	G	G	G	G	G	G	G	G	G	G	G	G	G	G	G	G	G	G	G	G	G	G	G	G
278	661340	CDS	srlD	661115	661888	-	transition	CTC->CTT	L->L	s	Sorbitol-6-phosphate 2-dehydrogenase		G	G	G	G	G	G	G	G	G	G	G	G	G	G	G	G	G	G	G	G	G	G	G	G	G	G	G	G	G	G	G	G	G	G	G	G	G
336	664235	CDS	hypothetical protein	664007	664441	-	transversion	GAG->GAT	E->D	ns	hypothetical protein		C	C	C	C	C	C	C	C	C	C	C	C	C	C	C	C	C	C	C	C	C	C	C	C	C	C	C	C	C	C	C	C	C	C	C	C	C
10	667096	CDS	cshA	666706	668319	-	transition	TTC->TTT	F->F	s	DEAD-box ATP-dependent RNA helicase CshA		G	A	A	A	A	A	G	A	A	A	G	A	G	A	A	A	A	A	A	G	A	A	A	A	A	A	A	A	A	A	A	A	A	A	A	A	A
316	667727	CDS	cshA	666706	668319	-	transition	AGA->AAA	R->K	ns	DEAD-box ATP-dependent RNA helicase CshA		C	C	C	C	C	C	C	C	C	C	C	C	C	C	C	C	C	C	C	C	C	C	C	C	C	C	C	C	C	C	C	C	C	C	C	C	C
314	672297	CDS	pflA	672153	672887	+	transition	GAA->AAA	E->K	ns	Pyruvate formate-lyase 1-activating enzyme		G	G	G	G	G	G	G	G	G	G	G	G	G	G	G	G	G	G	G	G	G	G	G	G	G	G	G	G	G	G	G	G	G	G	G	G	G
12	673704	CDS	hypothetical protein	673009	674679	-	transversion	CCC->ACC	P->T	ns	hypothetical protein		G	T	T	T	G	G	G	T	T	T	G	T	G	T	T	T	T	T	T	G	T	T	T	T	T	T	T	T	T	T	T	T	T	T	T	T	T
309	674143	CDS	hypothetical protein	673009	674679	-	transversion	AAA->AAC	K->N	ns	hypothetical protein		T	T	T	T	T	T	T	T	T	T	T	T	T	T	T	T	T	T	T	T	T	T	T	T	T	T	T	T	T	T	T	T	T	T	T	T	T
-	680045	CDS	iscS_2	679155	680306	-	transition	GGA->AGA	G->R	ns	Cysteine desulfurase IscS		C	T	T	T	T	T	T	T	T	T	T	T	T	T	T	T	T	T	T	T	T	T	T	T	T	T	T	T	T	T	T	T	T	T	T	T	T
313	680975	CDS	glnQ_1	680954	681676	-	transition	GCG->GCA	A->A	s	Glutamine transport ATP-binding protein GlnQ		C	C	C	C	C	C	C	C	C	C	C	C	C	C	C	C	C	C	C	C	C	C	C	C	C	C	C	C	C	C	C	C	C	C	C	C	C
310	685577	CDS	yjcD	684356	686419	-	transition	TTA->TTG	L->L	s	Putative ATP-dependent DNA helicase YjcD		T	T	T	T	T	T	T	T	T	T	T	T	T	T	T	T	T	T	T	T	T	T	T	T	T	T	T	T	T	T	T	T	T	T	T	T	T
-	687704	CDS	hypothetical protein	686499	689528	-	transition	ACA->GCA	T->A	ns	hypothetical protein		T	C	C	C	C	C	C	C	C	C	C	C	C	C	C	C	C	C	C	C	C	C	C	C	C	C	C	C	C	C	C	C	C	C	C	C	C
288	689052	CDS	hypothetical protein	686499	689528	-	transversion	GAC->GAA	D->E	ns	hypothetical protein		G	G	G	G	T	T	G	G	G	G	G	G	G	G	G	G	G	G	G	G	G	G	G	G	G	G	G	G	G	G	G	G	G	G	G	G	G
13	690840	CDS	hypothetical protein	689581	691041	-	transition	GAA->AAA	E->K	ns	hypothetical protein		C	T	T	T	C	C	C	T	T	T	C	T	C	T	T	T	T	T	T	C	T	T	T	T	T	T	T	T	T	T	T	T	T	T	T	T	T
-	702378	CDS	hisK_2	701980	702759	-	transition	ATA->GTA	I->V	ns	Histidinol-phosphatase		T	C	C	C	C	C	T	C	C	C	T	C	T	C	C	C	C	C	C	T	C	C	C	C	C	C	C	C	C	C	C	C	C	C	C	C	C
314	705173	CDS	lipM	704448	705263	-	transition	GGA->AGA	G->R	ns	Octanoyltransferase LipM		C	C	C	C	C	C	C	C	C	C	C	C	C	C	C	C	C	C	C	C	C	C	C	C	C	C	C	C	C	C	C	C	C	C	C	C	C
321	706253	CDS	hypothetical protein	706245	707117	-	transition	GTT->ATT	V->I	ns	hypothetical protein		C	C	C	C	C	C	C	C	C	C	C	C	C	C	C	C	C	C	C	C	C	C	C	C	C	C	C	C	C	C	C	C	C	C	C	C	C
321	713816	CDS	acsC	712685	714052	-	transversion	ACA->ACC	T->T	s	Corrinoid/iron-sulfur protein large subunit		T	T	T	T	T	T	T	T	T	T	T	T	T	T	T	T	T	T	T	T	T	T	T	T	T	T	T	T	T	T	T	T	T	T	T	T	T
314	714715	CDS	acsD	714083	715027	-	transition	GAT->AAT	D->N	ns	Corrinoid/iron-sulfur protein small subunit		C	C	C	C	C	C	C	C	C	C	C	C	C	C	C	C	C	C	C	C	C	C	C	C	C	C	C	C	C	C	C	C	C	C	C	C	C
-	717217	CDS	lpdG	715875	717260	-	transversion	GAA->GCA	E->A	ns	Dihydrolipoyl dehydrogenase		T	G	G	G	G	G	G	G	G	G	G	G	G	G	G	G	G	G	G	G	G	G	G	G	G	G	G	G	G	G	G	G	G	G	G	G	G
-	721696	CDS	fhs	720633	722309	-	transversion	GAA->GCA	E->A	ns	Formate--tetrahydrofolate ligase		T	G	G	G	G	G	G	G	G	G	G	G	G	G	G	G	G	G	G	G	G	G	G	G	G	G	G	G	G	G	G	G	G	G	G	G	G
-	721888	CDS	fhs	720633	722309	-	transition	TCA->TTA	S->L	ns	Formate--tetrahydrofolate ligase		G	A	A	A	A	A	A	A	A	A	A	A	A	A	A	A	A	A	A	A	A	A	A	A	A	A	A	A	A	A	A	A	A	A	A	A	A
285	724754	CDS	cooS1_1	723647	725566	-	transition	GAC->GAT	D->D	s	Carbon monoxide dehydrogenase 1		G	G	G	G	A	A	G	G	G	G	G	G	G	G	G	G	G	G	G	G	G	G	G	G	G	G	G	G	G	G	G	G	G	G	G	G	G
-	728842	CDS	hypothetical protein	728004	728927	+	transversion	GAA->GCA	E->A	ns	hypothetical protein		A	C	C	C	C	C	C	C	C	C	C	C	C	C	C	C	C	C	C	C	C	C	C	C	C	C	C	C	C	C	C	C	C	C	C	C	C
315	730573	CDS	hypothetical protein	730259	732013	-	transition	TAT->CAT	Y->H	ns	hypothetical protein		A	A	A	A	A	A	A	A	A	A	A	A	A	A	A	A	A	A	A	A	A	A	A	A	A	A	A	A	A	A	A	A	A	A	A	A	A
314	731829	CDS	hypothetical protein	730259	732013	-	transition	ACA->ATA	T->I	ns	hypothetical protein		G	G	G	G	G	G	G	G	G	G	G	G	G	G	G	G	G	G	G	G	G	G	G	G	G	G	G	G	G	G	G	G	G	G	G	G	G
10	733936	CDS	argS_1	733537	734190	-	transition	ACC->ACT	T->T	s	Arginine--tRNA ligase		G	A	A	A	A	A	G	A	A	A	G	A	G	A	A	A	A	A	A	G	A	A	A	A	A	A	A	A	A	A	A	A	A	A	A	A	A
11	740615	CDS	dosC	740482	740763	-	transition	GGA->GAA	G->E	ns	Diguanylate cyclase DosC		C	T	T	T	T	T	C	T	T	T	C	T	C	T	T	T	T	T	T	C	T	T	T	T	T	T	T	T	T	T	T	T	T	T	T	T	T
-	743741	CDS	ndhI_1	743220	744041	-	transversion	TTA->ATA	L->I	ns	NAD(P)H-quinone oxidoreductase subunit I, chloroplastic		A	T	T	T	T	T	T	T	T	T	T	T	T	T	T	T	T	T	T	T	T	T	T	T	T	T	T	T	T	T	T	T	T	T	T	T	T
337	744915	CDS	mutX	744559	745035	-	transition	CAA->TAA	Q->*	ns	8-oxo-dGTP diphosphatase		G	G	G	G	G	G	G	G	G	G	G	G	G	G	G	G	G	G	G	G	G	G	G	G	G	G	G	G	G	G	G	G	G	G	G	G	G
314	745538	CDS	hypothetical protein	745070	745648	-	transition	GAG->GAA	E->E	s	hypothetical protein		C	C	C	C	C	C	C	C	C	C	C	C	C	C	C	C	C	C	C	C	C	C	C	C	C	C	C	C	C	C	C	C	C	C	C	C	C
301	746149	CDS	hypothetical protein	745752	748352	-	transition	GCT->GTT	A->V	ns	hypothetical protein		G	G	G	G	G	G	G	G	G	G	G	G	G	G	G	G	G	G	G	G	G	G	G	G	G	G	G	G	G	G	G	G	G	G	G	G	G
-	747966	CDS	hypothetical protein	745752	748352	-	transition	TAT->TAC	Y->Y	s	hypothetical protein		A	G	G	G	G	G	A	G	G	G	A	G	A	G	G	G	G	G	G	A	G	G	G	G	G	G	G	G	G	G	G	G	G	G	G	G	G
10	748118	CDS	hypothetical protein	745752	748352	-	transversion	GTA->TTA	V->L	ns	hypothetical protein		C	A	A	A	A	A	C	A	A	A	C	A	C	A	A	A	A	A	A	C	A	A	A	A	A	A	A	A	A	A	A	A	A	A	A	A	A
-	753783	Unknown	N/A	N/A	N/A	N/A	transversion	G->C	N/A	nc	N/A		G	C	C	C	C	C	C	C	C	C	C	C	C	C	C	C	C	C	C	C	C	C	C	C	C	C	C	C	C	C	C	C	C	C	C	C	C
412	753951	Unknown	N/A	N/A	N/A	N/A	transition	C->T	N/A	nc	N/A		C	C	C	C	C	C	C	C	C	C	C	C	C	C	C	C	C	C	C	C	C	C	C	C	C	C	C	C	C	C	C	C	C	C	C	C	C
315	756633	CDS	ktrB	756427	757803	-	transition	GCT->ACT	A->T	ns	Ktr system potassium uptake protein B		C	C	C	C	C	C	C	C	C	C	C	C	C	C	C	C	C	C	C	C	C	C	C	C	C	C	C	C	C	C	C	C	C	C	C	C	C
313	758495	CDS	hypothetical protein	758232	759974	+	transition	CAG->CAA	Q->Q	s	hypothetical protein		G	G	G	G	G	G	G	G	G	G	G	G	G	G	G	G	G	G	G	G	G	G	G	G	G	G	G	G	G	G	G	G	G	G	G	G	G
12	758546	CDS	hypothetical protein	758232	759974	+	transition	TCA->TCG	S->S	s	hypothetical protein		A	G	G	G	A	A	A	G	G	G	A	G	A	G	G	G	G	G	G	A	G	G	G	G	G	G	G	G	G	G	G	G	G	G	G	G	G
78	761119	CDS	hypothetical protein	761078	761896	+	transition	AGT->AGC	S->S	s	hypothetical protein		T	T	T	T	T	T	T	T	T	T	T	T	T	T	T	T	T	T	T	T	T	T	T	T	T	T	T	T	T	T	T	C	T	T	T	T	C
316	764536	CDS	hypothetical protein	763769	764548	-	transition	AAG->GAG	K->E	ns	hypothetical protein		T	T	T	T	T	T	T	T	T	T	T	T	T	T	T	T	T	T	T	T	T	T	T	T	T	T	T	T	T	T	T	T	T	T	T	T	T
7	766613	CDS	hypothetical protein	765232	767136	-	transition	GAA->GGA	E->G	ns	hypothetical protein		T	C	C	C	C	C	T	C	C	C	T	C	T	C	C	C	C	C	C	T	C	C	C	C	C	C	C	C	C	C	C	C	C	C	C	C	C
-	770700	Unknown	N/A	N/A	N/A	N/A	transversion	T->A	N/A	nc	N/A		T	A	A	A	A	A	A	A	A	A	A	A	A	A	A	A	A	A	A	A	A	A	A	A	A	A	A	A	A	A	A	A	A	A	A	A	A
6	771562	CDS	infC	771391	771816	-	transition	GGA->GGG	G->G	s	Translation initiation factor IF-3		T	C	C	C	C	C	C	C	C	C	T	C	T	C	C	C	C	C	C	T	C	C	C	C	C	C	C	C	C	C	C	C	C	C	C	C	C
-	771664	CDS	infC	771391	771816	-	transversion	AAC->AAA	N->K	ns	Translation initiation factor IF-3		G	T	T	T	T	T	T	T	T	T	T	T	T	T	T	T	T	T	T	T	T	T	T	T	T	T	T	T	T	T	T	T	T	T	T	T	T
321	771836	Unknown	N/A	N/A	N/A	N/A	transversion	G->T	N/A	nc	N/A		G	G	G	G	G	G	G	G	G	G	G	G	G	G	G	G	G	G	G	G	G	G	G	G	G	G	G	G	G	G	G	G	G	G	G	G	G
265	772601	Unknown	N/A	N/A	N/A	N/A	transversion	A->T	N/A	nc	N/A		A	A	A	A	A	A	A	A	A	A	A	A	A	A	A	A	A	A	A	A	A	A	A	A	A	A	A	A	A	A	A	A	A	A	A	A	A
10	774822	CDS	exuR_3	774793	775815	-	transition	GAA->AAA	E->K	ns	putative HTH-type transcriptional repressor ExuR		C	T	T	T	T	T	C	T	T	T	C	T	C	T	T	T	T	T	T	C	T	T	T	T	T	T	T	T	T	T	T	T	T	T	T	T	T
104	777584	CDS	yjhB	777490	778755	-	transition	GGT->GAT	G->D	ns	Putative metabolite transport protein YjhB		C	C	C	C	C	C	C	C	C	C	C	C	C	C	C	C	C	C	C	C	C	C	C	C	C	C	C	C	C	C	C	C	C	C	C	C	C
11	780272	CDS	hypothetical protein	778899	780311	-	transversion	GAA->TAA	E->*	ns	hypothetical protein		C	A	A	A	A	A	C	A	A	A	C	A	C	A	A	A	A	A	A	C	A	A	A	A	A	A	A	A	A	A	A	A	A	A	A	A	A
-	781415	Unknown	N/A	N/A	N/A	N/A	transversion transition	G->T G->A	N/A	nc	N/A		G	G	G	G	G	G	G	G	G	G	G	G	G	G	G	G	G	G	G	T	G	G	G	G	G	G	G	G	G	G	G	G	G	G	G	G	G
314	781470	Unknown	N/A	N/A	N/A	N/A	transition	G->A	N/A	nc	N/A		G	G	G	G	G	G	G	G	G	G	G	G	G	G	G	G	G	G	G	G	G	G	G	G	G	G	G	G	G	G	G	G	G	G	G	G	G
321	781846	CDS	hypothetical protein	781553	782875	-	transition	CCT->TCT	P->S	ns	hypothetical protein		G	G	G	G	G	G	G	G	G	G	G	G	G	G	G	G	G	G	G	G	G	G	G	G	G	G	G	G	G	G	G	G	G	G	G	G	G
285	783371	CDS	dan_1	783233	784873	-	transition	GCG->GCA	A->A	s	D-aminoacylase		C	C	C	C	T	T	C	C	C	C	C	C	C	C	C	C	C	C	C	C	C	C	C	C	C	C	C	C	C	C	C	C	C	C	C	C	C
448	783877	CDS	dan_1	783233	784873	-	transition	CCT->TCT	P->S	ns	D-aminoacylase		G	G	G	G	G	G	G	G	G	G	G	G	G	G	G	G	G	G	G	G	G	G	G	G	G	G	G	G	G	G	G	G	G	G	G	G	G
321	783934	CDS	dan_1	783233	784873	-	transition	CGA->TGA	R->*	ns	D-aminoacylase		G	G	G	G	G	G	G	G	G	G	G	G	G	G	G	G	G	G	G	G	G	G	G	G	G	G	G	G	G	G	G	G	G	G	G	G	G
316	784318	CDS	dan_1	783233	784873	-	transition	GTA->ATA	V->I	ns	D-aminoacylase		C	C	C	C	C	C	C	C	C	C	C	C	C	C	C	C	C	C	C	C	C	C	C	C	C	C	C	C	C	C	C	C	C	C	C	C	C
262	785935	CDS	hypothetical protein	785660	786361	-	transition	CAT->TAT	H->Y	ns	hypothetical protein		G	G	G	G	G	G	G	G	G	G	G	G	G	G	G	G	G	G	G	G	G	G	G	G	G	G	G	G	G	G	G	G	G	G	G	G	G
7	788831	CDS	hypothetical protein	788670	789170	-	transition	CAT->TAT	H->Y	ns	hypothetical protein		G	A	A	A	A	A	G	A	A	A	G	A	G	A	A	A	A	A	A	G	A	A	A	A	A	A	A	A	A	A	A	A	A	A	A	A	A
-	790548	Unknown	N/A	N/A	N/A	N/A	transversion	A->T	N/A	nc	N/A		A	T	T	T	T	T	T	T	T	T	T	T	T	T	T	T	T	T	T	T	T	T	T	T	T	T	T	T	T	T	T	T	T	T	T	T	T
304	791795	CDS	hypothetical protein	791255	792124	-	transition	ATG->ATA	M->I	ns	hypothetical protein		C	C	C	C	C	C	C	C	C	C	C	C	C	C	C	C	C	C	C	C	C	C	C	C	C	C	C	C	C	C	C	C	C	C	C	C	C
321	796027	CDS	sasA_4	795914	797320	-	transversion	CTA->ATA	L->I	ns	Adaptive-response sensory-kinase SasA		G	G	G	G	G	G	G	G	G	G	G	G	G	G	G	G	G	G	G	G	G	G	G	G	G	G	G	G	G	G	G	G	G	G	G	G	G
325	796288	CDS	sasA_4	795914	797320	-	transition	GAA->AAA	E->K	ns	Adaptive-response sensory-kinase SasA		C	C	C	C	C	C	T	C	C	C	C	C	C	C	C	C	C	C	C	C	C	C	C	C	C	C	C	C	C	C	C	C	C	C	C	C	C
304	796623	CDS	sasA_4	795914	797320	-	transition	CAA->CGA	Q->R	ns	Adaptive-response sensory-kinase SasA		T	T	T	T	T	T	T	T	T	T	T	T	T	T	T	T	T	T	T	T	T	T	T	T	T	T	T	T	T	T	T	T	T	T	T	T	T
314	796786	CDS	sasA_4	795914	797320	-	transition	ACT->GCT	T->A	ns	Adaptive-response sensory-kinase SasA		T	T	T	T	T	T	T	T	T	T	T	T	T	T	T	T	T	T	T	T	T	T	T	T	T	T	T	T	T	T	T	T	T	T	T	T	T
303	797481	CDS	walR_1	797365	798072	-	transition	GAA->AAA	E->K	ns	Transcriptional regulatory protein WalR		C	C	C	C	C	C	C	C	C	C	C	C	C	C	C	C	C	C	C	C	C	C	C	C	C	C	C	C	C	C	C	C	C	C	C	C	C
316	798009	CDS	walR_1	797365	798072	-	transversion	ATA->CTA	I->L	ns	Transcriptional regulatory protein WalR		T	T	T	T	T	T	T	T	T	T	T	T	T	T	T	T	T	T	T	T	T	T	T	T	T	T	T	T	T	T	T	T	T	T	T	T	T
207	799481	CDS	hypothetical protein	799157	799918	+	transversion	GCT->TCT	A->S	ns	hypothetical protein		G	G	G	G	G	G	G	G	G	G	G	G	G	G	G	G	G	G	G	G	G	G	G	G	G	G	G	G	G	G	G	G	G	G	G	G	G
310	799497	CDS	hypothetical protein	799157	799918	+	transition	ATA->ACA	I->T	ns	hypothetical protein		T	T	T	T	T	T	T	T	T	T	T	T	T	T	T	T	T	T	T	T	T	T	T	T	T	T	T	T	T	T	T	T	T	T	T	T	T
309	799715	CDS	hypothetical protein	799157	799918	+	transition	GGT->AGT	G->S	ns	hypothetical protein		G	G	G	G	G	G	G	G	G	G	G	G	G	G	G	G	G	G	G	G	G	G	G	G	G	G	G	G	G	G	G	G	G	G	G	G	G
285	802253	CDS	hypothetical protein	802032	802277	-	transversion	GGG->TGG	G->W	ns	hypothetical protein		C	C	C	C	A	A	C	C	C	C	C	C	C	C	C	C	C	C	C	C	C	C	C	C	C	C	C	C	C	C	C	C	C	C	C	C	C
232	803508	Unknown	N/A	N/A	N/A	N/A	transition	T->C	N/A	nc	N/A		T	T	T	T	T	T	T	T	T	T	T	T	T	C	T	T	T	T	T	T	T	T	T	T	T	T	T	T	T	T	T	T	T	T	T	T	T
329	803628	Unknown	N/A	N/A	N/A	N/A	transition	C->T	N/A	nc	N/A		C	C	C	C	C	C	C	C	C	C	C	C	C	C	C	C	C	C	C	C	C	C	C	C	C	C	C	C	C	C	C	C	C	C	C	C	C
208	803813	CDS	toxA_1	803738	804328	-	transversion	GGT->GGG	G->G	s	Toxin A		A	A	A	A	A	A	A	A	A	A	A	A	A	A	A	A	A	A	A	A	A	A	A	A	A	A	A	A	A	A	A	A	A	A	A	A	A
-	803823	CDS	toxA_1	803738	804328	-	transition	GTT->GCT	V->A	ns	Toxin A		A	G	G	G	G	G	G	G	G	G	G	G	G	G	G	G	G	G	G	G	G	G	G	G	G	G	G	G	G	G	G	G	G	G	G	G	G
315	804509	CDS	toxA_2	804368	809980	-	transition	ACC->ACT	T->T	s	Toxin A		G	G	G	G	G	G	G	G	G	G	G	G	G	G	G	G	G	G	G	G	G	G	G	G	G	G	G	G	G	G	G	G	G	G	G	G	G
309	804661	CDS	toxA_2	804368	809980	-	transition	GAG->AAG	E->K	ns	Toxin A		C	C	C	C	C	C	C	C	C	C	C	C	C	C	C	C	C	C	C	C	C	C	C	C	C	C	C	C	C	C	C	C	C	C	C	C	C
-	805531	CDS	toxA_2	804368	809980	-	transition	AAT->GAT	N->D	ns	Toxin A		T	C	C	C	C	C	T	C	C	C	T	C	T	C	C	C	C	C	C	T	C	C	C	C	C	C	C	C	C	C	C	C	C	C	C	C	C
321	806303	CDS	toxA_2	804368	809980	-	transversion	TTC->TTA	F->L	ns	Toxin A		G	G	G	G	G	G	G	G	G	G	G	G	G	G	G	G	G	G	G	G	G	G	G	G	G	G	G	G	G	G	G	G	G	G	G	G	G
313	807098	CDS	toxA_2	804368	809980	-	transition	AAA->AAG	K->K	s	Toxin A		T	T	T	T	T	T	T	T	T	T	T	T	T	T	T	T	T	T	T	T	T	T	T	T	T	T	T	T	T	T	T	T	T	T	T	T	T
316	807426	CDS	toxA_2	804368	809980	-	transition	GGG->GAG	G->E	ns	Toxin A		C	C	C	C	C	C	C	C	C	C	C	C	C	C	C	C	C	C	C	C	C	C	C	C	C	C	C	C	C	C	C	C	C	C	C	C	C
10	808152	CDS	toxA_2	804368	809980	-	transition	AAG->AGG	K->R	ns	Toxin A		T	C	C	C	C	C	T	C	C	C	T	C	T	C	C	C	C	C	C	T	C	C	C	C	C	C	C	C	C	C	C	C	C	C	C	C	C
314	811753	Unknown	N/A	N/A	N/A	N/A	transition	G->A	N/A	nc	N/A		G	G	G	G	G	G	G	G	G	G	G	G	G	G	G	G	G	G	G	G	G	G	G	G	G	G	G	G	G	G	G	G	G	G	G	G	G
8	812524	CDS	toxB	811816	818916	-	transition	TTT->TTC	F->F	s	Toxin B		A	G	G	G	G	G	A	G	G	G	A	G	A	G	G	G	G	G	G	A	G	G	G	G	G	G	G	G	G	G	G	G	G	G	G	G	G
313	812994	CDS	toxB	811816	818916	-	transversion	GAT->TAT	D->Y	ns	Toxin B		C	C	C	C	C	C	C	C	C	C	C	C	C	C	C	C	C	C	C	C	C	C	C	C	C	C	C	C	C	C	C	C	C	C	C	C	C
313	817096	CDS	toxB	811816	818916	-	transition	CTG->CTA	L->L	s	Toxin B		C	C	C	C	C	C	C	C	C	C	C	C	C	C	C	C	C	C	C	C	C	C	C	C	C	C	C	C	C	C	C	C	C	C	C	C	C
321	820941	CDS	hypothetical protein	820688	821068	-	transition	GTA->GCA	V->A	ns	hypothetical protein		A	A	A	A	A	A	A	A	A	A	A	A	A	A	A	A	A	A	A	A	A	A	A	A	A	A	A	A	A	A	A	A	A	A	A	A	A
304	821294	CDS	hypothetical protein	821269	822462	-	transition	ACT->ATT	T->I	ns	hypothetical protein		G	G	G	G	G	G	G	G	G	G	G	G	G	G	G	G	G	G	G	G	G	G	G	G	G	G	G	G	G	G	G	G	G	G	G	G	G
10	823608	CDS	eriC	822525	823781	-	transition	ATT->ATC	I->I	s	Chloride/fluoride channel protein		A	G	G	G	G	G	A	G	G	G	A	G	A	G	G	G	G	G	G	A	G	G	G	G	G	G	G	G	G	G	G	G	G	G	G	G	G
341	826177	Unknown	N/A	N/A	N/A	N/A	transversion	T->G	N/A	nc	N/A		T	T	T	T	T	T	T	T	T	T	T	T	T	T	T	T	T	T	T	T	T	T	T	T	T	T	T	T	T	T	T	T	T	T	T	T	T
304	827491	CDS	hypothetical protein	826994	827632	-	transition	ATT->GTT	I->V	ns	hypothetical protein		T	T	T	T	T	T	T	T	T	T	T	T	T	T	T	T	T	T	T	T	T	T	T	T	T	T	T	T	T	T	T	T	T	T	T	T	T
313	884761	CDS	putative HTH-type transcriptional regulator	884598	885035	+	transition	TGT->TAT	C->Y	ns	putative HTH-type transcriptional regulator		G	G	G	G	G	G	G	G	G	G	G	G	G	G	G	G	G	G	G	G	G	G	G	G	G	G	G	G	G	G	G	G	G	G	G	G	G
303	887061	CDS	hypothetical protein	886363	887187	+	transversion	TGG->TGT	W->C	ns	hypothetical protein		G	G	G	G	G	G	G	G	G	G	G	G	G	G	G	G	G	G	G	G	G	G	G	G	G	G	G	G	G	G	G	G	G	G	G	G	G
408	890009	CDS	yxdL_1	889683	890033	+	transversion	GTG->GTT	V->V	s	ABC transporter ATP-binding protein YxdL		G	G	G	G	G	G	G	G	G	G	G	G	G	G	G	G	G	G	G	G	G	G	G	G	G	G	G	G	G	G	G	G	G	G	G	G	G
304	893125	CDS	natR_1	892800	893510	+	transition	CCT->CTT	P->L	ns	Transcriptional regulatory protein NatR		C	C	C	C	C	C	C	C	C	C	C	C	C	C	C	C	C	C	C	C	C	C	C	C	C	C	C	C	C	C	C	C	C	C	C	C	C
305	904770	CDS	hypothetical protein	904488	904838	+	transition	ATA->GTA	I->V	ns	hypothetical protein		A	A	A	A	A	A	A	A	A	A	A	A	A	A	A	A	A	A	A	A	A	A	A	A	A	A	A	A	A	A	A	A	A	A	A	A	A
-	904883	Unknown	N/A	N/A	N/A	N/A	transition	C->T	N/A	nc	N/A		C	T	T	T	T	T	C	T	T	T	C	T	C	T	T	T	T	T	T	C	T	T	T	T	T	T	T	T	T	T	T	T	T	T	T	T	T
-	905890	CDS	ydbD_1	905428	906000	-	transition	GCG->GCA	A->A	s	putative manganese catalase		C	T	T	T	T	T	T	T	T	T	T	T	T	T	T	T	T	T	T	T	T	T	T	T	T	T	T	T	T	T	T	T	T	T	T	T	T
448	913706	Unknown	N/A	N/A	N/A	N/A	transition	T->C	N/A	nc	N/A		T	T	T	T	T	T	T	T	T	T	T	T	T	T	T	T	T	T	T	T	T	T	T	T	T	T	T	T	T	T	T	T	T	T	T	T	T
78	915078	CDS	hypothetical protein	913803	919013	-	transition	GAG->GAA	E->E	s	hypothetical protein		C	C	C	C	C	C	C	C	C	C	C	C	C	C	C	C	C	C	C	C	C	C	C	C	C	C	C	C	C	C	C	T	C	C	C	C	T
314	915737	CDS	hypothetical protein	913803	919013	-	transition	GCT->ACT	A->T	ns	hypothetical protein		C	C	C	C	C	C	C	C	C	C	C	C	C	C	C	C	C	C	C	C	C	C	C	C	C	C	C	C	C	C	C	C	C	C	C	C	C
309	916381	CDS	hypothetical protein	913803	919013	-	transversion	GGA->GTA	G->V	ns	hypothetical protein		C	C	C	C	C	C	C	C	C	C	C	C	C	C	C	C	C	C	C	C	C	C	C	C	C	C	C	C	C	C	C	C	C	C	C	C	C
150	916778	CDS	hypothetical protein	913803	919013	-	transition	GCC->ACC	A->T	ns	hypothetical protein		C	C	C	C	C	C	C	C	C	C	C	C	C	C	C	C	C	C	C	C	C	C	C	C	C	C	C	C	C	C	C	C	C	C	C	C	C
321	918383	CDS	hypothetical protein	913803	919013	-	transition	GGT->AGT	G->S	ns	hypothetical protein		C	C	C	C	C	C	C	C	C	C	C	C	C	C	C	C	C	C	C	C	C	C	C	C	C	C	C	C	C	C	C	C	C	C	C	C	C
449	919550	CDS	hypothetical protein	919028	921523	-	transition	GGG->GGA	G->G	s	hypothetical protein		C	C	C	C	C	C	C	C	C	C	C	C	C	C	C	C	C	C	C	C	C	C	C	C	C	C	C	C	C	C	C	C	C	C	C	C	C
415	920098	CDS	hypothetical protein	919028	921523	-	transition	GGT->AGT	G->S	ns	hypothetical protein		C	C	C	C	C	C	C	C	C	C	C	C	C	C	C	C	C	C	C	C	C	C	C	C	C	C	C	C	C	C	C	C	C	C	C	C	C
7	920792	CDS	hypothetical protein	919028	921523	-	transversion	AAT->AAG	N->K	ns	hypothetical protein		A	C	C	C	C	C	A	C	C	C	A	C	A	C	C	C	C	C	C	A	C	C	C	C	C	C	C	C	C	C	C	C	C	C	C	C	C
437	921264	CDS	hypothetical protein	919028	921523	-	transition	CCG->CTG	P->L	ns	hypothetical protein		G	G	G	G	G	G	G	G	G	G	G	G	G	G	G	G	G	G	G	G	G	G	G	G	G	G	G	G	G	G	G	G	G	G	G	G	G
315	922781	Unknown	N/A	N/A	N/A	N/A	transversion	T->A	N/A	nc	N/A		T	T	T	T	T	T	T	T	T	T	T	T	T	T	T	T	T	T	T	T	T	T	T	T	T	T	T	T	T	T	T	T	T	T	T	T	T
331	925578	Unknown	N/A	N/A	N/A	N/A	transition	G->A	N/A	nc	N/A		G	G	G	G	G	G	G	G	G	G	G	G	G	G	G	G	G	G	G	G	G	G	G	G	G	G	G	G	G	G	G	G	G	G	G	G	G
314	926182	CDS	hypothetical protein	925912	927090	+	transversion	GCA->TCA	A->S	ns	hypothetical protein		G	G	G	G	G	G	G	G	G	G	G	G	G	G	G	G	G	G	G	G	G	G	G	G	G	G	G	G	G	G	G	G	G	G	G	G	G
12	928891	Unknown	N/A	N/A	N/A	N/A	transversion	G->T	N/A	nc	N/A		G	T	T	T	G	G	G	T	T	T	G	T	G	T	T	T	T	T	T	G	T	T	T	T	T	T	T	T	T	T	T	T	T	T	T	T	T
285	930250	CDS	hypothetical protein	929195	931447	-	transition	CTT->TTT	L->F	ns	hypothetical protein		G	G	G	G	A	A	G	G	G	G	G	G	G	G	G	G	G	G	G	G	G	G	G	G	G	G	G	G	G	G	G	G	G	G	G	G	G
8	936639	CDS	hypothetical protein	936515	937084	+	transversion	GCC->GAC	A->D	ns	hypothetical protein		C	A	A	A	A	A	C	A	A	A	C	A	C	A	A	A	A	A	A	C	A	A	A	A	A	A	A	A	A	A	A	A	A	A	A	A	A
313	938952	CDS	hypothetical protein	937858	939198	-	transition	GGG->AGG	G->R	ns	hypothetical protein		C	C	C	C	C	C	C	C	C	C	C	C	C	C	C	C	C	C	C	C	C	C	C	C	C	C	C	C	C	C	C	C	C	C	C	C	C
407	939130	CDS	hypothetical protein	937858	939198	-	transversion	TGT->TGA	C->*	ns	hypothetical protein		A	A	A	A	A	A	A	A	A	A	A	A	A	A	A	A	A	A	A	A	A	A	A	A	A	A	A	A	A	A	A	A	A	A	A	A	A
288	939264	Unknown	N/A	N/A	N/A	N/A	transition	G->A	N/A	nc	N/A		G	G	G	G	A	A	G	G	G	G	G	G	G	G	G	G	G	G	G	G	G	G	G	G	G	G	G	G	G	G	G	G	G	G	G	G	G
309	940373	CDS	hypothetical protein	939864	940955	-	transition	ATT->GTT	I->V	ns	hypothetical protein		T	T	T	T	T	T	T	T	T	T	T	T	T	T	T	T	T	T	T	T	T	T	T	T	T	T	T	T	T	T	T	T	T	T	T	T	T
309	940395	CDS	hypothetical protein	939864	940955	-	transition	GAG->GAA	E->E	s	hypothetical protein		C	C	C	C	C	C	C	C	C	C	C	C	C	C	C	C	C	C	C	C	C	C	C	C	C	C	C	C	C	C	C	C	C	C	C	C	C
288	943774	Unknown	N/A	N/A	N/A	N/A	transition	G->A	N/A	nc	N/A		G	G	G	G	A	A	G	G	G	G	G	G	G	G	G	G	G	G	G	G	G	G	G	G	G	G	G	G	G	G	G	G	G	G	G	G	G
10	943835	Unknown	N/A	N/A	N/A	N/A	transition	G->A	N/A	nc	N/A		G	A	A	A	A	A	G	A	A	A	G	A	G	A	A	A	A	A	A	G	A	A	A	A	A	A	A	A	A	A	A	A	A	A	A	A	A
200	945259	Unknown	N/A	N/A	N/A	N/A	transition	T->C	N/A	nc	N/A		T	T	T	T	T	T	T	T	T	T	T	T	T	T	T	T	T	T	T	T	T	T	T	T	T	T	T	T	T	T	T	T	T	T	T	T	T
302	945706	CDS	hypothetical protein	945338	946156	-	transversion	GGT->TGT	G->C	ns	hypothetical protein		C	C	C	C	C	C	C	C	C	C	C	C	C	C	C	C	C	C	C	C	C	C	C	C	C	C	C	C	C	C	C	C	C	C	C	C	C
8	947218	Unknown	N/A	N/A	N/A	N/A	transition	T->C	N/A	nc	N/A		T	C	C	C	C	C	T	C	C	C	T	C	T	C	C	C	C	C	C	T	C	C	C	C	C	C	C	C	C	C	C	C	C	C	C	C	C
-	948892	CDS	tmpC	948648	949652	-	transversion	ATT->AAT	I->N	ns	Membrane lipoprotein TmpC		A	T	T	T	T	T	T	T	T	T	T	T	T	T	T	T	T	T	T	T	T	T	T	T	T	T	T	T	T	T	T	T	T	T	T	T	T
447	951948	CDS	nth	951677	952894	-	transversion	GTT->GGT	V->G	ns	Endonuclease III		A	A	A	A	A	A	A	A	A	A	A	A	A	A	A	A	A	A	A	A	A	A	A	A	A	A	A	A	A	A	A	A	A	A	A	A	A
363	955212	CDS	hypothetical protein	954959	955333	-	transversion	GCT->GAT	A->D	ns	hypothetical protein		G	G	G	G	G	G	G	G	G	G	G	G	G	G	G	G	G	G	G	G	G	G	G	G	G	G	G	G	G	G	G	G	G	G	G	G	G
385	955846	CDS	queG_1	955439	956353	-	transition	GAA->AAA	E->K	ns	Epoxyqueuosine reductase		C	C	C	C	C	C	C	C	C	C	C	C	C	C	C	C	C	C	C	C	C	C	C	C	C	C	C	C	C	C	C	C	C	C	C	C	C
10	957079	Unknown	N/A	N/A	N/A	N/A	transition	T->C	N/A	nc	N/A		T	C	C	C	C	C	T	C	C	C	T	C	T	C	C	C	C	C	C	T	C	C	C	C	C	C	C	C	C	C	C	C	C	C	C	C	C
314	960369	Unknown	N/A	N/A	N/A	N/A	transition	C->T	N/A	nc	N/A		C	C	C	C	C	C	C	C	C	C	C	C	C	C	C	C	C	C	C	C	C	C	C	C	C	C	C	C	C	C	C	C	C	C	C	C	C
304	963786	CDS	udk	962943	964610	-	transition	AAG->AAA	K->K	s	Uridine kinase		C	C	C	C	C	C	C	C	C	C	C	C	C	C	C	C	C	C	C	C	C	C	C	C	C	C	C	C	C	C	C	C	C	C	C	C	C
-	971628	Unknown	N/A	N/A	N/A	N/A	transition	T->C	N/A	nc	N/A		T	T	T	T	T	T	T	T	T	T	T	T	T	T	T	T	T	T	T	T	T	T	T	T	T	T	T	T	T	T	T	T	T	T	T	T	T
65	973751	CDS	hypothetical protein	973389	974771	-	transversion	CAA->AAA	Q->K	ns	hypothetical protein		G	G	G	G	G	G	G	G	G	G	G	G	G	G	G	G	G	G	G	G	G	G	G	G	G	G	G	G	G	G	G	G	G	G	G	G	G
67	975491	CDS	hypothetical protein	975346	976125	-	transition	TCA->TTA	S->L	ns	hypothetical protein		G	G	G	G	G	G	G	G	G	G	G	G	G	G	G	G	G	G	G	G	G	G	G	G	G	G	G	G	G	G	G	G	G	G	G	G	G
315	979413	CDS	cheB	979315	979911	-	transition	GTA->ATA	V->I	ns	Protein-glutamate methylesterase/protein-glutamine glutaminase		C	C	C	C	C	C	C	C	C	C	C	C	C	C	C	C	C	C	C	C	C	C	C	C	C	C	C	C	C	C	C	C	C	C	C	C	C
301	979710	CDS	cheB	979315	979911	-	transversion	GAT->TAT	D->Y	ns	Protein-glutamate methylesterase/protein-glutamine glutaminase		C	C	C	C	C	C	C	C	C	C	C	C	C	C	C	C	C	C	C	C	C	C	C	C	C	C	C	C	C	C	C	C	C	C	C	C	C
6	980755	Unknown	N/A	N/A	N/A	N/A	transition	A->G	N/A	nc	N/A		A	G	G	G	G	G	G	G	G	G	A	G	A	G	G	G	G	G	G	A	G	G	G	G	G	G	G	G	G	G	G	G	G	G	G	G	G
-	982784	CDS	cheA	981243	983375	-	transition	AAT->GAT	N->D	ns	Chemotaxis protein CheA		T	C	C	C	C	C	T	C	C	C	T	C	T	C	C	C	C	C	C	T	C	C	C	C	C	C	C	C	C	C	C	C	C	C	C	C	C
218	986221	CDS	pleD	985335	986294	-	transition	ACA->ATA	T->I	ns	Response regulator PleD		G	G	G	G	G	G	G	A	G	G	G	G	G	G	G	G	G	G	G	G	G	G	G	G	G	G	G	G	G	G	G	G	G	G	G	G	G
11	987624	CDS	cheC	987473	987994	-	transition	CCT->CTT	P->L	ns	CheY-P phosphatase CheC		G	A	A	A	A	A	G	A	A	A	G	A	G	A	A	A	A	A	A	G	A	A	A	A	A	A	A	A	A	A	A	A	A	A	A	A	A
10	988015	Unknown	N/A	N/A	N/A	N/A	transition	C->T	N/A	nc	N/A		C	T	T	T	T	T	C	T	T	T	C	T	C	T	T	T	T	T	T	C	T	T	T	T	T	T	T	T	T	T	T	T	T	T	T	T	T
-	989614	CDS	hypothetical protein	989261	989758	-	transition	AGT->GGT	S->G	ns	hypothetical protein		T	C	C	C	C	C	C	C	C	C	T	C	T	C	C	C	C	C	C	T	C	C	C	C	C	C	C	C	C	C	C	C	C	C	C	C	C
304	991655	Unknown	N/A	N/A	N/A	N/A	transition	G->A	N/A	nc	N/A		G	G	G	G	G	G	G	G	G	G	G	G	G	G	G	G	G	G	G	G	G	G	G	G	G	G	G	G	G	G	G	G	G	G	G	G	G
198	992020	CDS	hypothetical protein	991768	992619	+	transition	GTA->ATA	V->I	ns	hypothetical protein		G	G	G	G	G	G	G	G	G	G	G	G	G	G	G	G	G	G	G	G	G	G	G	G	G	G	G	G	G	G	G	G	G	G	G	G	G
8	994417	Unknown	N/A	N/A	N/A	N/A	transversion	T->G	N/A	nc	N/A		T	G	G	G	G	G	T	G	G	G	T	G	T	G	G	G	G	G	G	T	G	G	G	G	G	G	G	G	G	G	G	G	G	G	G	G	G
447	994919	CDS	gloB_2	994628	995374	+	transversion	ACC->CCC	T->P	ns	Hydroxyacylglutathione hydrolase		A	A	A	A	A	A	A	A	A	A	A	A	A	A	A	A	A	A	A	A	A	A	A	A	A	A	A	A	A	A	A	A	A	A	A	A	A
147	995265	CDS	gloB_2	994628	995374	+	transition	GGA->GAA	G->E	ns	Hydroxyacylglutathione hydrolase		G	G	G	G	G	G	G	G	G	G	G	G	G	G	G	G	G	G	G	G	G	G	G	G	G	G	G	G	G	G	G	G	G	G	G	G	G
314	995536	Unknown	N/A	N/A	N/A	N/A	transition	T->C	N/A	nc	N/A		T	T	T	T	T	T	T	T	T	T	T	T	T	T	T	T	T	T	T	T	T	T	T	T	T	T	T	T	T	T	T	T	T	T	T	T	T
338	997622	CDS	pepT_2	997312	998418	+	transition	GGT->GAT	G->D	ns	Peptidase T		G	G	G	G	G	G	G	G	G	G	G	G	G	G	G	G	G	G	G	G	G	G	G	G	G	G	G	G	G	G	G	G	G	G	G	G	G
316	997640	CDS	pepT_2	997312	998418	+	transversion	GGA->GTA	G->V	ns	Peptidase T		G	G	G	G	G	G	G	G	G	G	G	G	G	G	G	G	G	G	G	G	G	G	G	G	G	G	G	G	G	G	G	G	G	G	G	G	G
56	1000747	CDS	hypothetical protein	1000180	1003278	-	transversion	AGA->AGC	R->S	ns	hypothetical protein		T	T	T	T	T	T	T	T	T	T	T	T	T	T	T	T	T	T	T	T	T	T	T	T	T	T	T	T	T	T	T	T	T	T	T	T	T
314	1005534	CDS	kdpD_1	1005122	1006729	-	transversion	AGT->ATT	S->I	ns	Sensor protein KdpD		C	C	C	C	C	C	C	C	C	C	C	C	C	C	C	C	C	C	C	C	C	C	C	C	C	C	C	C	C	C	C	C	C	C	C	C	C
409	1006978	Unknown	N/A	N/A	N/A	N/A	transition	C->T	N/A	nc	N/A		C	C	C	C	C	C	C	C	C	C	C	C	C	C	C	C	C	C	C	C	C	C	C	C	C	C	C	C	C	C	C	C	C	C	C	C	C
6	1009078	CDS	yjjP	1008882	1009643	-	transition	ATG->ACG	M->T	ns	Inner membrane protein YjjP		A	G	G	G	G	G	G	G	G	G	A	G	A	G	G	G	G	G	G	A	G	G	G	G	G	G	G	G	G	G	G	G	G	G	G	G	G
331	1009374	CDS	yjjP	1008882	1009643	-	transition	AGT->AGC	S->S	s	Inner membrane protein YjjP		A	A	A	A	A	A	A	A	A	A	A	A	A	A	A	A	A	A	A	A	A	A	A	A	A	A	A	A	A	A	A	A	A	A	A	A	A
8	1012533	CDS	dgaR	1010345	1013179	+	transversion	TCT->TAT	S->Y	ns	Transcriptional regulatory protein DagR		C	A	A	A	A	A	C	A	A	A	C	A	C	A	A	A	A	A	A	C	A	A	A	A	A	A	A	A	A	A	A	A	A	A	A	A	A
314	1014208	CDS	dacF_2	1013237	1014466	+	transition	AAA->AAG	K->K	s	D-alanyl-D-alanine carboxypeptidase DacF		A	A	A	A	A	A	A	A	A	A	A	A	A	A	A	A	A	A	A	A	A	A	A	A	A	A	A	A	A	A	A	A	A	A	A	A	A
56	1058389	Unknown	N/A	N/A	N/A	N/A	transversion	C->A	N/A	nc	N/A		C	C	C	C	C	C	C	C	C	C	C	C	C	C	C	C	C	C	C	C	C	C	C	C	C	C	C	C	C	C	C	C	C	C	C	C	C
119	1060368	CDS	srrA_1	1060336	1061010	+	transversion	GAG->GAT	E->D	ns	Transcriptional regulatory protein SrrA		G	G	G	G	G	G	G	G	G	G	G	G	G	G	G	G	G	G	G	G	G	G	G	G	G	G	G	G	G	G	G	G	G	G	G	G	G
336	1060372	CDS	srrA_1	1060336	1061010	+	transversion	GGT->TGT	G->C	ns	Transcriptional regulatory protein SrrA		G	G	G	G	G	G	G	G	G	G	G	G	G	G	G	G	G	G	G	G	G	G	G	G	G	G	G	G	G	G	G	G	G	G	G	G	G
314	1062634	CDS	hypothetical protein	1062429	1062902	+	transversion	TGG->TTG	W->L	ns	hypothetical protein		G	G	G	G	G	G	G	G	G	G	G	G	G	G	G	G	G	G	G	G	G	G	G	G	G	G	G	G	G	G	G	G	G	G	G	G	G
316	1070358	CDS	bcrA_7	1070297	1071070	-	transversion	CCT->CAT	P->H	ns	Bacitracin transport ATP-binding protein BcrA		G	G	G	G	G	G	G	G	G	G	G	G	G	G	G	G	G	G	G	G	G	G	G	G	G	G	G	G	G	G	G	G	G	G	G	G	G
285	1071016	CDS	bcrA_7	1070297	1071070	-	transition	AAG->GAG	K->E	ns	Bacitracin transport ATP-binding protein BcrA		T	T	T	T	C	C	T	T	T	T	T	T	T	T	T	T	T	T	T	T	T	T	T	T	T	T	T	T	T	T	T	T	T	T	T	T	T
314	1072848	CDS	hypothetical protein	1072494	1073120	+	transition	GAA->AAA	E->K	ns	hypothetical protein		G	G	G	G	G	G	G	G	G	G	G	G	G	G	G	G	G	G	G	G	G	G	G	G	G	G	G	G	G	G	G	G	G	G	G	G	G
321	1073305	Unknown	N/A	N/A	N/A	N/A	transition	T->C	N/A	nc	N/A		T	T	T	T	T	T	T	T	T	T	T	T	T	T	T	T	T	T	T	T	T	T	T	T	T	T	T	T	T	T	T	T	T	T	T	T	T
184	1079994	CDS	malL	1079983	1081647	-	transition	AAA->GAA	K->E	ns	Oligo-1,6-glucosidase		T	T	T	T	T	T	T	T	T	T	T	T	T	T	T	T	T	T	T	T	T	T	T	T	T	T	T	T	T	T	T	T	T	T	T	T	T
10	1082950	CDS	glvR_1	1082581	1083345	-	transition	ATG->ATA	M->I	ns	HTH-type transcriptional regulator GlvR		C	T	T	T	T	T	C	T	T	T	C	T	C	T	T	T	T	T	T	C	T	T	T	T	T	T	T	T	T	T	T	T	T	T	T	T	T
56	1083793	CDS	glvR_2	1083342	1084091	-	transition	AAA->AGA	K->R	ns	HTH-type transcriptional regulator GlvR		T	T	T	T	T	T	T	T	T	T	T	T	T	T	T	T	T	T	T	T	T	T	T	T	T	T	T	T	T	T	T	T	T	T	T	T	T
189	1085704	CDS	hypothetical protein	1085379	1086017	+	transversion	TGC->TTC	C->F	ns	hypothetical protein		G	G	G	G	G	G	G	G	G	G	G	G	G	G	G	G	G	G	G	G	G	G	G	G	G	G	G	G	G	G	G	G	G	G	G	G	G
314	1087402	CDS	phoR_1	1087213	1087992	+	transition	CTT->TTT	L->F	ns	Phosphate regulon sensor protein PhoR		C	C	C	C	C	C	C	C	C	C	C	C	C	C	C	C	C	C	C	C	C	C	C	C	C	C	C	C	C	C	C	C	C	C	C	C	C
350	1090533	CDS	hypothetical protein	1088173	1090833	-	transversion	TAT->GAT	Y->D	ns	hypothetical protein		A	A	A	A	A	A	A	A	A	A	A	A	A	A	A	A	A	A	A	A	A	A	A	A	A	A	A	A	A	A	A	A	A	A	A	A	A
242	1092018	CDS	hypothetical protein	1091857	1092810	-	transversion	AAT->CAT	N->H	ns	hypothetical protein		T	T	T	T	T	T	T	T	T	T	T	T	T	T	T	T	T	T	T	T	T	T	T	T	T	G	T	T	G	T	T	T	T	T	T	T	T
56	1095500	Unknown	N/A	N/A	N/A	N/A	transversion	G->T	N/A	nc	N/A		G	G	G	G	G	G	G	G	G	G	G	G	G	G	G	G	G	G	G	G	G	G	G	G	G	G	G	G	G	G	G	G	G	G	G	G	G
285	1097110	CDS	hypothetical protein	1096980	1097342	-	transversion	AGA->ACA	R->T	ns	hypothetical protein		C	C	C	C	G	G	C	C	C	C	C	C	C	C	C	C	C	C	C	C	C	C	C	C	C	C	C	C	C	C	C	C	C	C	C	C	C
408	1099528	CDS	mleN_1	1098534	1099955	-	transversion	GGA->GTA	G->V	ns	Malate-2H(+)/Na(+)-lactate antiporter		C	C	C	C	C	C	C	C	C	C	C	C	C	C	C	C	C	C	C	C	C	C	C	C	C	C	C	C	C	C	C	C	C	C	C	C	C
8	1103850	CDS	oraE	1102443	1104647	-	transversion	GCC->GCA	A->A	s	D-ornithine 4,5-aminomutase subunit beta		G	T	T	T	T	T	G	T	T	T	G	T	G	T	T	T	T	T	T	G	T	T	T	T	T	T	T	T	T	T	T	T	T	T	T	T	T
304	1104912	CDS	oraS	1104641	1105015	-	transition	GTA->GCA	V->A	ns	D-ornithine 4,5-aminomutase subunit alpha		A	A	A	A	A	A	A	A	A	A	A	A	A	A	A	A	A	A	A	A	A	A	A	A	A	A	A	A	A	A	A	A	A	A	A	A	A
11	1105360	CDS	ortB	1105093	1106523	-	transversion	ACC->ACA	T->T	s	2-amino-4-ketopentanoate thiolase beta subunit		G	T	T	T	T	T	G	T	T	T	G	T	G	T	T	T	T	T	T	G	T	T	T	T	T	T	T	T	T	T	T	T	T	T	T	T	T
420	1112211	Unknown	N/A	N/A	N/A	N/A	transition	C->T	N/A	nc	N/A		C	C	C	C	C	C	C	C	C	C	C	C	C	C	C	C	C	C	C	C	C	C	C	C	C	C	C	C	C	C	C	C	C	C	C	C	C
-	1112713	CDS	hypothetical protein	1112663	1113697	-	transition	ACT->GCT	T->A	ns	hypothetical protein		T	C	C	C	C	C	C	C	C	C	C	C	C	C	C	C	C	C	C	C	C	C	C	C	C	C	C	C	C	C	C	C	C	C	C	C	C
10	1115646	CDS	rsuA	1115607	1116329	-	transition	GAG->GAA	E->E	s	Ribosomal small subunit pseudouridine synthase A		C	T	T	T	T	T	C	T	T	T	C	T	C	T	T	T	T	T	T	C	T	T	T	T	T	T	T	T	T	T	T	T	T	T	T	T	T
50	1116857	Unknown	N/A	N/A	N/A	N/A	transition	A->G	N/A	nc	N/A		A	A	A	A	A	A	A	A	A	A	A	A	A	A	A	A	A	A	A	A	A	A	A	A	A	A	A	A	A	A	A	A	A	A	A	A	A
314	1117837	CDS	fba	1116988	1117914	+	transition	GCT->ACT	A->T	ns	Fructose-bisphosphate aldolase		G	G	G	G	G	G	G	G	G	G	G	G	G	G	G	G	G	G	G	G	G	G	G	G	G	G	G	G	G	G	G	G	G	G	G	G	G
316	1119780	CDS	norR_4	1118182	1119813	-	transition	GTA->ATA	V->I	ns	Anaerobic nitric oxide reductase transcription regulator NorR		C	C	C	C	C	C	C	C	C	C	C	C	C	C	C	C	C	C	C	C	C	C	C	C	C	C	C	C	C	C	C	C	C	C	C	C	C
447	1125963	CDS	hadI	1125726	1126526	-	transversion	GGT->GGG	G->G	s	2-hydroxyisocaproyl-CoA dehydratase activator		A	A	A	A	A	A	A	A	A	A	A	A	A	A	A	A	A	A	A	A	A	A	A	A	A	A	A	A	A	A	A	A	A	A	A	A	A
448	1126039	CDS	hadI	1125726	1126526	-	transition	ACA->ATA	T->I	ns	2-hydroxyisocaproyl-CoA dehydratase activator		G	G	G	G	G	G	G	G	G	G	G	G	G	G	G	G	G	G	G	G	G	G	G	G	G	G	G	G	G	G	G	G	G	G	G	G	G
321	1128537	CDS	D-lactate dehydrogenase	1128441	1129439	+	transition	GAA->AAA	E->K	ns	D-lactate dehydrogenase		G	G	G	G	G	G	G	G	G	G	G	G	G	G	G	G	G	G	G	G	G	G	G	G	G	G	G	G	G	G	G	G	G	G	G	G	G
-	1129963	CDS	hypothetical protein	1129801	1130328	+	transition	GCA->ACA	A->T	ns	hypothetical protein		G	A	A	A	A	A	G	A	A	A	G	A	G	G	A	A	A	A	A	G	A	A	A	A	A	A	A	A	A	A	A	A	A	A	A	A	A
-	1129996	CDS	hypothetical protein	1129801	1130328	+	transversion	TCT->GCT	S->A	ns	hypothetical protein		T	G	G	G	G	G	G	G	G	G	G	G	G	G	G	G	G	G	G	G	G	G	G	G	G	G	G	G	G	G	G	G	G	G	G	G	G
288	1131712	CDS	asnB_1	1131234	1132598	-	transition	GCA->GTA	A->V	ns	Asparagine synthetase [glutamine-hydrolyzing] 1		G	G	G	G	A	A	G	G	G	G	G	G	G	G	G	G	G	G	G	G	G	G	G	G	G	G	G	G	G	G	G	G	G	G	G	G	G
423	1132423	CDS	asnB_1	1131234	1132598	-	transition	TGG->TAG	W->*	ns	Asparagine synthetase [glutamine-hydrolyzing] 1		C	C	C	C	C	C	C	C	C	C	C	C	C	C	C	C	C	C	C	C	C	C	C	C	C	C	C	C	C	C	C	C	C	C	C	C	C
287	1133651	CDS	licT_2	1133164	1134000	-	transition	ACA->ATA	T->I	ns	Transcription antiterminator LicT		G	G	G	G	A	A	G	G	G	G	G	G	G	G	G	G	G	G	G	G	G	G	G	G	G	G	G	G	G	G	G	G	G	G	G	G	G
63	1134505	CDS	bglH_1	1134024	1135490	-	transversion	GAG->GCG	E->A	ns	Aryl-phospho-beta-D-glucosidase BglH		T	T	T	T	T	T	T	T	T	T	T	T	T	T	T	T	T	T	T	T	T	T	T	T	T	T	T	T	T	T	T	T	T	T	T	T	T
330	1138138	CDS	arnE	1137602	1138465	-	transition	GTT->ATT	V->I	ns	4-amino-4-deoxy-L-arabinose-phosphoundecaprenol flippase subunit ArnE		C	C	C	C	C	C	C	C	C	C	C	C	C	C	C	C	C	C	C	C	C	C	C	C	C	C	C	C	C	C	C	C	C	C	C	C	C
97	1138600	CDS	hypothetical protein	1138520	1139452	-	transversion	CGT->AGT	R->S	ns	hypothetical protein		G	G	G	G	G	G	G	G	G	G	G	G	G	G	G	G	G	G	G	G	G	G	G	G	G	G	G	G	G	G	G	G	G	G	G	G	G
335	1139005	CDS	hypothetical protein	1138520	1139452	-	transition	CAC->TAC	H->Y	ns	hypothetical protein		G	G	G	G	G	G	G	G	G	G	G	G	G	G	G	G	G	G	G	G	G	G	G	G	G	G	G	G	G	G	G	G	G	G	G	G	G
325	1141363	CDS	Nucleotidase	1140837	1141397	-	transition	GGA->GAA	G->E	ns	Nucleotidase		C	C	C	C	C	C	T	C	C	C	C	C	C	C	C	C	C	C	C	C	C	C	C	C	C	C	C	C	C	C	C	C	C	C	C	C	C
77	1141853	CDS	hypothetical protein	1141549	1142706	-	transition	GTA->GCA	V->A	ns	hypothetical protein		A	A	A	A	A	A	A	A	A	A	A	A	A	A	A	A	A	A	A	A	A	A	A	A	A	A	A	A	A	A	A	A	A	A	A	A	A
284	1143687	Unknown	N/A	N/A	N/A	N/A	transition	G->A	N/A	nc	N/A		G	G	G	G	G	G	G	G	G	G	G	G	G	G	G	G	G	G	G	G	G	G	G	G	G	G	G	G	G	G	G	G	G	G	G	G	G
48	1149531	CDS	hypothetical protein	1148153	1153210	+	transition	ACA->ATA	T->I	ns	hypothetical protein		C	C	C	C	C	C	C	C	C	C	C	C	C	C	C	C	C	C	C	C	C	C	C	C	C	C	C	C	C	C	C	C	C	C	C	C	C
328	1150515	CDS	hypothetical protein	1148153	1153210	+	transition	TGT->TAT	C->Y	ns	hypothetical protein		G	G	G	G	G	G	G	G	G	G	G	G	G	G	G	G	G	G	G	G	G	G	G	G	G	G	G	G	G	G	G	G	G	G	G	G	G
8	1151065	CDS	hypothetical protein	1148153	1153210	+	transition	GGT->GGC	G->G	s	hypothetical protein		T	C	C	C	C	C	T	C	C	C	T	C	T	C	C	C	C	C	C	T	C	C	C	C	C	C	C	C	C	C	C	C	C	C	C	C	C
321	1151813	CDS	hypothetical protein	1148153	1153210	+	transversion	GAC->TAC	D->Y	ns	hypothetical protein		G	G	G	G	G	G	G	G	G	G	G	G	G	G	G	G	G	G	G	G	G	G	G	G	G	G	G	G	G	G	G	G	G	G	G	G	G
11	1153583	CDS	natR_2	1153395	1154132	-	transition	CGC->TGC	R->C	ns	Transcriptional regulatory protein NatR		G	A	A	A	A	A	G	A	A	A	G	A	G	A	A	A	A	A	A	G	A	A	A	A	A	A	A	A	A	A	A	A	A	A	A	A	A
-	1155751	CDS	hypothetical protein	1155294	1157870	+	transversion	CCA->CAA	P->Q	ns	hypothetical protein		C	A	A	A	A	A	A	A	A	A	A	A	A	A	A	A	A	A	A	A	A	A	A	A	A	A	A	A	A	A	A	A	A	A	A	A	A
285	1158756	CDS	hypothetical protein	1158587	1158928	+	transition	AGA->AAA	R->K	ns	hypothetical protein		G	G	G	G	A	A	G	G	G	G	G	G	G	G	G	G	G	G	G	G	G	G	G	G	G	G	G	G	G	G	G	G	G	G	G	G	G
332	1159485	CDS	adhE_1	1159289	1161931	-	transversion	GCA->GAA	A->E	ns	Aldehyde-alcohol dehydrogenase		G	G	G	G	G	G	G	G	G	G	G	G	G	G	G	G	G	G	G	G	G	G	G	G	G	G	G	G	G	G	G	G	G	G	G	G	G
1	1161024	CDS	adhE_1	1159289	1161931	-	transition	ACA->ATA	T->I	ns	Aldehyde-alcohol dehydrogenase		G	A	A	A	A	A	A	A	A	A	G	A	A	A	A	A	A	A	A	A	A	A	A	A	A	A	A	A	A	A	A	A	A	A	A	A	A
-	1161754	CDS	adhE_1	1159289	1161931	-	transition	ACT->GCT	T->A	ns	Aldehyde-alcohol dehydrogenase		T	C	C	C	C	C	C	C	C	C	C	C	C	C	C	C	C	C	C	C	C	C	C	C	C	C	C	C	C	C	C	C	C	C	C	C	C
313	1163071	CDS	Cobalt-dependent inorganic pyrophosphatase	1162811	1164409	+	transition	GCT->GCC	A->A	s	Cobalt-dependent inorganic pyrophosphatase		T	T	T	T	T	T	T	T	T	T	T	T	T	T	T	T	T	T	T	T	T	T	T	T	T	T	T	T	T	T	T	T	T	T	T	T	T
49	1169828	CDS	pcrA_2	1169712	1171976	-	transition	CCT->TCT	P->S	ns	ATP-dependent DNA helicase PcrA		G	G	G	G	G	G	G	G	G	G	G	G	G	G	G	G	G	G	G	G	G	G	G	G	G	G	G	G	G	G	G	G	G	G	G	G	G
10	1170798	CDS	pcrA_2	1169712	1171976	-	transition	TAT->TAC	Y->Y	s	ATP-dependent DNA helicase PcrA		A	G	G	G	G	G	A	G	G	G	A	G	A	G	G	G	G	G	G	A	G	G	G	G	G	G	G	G	G	G	G	G	G	G	G	G	G
420	1171899	CDS	pcrA_2	1169712	1171976	-	transversion	GGT->GGG	G->G	s	ATP-dependent DNA helicase PcrA		A	A	A	A	A	A	A	A	A	A	A	A	A	A	A	A	A	A	A	A	A	A	A	A	A	A	A	A	A	A	A	A	A	A	A	A	A
-	1172160	Unknown	N/A	N/A	N/A	N/A	transition	T->C	N/A	nc	N/A		T	C	C	C	C	C	C	C	C	C	T	C	T	C	C	C	C	C	C	T	C	C	C	C	C	C	C	C	C	C	C	C	C	C	C	C	C
310	1172586	CDS	cbiO	1172231	1173052	-	transition	GAA->GGA	E->G	ns	Cobalt import ATP-binding protein CbiO		T	T	T	T	T	T	T	T	T	T	T	T	T	T	T	T	T	T	T	T	T	T	T	T	T	T	T	T	T	T	T	T	T	T	T	T	T
321	1174668	CDS	cbiM	1174017	1174769	-	transversion	CCA->CCC	P->P	s	Cobalt transport protein CbiM		T	T	T	T	T	T	T	T	T	T	T	T	T	T	T	T	T	T	T	T	T	T	T	T	T	T	T	T	T	T	T	T	T	T	T	T	T
301	1180718	CDS	bcrA_8	1180185	1181108	+	transition	GAC->GAT	D->D	s	Bacitracin transport ATP-binding protein BcrA		C	C	C	C	C	C	C	C	C	C	C	C	C	C	C	C	C	C	C	C	C	C	C	C	C	C	C	C	C	C	C	C	C	C	C	C	C
-	1182044	CDS	hypothetical protein	1181849	1182334	+	transition	ATG->GTG	M->V	ns	hypothetical protein		A	G	G	G	G	G	A	G	G	G	A	G	A	A	G	G	G	G	G	A	A	G	G	G	G	G	G	G	G	G	G	G	G	G	G	G	G
316	1182359	CDS	hypothetical protein	1182315	1182623	+	transversion	ATT->ATG	I->M	ns	hypothetical protein		T	T	T	T	T	T	T	T	T	T	T	T	T	T	T	T	T	T	T	T	T	T	T	T	T	T	T	T	T	T	T	T	T	T	T	T	T
-	1182489	CDS	hypothetical protein	1182315	1182623	+	transition	GCG->ACG	A->T	ns	hypothetical protein		G	A	A	A	A	A	G	A	A	A	G	A	G	A	A	A	A	A	A	G	A	A	A	A	A	A	A	A	A	A	A	A	A	A	G	A	A
-	1227231	CDS	serB1	1227215	1227943	+	transversion	GAT->GCT	D->A	ns	Phosphoserine phosphatase SerB1		A	C	C	C	C	C	C	C	C	C	C	C	C	C	C	C	C	C	C	C	C	C	C	C	C	C	C	C	C	C	C	C	C	C	C	C	C
415	1232164	CDS	abgB_3	1232066	1232992	-	transition	TCA->CCA	S->P	ns	p-aminobenzoyl-glutamate hydrolase subunit B		A	A	A	A	A	A	A	A	A	A	A	A	A	A	A	A	A	A	A	A	A	A	A	A	A	A	A	A	A	A	A	A	A	A	A	A	A
415	1232198	CDS	abgB_3	1232066	1232992	-	transition	AAA->AAG	K->K	s	p-aminobenzoyl-glutamate hydrolase subunit B		T	T	T	T	T	T	T	T	T	T	T	T	T	T	T	T	T	T	T	T	T	T	T	T	T	T	T	T	T	T	T	T	T	T	T	T	T
415	1232225	CDS	abgB_3	1232066	1232992	-	transversion	GCA->GCC	A->A	s	p-aminobenzoyl-glutamate hydrolase subunit B		T	T	T	T	T	T	T	T	T	T	T	T	T	T	T	T	T	T	T	T	T	T	T	T	T	T	T	T	T	T	T	T	T	T	T	T	T
415	1232550	CDS	abgB_3	1232066	1232992	-	transition	AAT->AGT	N->S	ns	p-aminobenzoyl-glutamate hydrolase subunit B		T	T	T	T	T	T	T	T	T	T	T	T	T	T	T	T	T	T	T	T	T	T	T	T	T	T	T	T	T	T	T	T	T	T	T	T	T
304	1236433	CDS	rbsC_1	1235834	1236832	-	transition	CCA->TCA	P->S	ns	Ribose import permease protein RbsC		G	G	G	G	G	G	G	G	G	G	G	G	G	G	G	G	G	G	G	G	G	G	G	G	G	G	G	G	G	G	G	G	G	G	G	G	G
313	1251229	CDS	agaC	1251094	1251849	-	transition	TTC->TTT	F->F	s	N-acetylgalactosamine permease IIC component 1		G	G	G	G	G	G	G	G	G	G	G	G	G	G	G	G	G	G	G	G	G	G	G	G	G	G	G	G	G	G	G	G	G	G	G	G	G
329	1251618	CDS	agaC	1251094	1251849	-	transition	GCT->ACT	A->T	ns	N-acetylgalactosamine permease IIC component 1		C	C	C	C	C	C	C	C	C	C	C	C	C	C	C	C	C	C	C	C	C	C	C	C	C	C	C	C	C	C	C	C	C	C	C	C	C
304	1254466	CDS	norR_5	1253941	1256508	-	transition	GAT->GAC	D->D	s	Anaerobic nitric oxide reductase transcription regulator NorR		A	A	A	A	A	A	A	A	A	A	A	A	A	A	A	A	A	A	A	A	A	A	A	A	A	A	A	A	A	A	A	A	A	A	A	A	A
56	1260504	CDS	yybR_1	1260286	1260678	+	transition	GGT->GGC	G->G	s	putative HTH-type transcriptional regulator YybR		T	T	T	T	T	T	T	T	T	T	T	T	T	T	T	T	T	T	T	T	T	T	T	T	T	T	T	T	T	T	T	T	T	T	T	T	T
313	1262866	CDS	splB	1262302	1263324	-	transition	TTA->TTG	L->L	s	Spore photoproduct lyase		T	T	T	T	T	T	T	T	T	T	T	T	T	T	T	T	T	T	T	T	T	T	T	T	T	T	T	T	T	T	T	T	T	T	T	T	T
10	1271096	CDS	flgG_2	1270619	1271392	-	transition	GGT->GGC	G->G	s	Flagellar basal-body rod protein FlgG		A	G	G	G	G	G	A	G	G	G	A	G	A	G	G	G	G	G	G	A	G	G	G	G	G	G	G	G	G	G	G	G	G	G	G	G	G
415	1282397	CDS	flgG_3	1282043	1283026	-	transversion	GGT->GGA	G->G	s	Flagellar basal-body rod protein FlgG		A	A	A	A	A	A	A	A	A	A	A	A	A	A	A	A	A	A	A	A	A	A	A	A	A	A	A	A	A	A	A	A	A	A	A	A	A
-	1282649	CDS	flgG_3	1282043	1283026	-	transition	GCG->GCA	A->A	s	Flagellar basal-body rod protein FlgG		C	T	T	T	T	T	T	T	T	T	T	T	T	T	T	T	T	T	T	T	T	T	T	T	T	T	T	T	T	T	T	T	T	T	T	T	T
-	1286305	CDS	yscN	1285390	1286709	-	transition	GAC->GAT	D->D	s	putative ATP synthase YscN		G	G	G	G	G	G	G	G	G	G	G	G	G	G	G	G	G	G	G	G	G	G	G	G	G	G	G	G	G	G	G	G	G	G	G	G	G
-	1333613	CDS	fliD	1332920	1334443	-	transversion transition	GTT->GTA GTT->GTC	V->V V->V	s s	Flagellar hook-associated protein 2		A	A	A	A	A	A	A	A	A	A	A	A	A	A	A	A	A	A	A	A	A	A	A	A	A	A	A	A	A	A	A	A	A	A	A	A	A
-	1334027	CDS	fliD	1332920	1334443	-	transversion transition	GCA->GCT GCA->GCG	A->A A->A	s s	Flagellar hook-associated protein 2		T	T	T	T	T	T	T	T	T	T	T	T	T	T	T	T	T	T	T	T	T	T	T	T	T	T	T	T	T	T	T	T	T	T	T	T	T
314	1335455	CDS	fliW	1335444	1335836	-	transition	GGT->AGT	G->S	ns	Flagellar assembly factor FliW		C	C	C	C	C	C	C	C	C	C	C	C	C	C	C	C	C	C	C	C	C	C	C	C	C	C	C	C	C	C	C	C	C	C	C	C	C
330	1335555	CDS	fliW	1335444	1335836	-	transition	ATG->ATA	M->I	ns	Flagellar assembly factor FliW		C	C	C	C	C	C	C	C	C	C	C	C	C	C	C	C	C	C	C	C	C	C	C	C	C	C	C	C	C	C	C	C	C	C	C	C	C
-	1337523	CDS	hypothetical protein	1336803	1338113	-	transversion transition	ATC->ATA ATC->ATT	I->I I->I	s s	hypothetical protein		G	G	G	G	G	G	G	G	G	G	G	G	G	G	G	G	G	G	G	G	G	G	G	G	G	G	G	G	G	G	G	G	G	G	G	G	G
-	1337788	CDS	hypothetical protein	1336803	1338113	-	transition	CTA->CCA	L->P	ns	hypothetical protein		A	G	G	G	G	G	A	G	G	G	A	G	A	G	G	G	G	G	G	A	G	G	G	G	G	G	G	G	G	G	G	G	G	G	G	G	G
314	1339831	CDS	mltF_2	1339753	1340421	-	transition	GAA->GAG	E->E	s	Membrane-bound lytic murein transglycosylase F		T	T	T	T	T	T	T	T	T	T	T	T	T	T	T	T	T	T	T	T	T	T	T	T	T	T	T	T	T	T	T	T	T	T	T	T	T
147	1339860	CDS	mltF_2	1339753	1340421	-	transition	CCT->TCT	P->S	ns	Membrane-bound lytic murein transglycosylase F		G	G	G	G	G	G	G	G	G	G	G	G	G	G	G	G	G	G	G	G	G	G	G	G	G	G	G	G	G	G	G	G	G	G	G	G	G
-	1340764	Unknown	N/A	N/A	N/A	N/A	transversion	T->A	N/A	nc	N/A		T	A	A	A	A	A	A	A	A	A	A	A	A	A	A	A	A	A	A	A	A	A	A	A	A	A	A	A	A	A	A	A	A	A	A	A	A
314	1341835	CDS	purL	1340867	1344673	-	transition	GCT->ACT	A->T	ns	Phosphoribosylformylglycinamidine synthase		C	C	C	C	C	C	C	C	C	C	C	C	C	C	C	C	C	C	C	C	C	C	C	C	C	C	C	C	C	C	C	C	C	C	C	C	C
237	1343761	CDS	purL	1340867	1344673	-	transition	GAA->AAA	E->K	ns	Phosphoribosylformylglycinamidine synthase		C	C	C	C	C	C	C	C	C	C	C	C	C	C	C	C	C	C	C	C	C	C	C	C	C	C	C	C	C	C	C	C	C	C	C	C	C
314	1345808	CDS	purD	1344698	1345948	-	transition	GGT->GGC	G->G	s	Phosphoribosylamine--glycine ligase		A	A	A	A	A	A	A	A	A	A	A	A	A	A	A	A	A	A	A	A	A	A	A	A	A	A	A	A	A	A	A	A	A	A	A	A	A
12	1347151	CDS	purH_2	1345959	1347491	-	transition	AGT->AAT	S->N	ns	Bifunctional purine biosynthesis protein PurH		C	T	T	T	C	C	C	T	T	T	C	T	C	T	T	T	T	T	T	C	T	T	T	T	T	T	T	T	T	T	T	T	T	T	T	T	T
-	1350371	CDS	purF	1349141	1350508	-	transversion	AAT->AAA	N->K	ns	Amidophosphoribosyltransferase		A	T	T	T	T	T	T	T	T	T	T	T	T	T	T	T	T	T	T	T	T	T	T	T	T	T	T	T	T	T	T	T	T	T	T	T	T
321	1350609	CDS	purC_2	1350520	1351218	-	transition	GAA->AAA	E->K	ns	Phosphoribosylaminoimidazole-succinocarboxamide synthase		C	C	C	C	C	C	C	C	C	C	C	C	C	C	C	C	C	C	C	C	C	C	C	C	C	C	C	C	C	C	C	C	C	C	C	C	C
-	1351345	CDS	purE	1351224	1351700	-	transversion	GAA->GCA	E->A	ns	N5-carboxyaminoimidazole ribonucleotide mutase		T	G	G	G	G	G	G	G	G	G	G	G	G	G	G	G	G	G	G	G	G	G	G	G	G	G	G	G	G	G	G	G	G	G	G	G	G
-	1351506	CDS	purE	1351224	1351700	-	transition	GCG->GCA	A->A	s	N5-carboxyaminoimidazole ribonucleotide mutase		C	T	T	T	T	T	T	T	T	T	T	T	T	T	T	T	T	T	T	T	T	T	T	T	T	T	T	T	T	T	T	T	T	T	T	T	T
303	1351772	Unknown	N/A	N/A	N/A	N/A	transition	C->T	N/A	nc	N/A		C	C	C	C	C	C	C	C	C	C	C	C	C	C	C	C	C	C	C	C	C	C	C	C	C	C	C	C	C	C	C	C	C	C	C	C	C
-	1354812	Unknown	N/A	N/A	N/A	N/A	transition	G->A	N/A	nc	N/A		G	A	A	A	A	A	A	A	A	A	A	A	A	A	A	A	A	A	A	A	A	A	A	A	A	A	A	A	A	A	A	A	A	A	A	A	A
-	1356322	CDS	gph_1	1355852	1356463	-	transition	GAG->AAG	E->K	ns	Phosphoglycolate phosphatase		C	T	T	T	T	T	C	T	T	T	C	T	C	T	T	T	T	T	T	C	T	T	T	T	T	T	T	T	T	T	T	T	T	T	T	T	T
313	1360477	CDS	hypothetical protein	1359801	1361831	-	transition	GCA->GTA	A->V	ns	hypothetical protein		G	G	G	G	G	G	G	G	G	G	G	G	G	G	G	G	G	G	G	G	G	G	G	G	G	G	G	G	G	G	G	G	G	G	G	G	G
46	1361238	CDS	hypothetical protein	1359801	1361831	-	transversion	TCT->TCA	S->S	s	hypothetical protein		A	A	A	A	A	A	A	A	A	A	A	A	A	A	A	A	A	A	A	A	A	T	A	A	A	A	A	A	A	A	A	A	A	A	A	A	A
-	1361549	CDS	hypothetical protein	1359801	1361831	-	transition	CTT->TTT	L->F	ns	hypothetical protein		G	A	A	A	A	A	A	A	A	A	G	A	G	A	A	A	A	A	A	G	A	A	A	A	A	A	A	A	A	A	A	A	A	A	A	A	A
314	1363741	CDS	hypothetical protein	1362087	1364321	-	transversion	CCT->CAT	P->H	ns	hypothetical protein		G	G	G	G	G	G	G	G	G	G	G	G	G	G	G	G	G	G	G	G	G	G	G	G	G	G	G	G	G	G	G	G	G	G	G	G	G
284	1365726	CDS	uvrA_1	1364640	1368068	+	transition	GCT->ACT	A->T	ns	UvrABC system protein A		G	G	G	G	G	G	G	G	G	G	G	G	G	G	G	G	G	G	G	G	G	G	G	G	G	G	G	G	G	G	G	G	G	G	G	G	G
314	1366623	CDS	uvrA_1	1364640	1368068	+	transition	GAG->AAG	E->K	ns	UvrABC system protein A		G	G	G	G	G	G	G	G	G	G	G	G	G	G	G	G	G	G	G	G	G	G	G	G	G	G	G	G	G	G	G	G	G	G	G	G	G
304	1366719	CDS	uvrA_1	1364640	1368068	+	transversion	GCT->TCT	A->S	ns	UvrABC system protein A		G	G	G	G	G	G	G	G	G	G	G	G	G	G	G	G	G	G	G	G	G	G	G	G	G	G	G	G	G	G	G	G	G	G	G	G	G
377	1374312	CDS	larC_2	1374092	1374826	-	transition	GCA->GTA	A->V	ns	Pyridinium-3,5-bisthiocarboxylic acid mononucleotide nickel insertion protein		G	G	G	G	G	G	G	G	G	G	G	G	G	G	G	G	G	G	G	A	G	G	G	G	G	G	G	G	G	G	G	G	G	G	G	G	G
-	1375183	CDS	larB	1374910	1375650	-	transversion	GGT->GGG	G->G	s	Pyridinium-3,5-biscarboxylic acid mononucleotide synthase		A	A	A	A	A	A	A	A	A	A	A	A	A	A	A	A	A	A	A	A	A	A	A	A	A	A	A	A	A	A	A	A	A	A	A	A	A
237	1381973	CDS	cysL_2	1381946	1382836	+	transition	GCT->ACT	A->T	ns	HTH-type transcriptional regulator CysL		G	G	G	G	G	G	G	G	G	G	G	G	G	G	G	G	G	G	G	G	G	G	G	G	G	G	G	G	G	G	G	G	G	G	G	G	G
305	1385084	CDS	pyrD_1	1384698	1385600	-	transversion	GTA->TTA	V->L	ns	Dihydroorotate dehydrogenase B (NAD(+)), catalytic subunit		C	C	C	C	C	C	C	C	C	C	C	C	C	C	C	C	C	C	C	C	C	C	C	C	C	C	C	C	C	C	C	C	C	C	C	C	C
321	1385889	CDS	pyrK	1385593	1386285	-	transition	GAA->AAA	E->K	ns	Dihydroorotate dehydrogenase B (NAD(+)), electron transfer subunit		C	C	C	C	C	C	C	C	C	C	C	C	C	C	C	C	C	C	C	C	C	C	C	C	C	C	C	C	C	C	C	C	C	C	C	C	C
313	1387176	CDS	pyrB	1386324	1387244	-	transversion	GAC->GAA	D->E	ns	Aspartate carbamoyltransferase catalytic subunit		G	G	G	G	G	G	G	G	G	G	G	G	G	G	G	G	G	G	G	G	G	G	G	G	G	G	G	G	G	G	G	G	G	G	G	G	G
56	1389845	CDS	hypothetical protein	1389478	1390611	-	transversion	ACT->AGT	T->S	ns	hypothetical protein		G	G	G	G	G	G	G	G	G	G	G	G	G	G	G	G	G	G	G	G	G	G	G	G	G	G	G	G	G	G	G	G	G	G	G	G	G
313	1391937	CDS	NAD-specific glutamate dehydrogenase	1391742	1392287	-	transition	TTC->TTT	F->F	s	NAD-specific glutamate dehydrogenase		G	G	G	G	G	G	G	G	G	G	G	G	G	G	G	G	G	G	G	G	G	G	G	G	G	G	G	G	G	G	G	G	G	G	G	G	G
411	1396760	CDS	padH	1395658	1396788	-	transition	GCA->GTA	A->V	ns	NADH-dependent phenylglyoxylate dehydrogenase subunit epsilon		G	G	G	G	G	G	G	G	G	G	G	G	G	G	G	G	G	G	G	G	G	G	G	G	G	G	G	G	G	G	G	G	G	G	G	G	G
343	1398748	CDS	cooS1_2	1397229	1399130	-	transition	AGT->AAT	S->N	ns	Carbon monoxide dehydrogenase 1		C	C	C	C	C	C	C	C	C	C	C	C	C	C	C	C	C	C	C	C	C	C	C	C	C	C	C	C	C	C	C	C	C	C	C	C	C
-	1401747	CDS	rex1	1401676	1402308	-	transition	ATT->GTT	I->V	ns	Redox-sensing transcriptional repressor Rex 1		T	C	C	C	C	C	T	C	C	C	T	C	T	T	C	C	C	C	C	T	C	C	C	C	C	C	C	C	C	C	C	C	C	C	C	C	C
67	1402721	CDS	yheS	1402444	1404357	+	transition	AAT->AGT	N->S	ns	putative ABC transporter ATP-binding protein YheS		A	A	A	A	A	A	A	A	A	A	A	A	A	A	A	A	A	A	A	A	A	A	A	A	A	A	A	A	A	A	A	A	A	A	A	A	A
316	1403517	CDS	yheS	1402444	1404357	+	transition	GGG->GGA	G->G	s	putative ABC transporter ATP-binding protein YheS		G	G	G	G	G	G	G	G	G	G	G	G	G	G	G	G	G	G	G	G	G	G	G	G	G	G	G	G	G	G	G	G	G	G	G	G	G
188	1403985	CDS	yheS	1402444	1404357	+	transition	GAT->GAC	D->D	s	putative ABC transporter ATP-binding protein YheS		T	T	T	T	T	T	T	T	T	T	T	T	T	T	T	T	T	T	T	T	T	T	T	T	T	T	T	T	T	T	T	T	T	T	T	T	T
56	1405768	Unknown	N/A	N/A	N/A	N/A	transition	A->G	N/A	nc	N/A		A	A	A	A	A	A	A	A	A	A	A	A	A	A	A	A	A	A	A	A	A	A	A	A	A	A	A	A	A	A	A	A	A	A	A	A	A
304	1407396	CDS	norR_6	1407013	1409025	+	transition	ATG->ATA	M->I	ns	Anaerobic nitric oxide reductase transcription regulator NorR		G	G	G	G	G	G	G	G	G	G	G	G	G	G	G	G	G	G	G	G	G	G	G	G	G	G	G	G	G	G	G	G	G	G	G	G	G
321	1407658	CDS	norR_6	1407013	1409025	+	transition	ACA->GCA	T->A	ns	Anaerobic nitric oxide reductase transcription regulator NorR		A	A	A	A	A	A	A	A	A	A	A	A	A	A	A	A	A	A	A	A	A	A	A	A	A	A	A	A	A	A	A	A	A	A	A	A	A
10	1423455	CDS	hypothetical protein	1422574	1423536	-	transition	GCT->ACT	A->T	ns	hypothetical protein		C	T	T	T	T	T	C	T	T	T	C	T	C	T	T	T	T	T	T	C	T	T	T	T	T	T	T	T	T	T	T	T	T	T	T	T	T
322	1428765	CDS	tsaD_2	1428060	1429076	-	transition	ACT->ACC	T->T	s	tRNA N6-adenosine threonylcarbamoyltransferase		A	A	A	A	A	A	G	A	A	A	A	A	A	A	A	A	A	A	A	A	A	A	A	A	A	A	A	A	A	A	A	A	A	A	A	A	A
-	1431877	CDS	hypothetical protein	1430855	1431895	-	transversion	TTA->ATA	L->I	ns	hypothetical protein		A	T	T	T	T	T	T	T	T	T	T	T	T	A	T	T	T	T	T	T	T	T	T	T	T	T	T	T	T	T	T	T	T	T	T	T	T
11	1434317	Unknown	N/A	N/A	N/A	N/A	transition	C->T	N/A	nc	N/A		C	T	T	T	T	T	C	T	T	T	C	T	C	T	T	T	T	T	T	C	T	T	T	T	T	T	T	T	T	T	T	T	T	T	T	T	T
285	1434901	CDS	yhgF	1434445	1436586	-	transition	TGT->TGC	C->C	s	Protein YhgF		A	A	A	A	G	G	A	A	A	A	A	A	A	A	A	A	A	A	A	A	A	A	A	A	A	A	A	A	A	A	A	A	A	A	A	A	A
11	1436140	CDS	yhgF	1434445	1436586	-	transition	GTT->GTC	V->V	s	Protein YhgF		A	G	G	G	G	G	A	G	G	G	A	G	A	G	G	G	G	G	G	A	G	G	G	G	G	G	G	G	G	G	G	G	G	G	G	G	G
58	1436245	CDS	yhgF	1434445	1436586	-	transition	ATA->ATG	I->M	ns	Protein YhgF		T	T	T	T	T	T	T	T	T	T	T	T	T	T	T	T	T	T	T	T	T	T	T	T	T	T	T	T	T	T	T	T	T	T	T	T	T
412	1440545	Unknown	N/A	N/A	N/A	N/A	transition	G->A	N/A	nc	N/A		G	G	G	G	G	G	G	G	G	G	G	G	G	G	G	G	G	G	G	G	G	G	G	G	G	G	G	G	G	G	G	G	G	G	G	G	G
-	1443007	CDS	dapE	1442440	1443492	-	transition	AAG->AAA	K->K	s	Succinyl-diaminopimelate desuccinylase		C	T	T	T	T	T	T	T	T	T	T	T	T	T	T	T	T	T	T	T	T	T	T	T	T	T	T	T	T	T	T	T	T	T	T	T	T
11	1447173	Unknown	N/A	N/A	N/A	N/A	transition	G->A	N/A	nc	N/A		G	A	A	A	A	A	G	A	A	A	G	A	G	A	A	A	A	A	A	G	A	A	A	A	A	A	A	A	A	A	A	A	A	A	A	A	A
49	1448646	CDS	manR	1447297	1449201	-	transition	GAT->AAT	D->N	ns	Transcriptional regulator ManR		C	C	C	C	C	C	C	C	C	C	C	C	C	C	C	C	C	C	C	C	C	C	C	C	C	C	C	C	C	C	C	C	C	C	C	C	C
314	1449085	CDS	manR	1447297	1449201	-	transition	TGC->TGT	C->C	s	Transcriptional regulator ManR		G	G	G	G	G	G	G	G	G	G	G	G	G	G	G	G	G	G	G	G	G	G	G	G	G	G	G	G	G	G	G	G	G	G	G	G	G
77	1452183	CDS	recD2	1450327	1452546	-	transition	GAA->AAA	E->K	ns	ATP-dependent RecD-like DNA helicase		C	C	C	C	C	C	C	C	C	C	C	C	C	C	C	C	C	C	C	C	C	C	C	C	C	C	C	C	C	C	C	C	C	C	C	C	C
47	1456561	CDS	fabZ	1456464	1456892	-	transition	ACT->ATT	T->I	ns	3-hydroxyacyl-[acyl-carrier-protein] dehydratase FabZ		G	G	G	G	G	G	G	G	G	G	G	G	G	G	G	G	G	G	G	G	G	G	G	G	G	G	G	G	G	G	G	G	G	G	G	G	G
-	1457516	CDS	mreB_2	1456908	1457927	-	transition	ACT->GCT	T->A	ns	Cell shape-determining protein MreB		T	C	C	C	C	C	C	C	C	C	C	C	C	C	C	C	C	C	C	C	C	C	C	C	C	C	C	C	C	C	C	C	C	C	C	C	C
-	1461014	CDS	murAA	1460367	1461620	-	transversion	TCA->GCA	S->A	ns	UDP-N-acetylglucosamine 1-carboxyvinyltransferase 1		A	C	C	C	C	C	C	C	C	C	C	C	C	C	C	C	C	C	C	C	C	C	C	C	C	C	C	C	C	C	C	C	C	C	C	C	C
268	1463609	CDS	ynjE	1462820	1464115	-	transversion	AAT->AAG	N->K	ns	Thiosulfate sulfurtransferase YnjE		A	A	A	A	A	A	A	A	A	A	A	A	A	A	A	A	A	A	A	A	A	A	A	A	A	A	A	A	A	A	A	A	A	A	A	A	A
304	1463723	CDS	ynjE	1462820	1464115	-	transition	GAC->GAT	D->D	s	Thiosulfate sulfurtransferase YnjE		G	G	G	G	G	G	G	G	G	G	G	G	G	G	G	G	G	G	G	G	G	G	G	G	G	G	G	G	G	G	G	G	G	G	G	G	G
316	1465143	CDS	glmS_1	1464567	1466282	-	transition	GAC->GAT	D->D	s	Glutamine--fructose-6-phosphate aminotransferase [isomerizing]		G	G	G	G	G	G	G	G	G	G	G	G	G	G	G	G	G	G	G	G	G	G	G	G	G	G	G	G	G	G	G	G	G	G	G	G	G
303	1465748	CDS	glmS_1	1464567	1466282	-	transition	GAC->AAC	D->N	ns	Glutamine--fructose-6-phosphate aminotransferase [isomerizing]		C	C	C	C	C	C	C	C	C	C	C	C	C	C	C	C	C	C	C	C	C	C	C	C	C	C	C	C	C	C	C	C	C	C	C	C	C
-	1467138	CDS	glmM	1466668	1468014	-	transversion	CCT->GCT	P->A	ns	Phosphoglucosamine mutase		G	C	C	C	C	C	C	C	C	C	C	C	C	C	C	C	C	C	C	C	C	C	C	C	C	C	C	C	C	C	C	C	C	C	C	C	C
314	1468399	CDS	hypothetical protein	1468184	1468741	-	transition	CCA->TCA	P->S	ns	hypothetical protein		G	G	G	G	G	G	G	G	G	G	G	G	G	G	G	G	G	G	G	G	G	G	G	G	G	G	G	G	G	G	G	G	G	G	G	G	G
314	1471342	CDS	hypothetical protein	1470860	1471537	-	transversion	CCA->GCA	P->A	ns	hypothetical protein		G	G	G	G	G	G	G	G	G	G	G	G	G	G	G	G	G	G	G	G	G	G	G	G	G	G	G	G	G	G	G	G	G	G	G	G	G
313	1471859	CDS	buk2_1	1471527	1472324	-	transition	TTA->CTA	L->L	s	Butyrate kinase 2		A	A	A	A	A	A	A	A	A	A	A	A	A	A	A	A	A	A	A	A	A	A	A	A	A	A	A	A	A	A	A	A	A	A	A	A	A
11	1472318	CDS	buk2_1	1471527	1472324	-	transition	GAA->AAA	E->K	ns	Butyrate kinase 2		C	T	T	T	T	T	C	T	T	T	C	T	C	T	T	T	T	T	T	C	T	T	T	T	T	T	T	T	T	T	T	T	T	T	T	T	T
413	1474228	CDS	hypothetical protein	1474176	1475018	-	transversion	ACA->AGA	T->R	ns	hypothetical protein		G	G	G	G	G	G	G	G	G	G	G	G	G	G	G	G	G	G	G	G	G	G	G	G	G	G	G	G	G	G	G	G	G	G	G	G	G
314	1474670	CDS	hypothetical protein	1474176	1475018	-	transversion	CAT->AAT	H->N	ns	hypothetical protein		G	G	G	G	G	G	G	G	G	G	G	G	G	G	G	G	G	G	G	G	G	G	G	G	G	G	G	G	G	G	G	G	G	G	G	G	G
313	1475420	CDS	cdaA	1475015	1475854	-	transition	GAA->GAG	E->E	s	Cyclic di-AMP synthase CdaA		T	T	T	T	T	T	T	T	T	T	T	T	T	T	T	T	T	T	T	T	T	T	T	T	T	T	T	T	T	T	T	T	T	T	T	T	T
12	1507713	CDS	rplM	1507306	1507737	-	transition	GCT->ACT	A->T	ns	50S ribosomal protein L13		C	T	T	T	C	C	C	T	T	T	C	T	C	T	T	T	T	T	T	C	T	T	T	T	T	T	T	T	T	T	T	T	T	T	T	T	T
147	1508754	CDS	ecfT	1508620	1509423	-	transition	GCC->ACC	A->T	ns	Energy-coupling factor transporter transmembrane protein EcfT		C	C	C	C	C	C	C	C	C	C	C	C	C	C	C	C	C	C	C	C	C	C	C	C	C	C	C	C	C	C	C	C	C	C	C	C	C
-	1511256	CDS	rplQ	1511224	1511565	-	transversion	CCT->GCT	P->A	ns	50S ribosomal protein L17		G	C	C	C	C	C	C	C	C	C	C	C	C	C	C	C	C	C	C	C	C	G	C	C	C	C	C	C	C	C	C	C	C	C	C	C	C
-	1514385	CDS	infA	1514373	1514591	-	transversion	TGT->TGG	C->W	ns	Translation initiation factor IF-1		A	C	C	C	C	C	C	C	C	C	C	C	C	C	C	C	C	C	C	C	C	C	C	C	C	C	C	C	C	C	C	C	C	C	C	C	C
313	1515792	CDS	adk	1515667	1516317	-	transition	TTA->CTA	L->L	s	Adenylate kinase		A	A	A	A	A	A	A	A	A	A	A	A	A	A	A	A	A	A	A	A	A	A	A	A	A	A	A	A	A	A	A	A	A	A	A	A	A
-	1519058	CDS	rplR	1518852	1519220	-	transversion	CCT->GCT	P->A	ns	50S ribosomal protein L18		G	C	C	C	C	C	C	C	C	C	C	C	C	G	C	C	C	C	C	C	C	C	C	C	C	C	C	C	C	C	C	C	C	C	C	C	C
313	1523167	CDS	hypothetical protein	1522708	1523523	-	transition	GAA->GAG	E->E	s	hypothetical protein		T	T	T	T	T	T	T	T	T	T	T	T	T	T	T	T	T	T	T	T	T	T	T	T	T	T	T	T	T	T	T	T	T	T	T	T	T
242	1525344	CDS	rplW	1525089	1525379	-	transition	GTT->GTC	V->V	s	50S ribosomal protein L23		A	A	A	A	A	A	A	A	A	A	A	A	A	A	A	A	A	A	A	A	A	A	A	A	A	G	A	A	G	A	A	A	A	A	A	A	A
352	1526884	CDS	rpsJ	1526753	1527064	-	transversion	GAC->TAC	D->Y	ns	30S ribosomal protein S10		C	C	C	C	C	C	C	C	C	C	C	C	C	C	C	C	C	C	C	C	C	C	C	C	C	C	C	C	C	C	C	C	C	C	C	C	C
443	1532812	CDS	rpoC	1532147	1535632	-	transversion	GCT->TCT	A->S	ns	DNA-directed RNA polymerase subunit beta'		C	C	C	C	C	C	C	C	C	C	C	C	C	C	C	C	C	C	C	C	C	C	C	C	C	C	C	C	C	C	C	C	C	C	C	C	C
433	1537747	CDS	rpoB	1535674	1539390	-	transition	ATA->ATG	I->M	ns	DNA-directed RNA polymerase subunit beta		T	T	T	T	T	T	T	T	T	T	T	T	T	T	T	T	T	T	T	T	T	T	T	T	T	T	T	T	T	T	T	T	T	T	T	T	T
-	1537877	CDS	rpoB	1535674	1539390	-	transition	AGA->AAA	R->K	ns	DNA-directed RNA polymerase subunit beta		C	C	C	C	C	C	C	C	C	C	C	C	C	C	C	C	C	C	C	C	C	C	C	C	C	C	C	C	C	C	C	C	C	C	C	C	C
352	1537887	CDS	rpoB	1535674	1539390	-	transversion	CAT->AAT	H->N	ns	DNA-directed RNA polymerase subunit beta		G	G	G	G	G	G	G	G	G	G	G	G	G	G	G	G	G	G	G	G	G	G	G	G	G	G	G	G	G	G	G	G	G	G	G	G	G
313	1540452	CDS	NADP-dependent 7-alpha-hydroxysteroid dehydrogenase	1539861	1540649	-	transition	GAG->GAA	E->E	s	NADP-dependent 7-alpha-hydroxysteroid dehydrogenase		C	C	C	C	C	C	C	C	C	C	C	C	C	C	C	C	C	C	C	C	C	C	C	C	C	C	C	C	C	C	C	C	C	C	C	C	C
-	1541900	CDS	rplJ	1541464	1541970	-	transition	GTT->GCT	V->A	ns	50S ribosomal protein L10		A	G	G	G	G	G	G	G	G	G	G	G	G	G	G	G	G	G	G	G	G	G	G	G	G	G	G	G	G	G	G	G	G	G	G	G	G
314	1542317	CDS	rplA	1542193	1542891	-	transition	GCA->GTA	A->V	ns	50S ribosomal protein L1		G	G	G	G	G	G	G	G	G	G	G	G	G	G	G	G	G	G	G	G	G	G	G	G	G	G	G	G	G	G	G	G	G	G	G	G	G
336	1560456	CDS	hypothetical protein	1560046	1560519	-	transition	ATG->GTG	M->V	ns	hypothetical protein		T	T	T	T	T	T	T	T	T	T	T	T	T	T	T	T	T	T	T	T	T	T	T	T	T	T	T	T	T	T	T	T	T	T	T	T	T
-	1561272	CDS	gatC_1	1560554	1561831	-	transition	ACA->ATA	T->I	ns	PTS system galactitol-specific EIIC component		G	A	A	A	A	A	G	A	A	A	G	A	G	G	A	A	A	A	A	G	A	A	A	A	A	A	A	A	A	A	A	A	A	A	A	A	A
-	1561656	CDS	gatC_1	1560554	1561831	-	transition	GCA->GTA	A->V	ns	PTS system galactitol-specific EIIC component		G	A	A	A	G	G	G	A	A	A	G	A	G	A	A	A	A	A	A	G	A	A	A	A	A	A	A	A	A	A	A	A	A	A	A	A	A
10	1562235	CDS	gatB_2	1561981	1562268	-	transition	GGA->AGA	G->R	ns	PTS system galactitol-specific EIIB component		C	T	T	T	T	T	C	T	T	T	C	T	C	T	T	T	T	T	T	C	T	T	T	T	T	T	T	T	T	T	T	T	T	T	T	T	T
351	1562429	CDS	gatA	1562396	1562860	-	transversion	GTG->GTT	V->V	s	PTS system galactitol-specific EIIA component		C	C	C	C	C	C	C	C	C	C	C	C	C	C	C	C	C	C	C	C	C	C	C	C	C	C	C	C	C	C	C	C	C	C	C	C	C
314	1564496	CDS	norR_7	1562838	1565786	-	transversion	CCA->ACA	P->T	ns	Anaerobic nitric oxide reductase transcription regulator NorR		G	G	G	G	G	G	G	G	G	G	G	G	G	G	G	G	G	G	G	G	G	G	G	G	G	G	G	G	G	G	G	G	G	G	G	G	G
8	1570103	CDS	bfmBAB	1569159	1570145	-	transversion	TCA->GCA	S->A	ns	2-oxoisovalerate dehydrogenase subunit beta		A	C	C	C	C	C	A	C	C	C	A	C	A	C	C	C	C	C	C	A	C	C	C	C	C	C	C	C	C	C	C	C	C	C	C	C	C
410	1570354	CDS	acoA	1570170	1571132	-	transition	TGG->TAG	W->*	ns	Acetoin:2,6-dichlorophenolindophenol oxidoreductase subunit alpha		C	C	C	C	C	C	C	C	C	C	C	C	C	C	C	C	C	C	C	C	C	C	C	C	C	C	C	C	C	C	C	C	C	C	C	C	C
151	1570426	CDS	acoA	1570170	1571132	-	transition	AGA->AAA	R->K	ns	Acetoin:2,6-dichlorophenolindophenol oxidoreductase subunit alpha		C	C	C	C	C	C	C	C	C	C	C	C	C	C	C	C	C	C	C	C	C	C	C	C	C	C	C	C	C	C	C	C	C	C	C	C	C
305	1574189	CDS	xynB	1574039	1575685	-	transition	GAT->GAC	D->D	s	Beta-xylosidase		A	A	A	A	A	A	A	A	A	A	A	A	A	A	A	A	A	A	A	A	A	A	A	A	A	A	A	A	A	A	A	A	A	A	A	A	A
11	1576182	CDS	hypothetical protein	1575707	1576873	-	transition	TTA->TCA	L->S	ns	hypothetical protein		A	G	G	G	G	G	A	G	G	G	A	G	A	G	G	G	G	G	G	A	G	G	G	G	G	G	G	G	G	G	G	G	G	G	G	G	G
303	1579138	CDS	rhaS_3	1579133	1579822	+	transversion	GAG->GAT	E->D	ns	HTH-type transcriptional activator RhaS		G	G	G	G	G	G	G	G	G	G	G	G	G	G	G	G	G	G	G	G	G	G	G	G	G	G	G	G	G	G	G	G	G	G	G	G	G
392	1579398	CDS	rhaS_3	1579133	1579822	+	transition	GCA->GTA	A->V	ns	HTH-type transcriptional activator RhaS		C	C	C	C	C	C	C	C	C	C	C	C	C	C	C	C	C	C	C	C	C	C	C	C	C	C	C	C	C	C	C	C	C	C	C	C	C
424	1582472	CDS	yacL	1582314	1583408	-	transition	GGA->AGA	G->R	ns	putative PIN and TRAM-domain containing protein YacL		C	C	C	C	C	C	C	C	C	C	C	C	C	C	C	C	C	C	C	C	C	C	C	C	C	C	C	C	C	C	C	C	C	C	C	C	C
278	1585417	CDS	radA	1584570	1585943	-	transition	GTC->GCC	V->A	ns	DNA repair protein RadA		A	A	A	A	A	A	A	A	A	A	A	A	A	A	A	A	A	A	A	A	A	A	A	A	A	A	A	A	A	A	A	A	A	A	A	A	A
321	1585632	CDS	radA	1584570	1585943	-	transition	CTT->CTC	L->L	s	DNA repair protein RadA		A	A	A	A	A	A	A	A	A	A	A	A	A	A	A	A	A	A	A	A	A	A	A	A	A	A	A	A	A	A	A	A	A	A	A	A	A
321	1586435	CDS	clpC	1586123	1588570	-	transition	AAC->AAT	N->N	s	Negative regulator of genetic competence ClpC/MecB		G	G	G	G	G	G	G	G	G	G	G	G	G	G	G	G	G	G	G	G	G	G	G	G	G	G	G	G	G	G	G	G	G	G	G	G	G
304	1589848	CDS	mcsA	1589599	1590093	-	transition	AAT->AAC	N->N	s	Protein-arginine kinase activator protein		A	A	A	A	A	A	A	A	A	A	A	A	A	A	A	A	A	A	A	A	A	A	A	A	A	A	A	A	A	A	A	A	A	A	A	A	A
-	1608523	CDS	recR	1608201	1608800	-	transversion	GAA->GCA	E->A	ns	Recombination protein RecR		T	G	G	G	G	G	G	G	G	G	G	G	G	G	G	G	G	G	G	G	G	G	G	G	G	G	G	G	G	G	G	G	G	G	G	G	G
-	1610896	Unknown	N/A	N/A	N/A	N/A	transition	T->C	N/A	nc	N/A		T	C	C	C	C	C	C	C	C	C	C	C	C	C	C	C	C	C	C	C	C	C	C	C	C	C	C	C	C	C	C	C	C	C	C	C	C
284	1626125	CDS	sigB	1625839	1626612	-	transition	TCT->TTT	S->F	ns	RNA polymerase sigma-B factor		G	G	G	G	G	G	G	G	G	G	G	G	G	G	G	G	G	G	G	G	G	G	G	G	G	G	G	G	G	G	G	G	G	G	G	G	G
337	1626958	CDS	rsbW	1626612	1627019	-	transversion	AGA->ATA	R->I	ns	Serine-protein kinase RsbW		C	C	C	C	C	C	C	C	C	C	C	C	C	C	C	C	C	C	C	C	C	C	C	C	C	C	C	C	C	C	C	C	C	C	C	C	C
154	1628908	CDS	gyrA	1627977	1630403	-	transition	AGT->AAT	S->N	ns	DNA gyrase subunit A		C	C	C	C	C	C	C	C	C	C	C	C	C	C	C	C	C	C	C	C	C	C	C	T	T	C	T	T	C	T	C	C	T	T	T	T	C
6	1629432	CDS	gyrA	1627977	1630403	-	transition	ATA->ATG	I->M	ns	DNA gyrase subunit A		T	C	C	C	C	C	C	C	C	C	T	C	T	C	C	C	C	C	C	T	C	C	C	C	C	C	C	C	C	C	C	C	C	C	C	C	C
-	1630159	CDS	gyrA	1627977	1630403	-	transition	ATT->ACT	I->T	ns	DNA gyrase subunit A		A	G	G	G	G	G	G	G	G	G	A	G	G	G	G	G	G	G	G	A	G	G	G	G	G	G	G	G	G	G	G	G	G	G	G	G	G
116	1630928	CDS	gyrB	1630423	1632324	-	transversion	GAA->GTA	E->V	ns	DNA gyrase subunit B		T	T	T	T	T	T	T	T	T	T	T	T	T	T	T	T	T	T	T	T	T	T	T	T	T	T	T	T	T	T	T	T	T	T	T	T	T
237	1630929	CDS	gyrB	1630423	1632324	-	transition	GAA->AAA	E->K	ns	DNA gyrase subunit B		C	C	C	C	C	C	C	C	C	C	C	C	C	C	C	C	C	C	C	C	C	C	C	C	C	C	C	C	C	C	C	C	C	C	C	C	C
48	1631049	CDS	gyrB	1630423	1632324	-	transition	GAT->AAT	D->N	ns	DNA gyrase subunit B		C	C	C	C	C	C	C	C	C	C	C	C	C	C	C	C	C	C	C	C	C	C	C	C	C	C	C	C	C	C	C	C	C	C	C	C	C
313	1631937	CDS	gyrB	1630423	1632324	-	transition	ATA->GTA	I->V	ns	DNA gyrase subunit B		T	T	T	T	T	T	T	T	T	T	T	T	T	T	T	T	T	T	T	T	T	T	T	T	T	T	T	T	T	T	T	T	T	T	T	T	T
146	1633465	CDS	hypothetical protein	1633458	1633664	-	transition	GTA->GCA	V->A	ns	hypothetical protein		A	A	A	A	A	A	A	A	A	A	A	A	A	A	A	A	A	A	A	A	A	A	A	A	A	A	A	A	A	A	A	A	A	A	A	A	A
313	1634362	CDS	dnaN	1633801	1634907	-	transition	TCA->TCG	S->S	s	Beta sliding clamp		T	T	T	T	T	T	T	T	T	T	T	T	T	T	T	T	T	T	T	T	T	T	T	T	T	T	T	T	T	T	T	T	T	T	T	T	T
-	1634574	CDS	dnaN	1633801	1634907	-	transition	ACA->GCA	T->A	ns	Beta sliding clamp		T	C	C	C	C	C	C	C	C	C	C	C	C	C	C	C	C	C	C	C	C	C	C	C	C	C	C	C	C	C	C	C	C	C	C	C	C
301	1634699	CDS	dnaN	1633801	1634907	-	transition	GAT->GGT	D->G	ns	Beta sliding clamp		T	T	T	T	T	T	T	T	T	T	T	T	T	T	T	T	T	T	T	T	T	T	T	T	T	T	T	T	T	T	T	T	T	T	T	T	T
321	1636722	Unknown	N/A	N/A	N/A	N/A	transversion	G->T	N/A	nc	N/A		G	G	G	G	G	G	G	G	G	G	G	G	G	G	G	G	G	G	G	G	G	G	G	G	G	G	G	G	G	G	G	G	G	G	G	G	G
304	1636746	Unknown	N/A	N/A	N/A	N/A	transversion	C->A	N/A	nc	N/A		C	C	C	C	C	C	C	C	C	C	C	C	C	C	C	C	C	C	C	C	C	C	C	C	C	C	C	C	C	C	C	C	C	C	C	C	C
313	1637919	CDS	yidD	1637718	1637969	+	transversion	CTT->ATT	L->I	ns	Putative membrane protein insertion efficiency factor		C	C	C	C	C	C	C	C	C	C	C	C	C	C	C	C	C	C	C	C	C	C	C	C	C	C	C	C	C	C	C	C	C	C	C	C	C
313	1639879	CDS	mnmE	1639418	1640797	+	transition	GAG->GAA	E->E	s	tRNA modification GTPase MnmE		G	G	G	G	G	G	G	G	G	G	G	G	G	G	G	G	G	G	G	G	G	G	G	G	G	G	G	G	G	G	G	G	G	G	G	G	G
304	1641399	CDS	mnmG_1	1640892	1641674	+	transition	GTT->ATT	V->I	ns	tRNA uridine 5-carboxymethylaminomethyl modification enzyme MnmG		G	G	G	G	G	G	G	G	G	G	G	G	G	G	G	G	G	G	G	G	G	G	G	G	G	G	G	G	G	G	G	G	G	G	G	G	G
302	1644437	CDS	noc	1643664	1644449	+	transversion	ATC->ATA	I->I	s	Nucleoid occlusion protein		C	C	C	C	C	C	C	C	C	C	C	C	C	C	C	C	C	C	C	C	C	C	C	C	C	C	C	C	C	C	C	C	C	C	C	C	C
10	1646436	CDS	sufS_1	1646255	1647397	+	transversion	AGT->ATT	S->I	ns	Cysteine desulfurase		G	T	T	T	T	T	G	T	T	T	G	T	G	T	T	T	T	T	T	G	T	T	T	T	T	T	T	T	T	T	T	T	T	T	T	T	T
285	1647952	CDS	hypothetical protein	1647530	1648105	-	transition	GAA->AAA	E->K	ns	hypothetical protein		C	C	C	C	T	T	C	C	C	C	C	C	C	C	C	C	C	C	C	C	C	C	C	C	C	C	C	C	C	C	C	C	C	C	C	C	C
-	1653481	Unknown	N/A	N/A	N/A	N/A	transition	C->T	N/A	nc	N/A		C	T	T	T	T	T	T	T	T	T	T	T	T	T	T	T	T	T	T	T	T	T	T	T	T	T	T	T	T	T	T	T	T	T	T	T	T
104	1656940	CDS	rplI	1656841	1657290	+	transition	AAG->GAG	K->E	ns	50S ribosomal protein L9		A	A	A	A	A	A	A	A	A	A	A	A	A	A	A	A	A	A	A	A	A	A	A	A	A	A	A	A	A	A	A	A	A	A	A	A	A
313	1657224	CDS	rplI	1656841	1657290	+	transition	TTT->TTC	F->F	s	50S ribosomal protein L9		T	T	T	T	T	T	T	T	T	T	T	T	T	T	T	T	T	T	T	T	T	T	T	T	T	T	T	T	T	T	T	T	T	T	T	T	T
56	1663668	Unknown	N/A	N/A	N/A	N/A	transversion	T->A	N/A	nc	N/A		T	T	T	T	T	T	T	T	T	T	T	T	T	T	T	T	T	T	T	T	T	T	T	T	T	T	T	T	T	T	T	T	T	T	T	T	T
10	1667162	CDS	hypothetical protein	1666957	1668237	+	transversion	ACC->AGC	T->S	ns	hypothetical protein		C	G	G	G	G	G	C	G	G	G	C	G	C	G	G	G	G	G	G	C	G	G	G	G	G	G	G	G	G	G	G	G	G	G	G	G	G
325	1668384	CDS	rlmH	1668305	1668784	+	transition	CTT->CCT	L->P	ns	Ribosomal RNA large subunit methyltransferase H		T	T	T	T	T	T	C	T	T	T	T	T	T	T	T	T	T	T	T	T	T	T	T	T	T	T	T	T	T	T	T	T	T	T	T	T	T
47	1670559	Unknown	N/A	N/A	N/A	N/A	transition	C->T	N/A	nc	N/A		C	C	C	C	C	C	C	C	C	C	C	C	C	C	C	C	C	C	C	C	C	C	C	C	C	C	C	C	C	C	C	C	C	C	C	C	C
111	1671079	CDS	licC_3	1670747	1672048	+	transition	GTT->GTC	V->V	s	Lichenan permease IIC component		T	T	T	T	T	T	T	T	T	T	T	T	T	T	T	T	T	T	T	T	T	T	T	T	T	T	T	T	T	T	T	T	T	T	T	T	T
267	1671369	CDS	licC_3	1670747	1672048	+	transition	GCA->GTA	A->V	ns	Lichenan permease IIC component		C	C	C	C	C	C	C	C	C	C	C	C	C	C	C	C	C	C	C	C	C	C	C	C	C	C	C	C	C	C	C	C	C	C	C	C	C
152	1672132	Unknown	N/A	N/A	N/A	N/A	transition	C->T	N/A	nc	N/A		C	C	C	C	C	C	C	C	C	C	C	C	C	C	C	C	C	C	C	C	C	C	T	T	T	C	T	T	C	T	C	C	T	T	T	T	C
284	1678289	CDS	gltC_1	1677532	1678413	-	transversion	CAA->CCA	Q->P	ns	HTH-type transcriptional regulator GltC		T	T	T	T	T	T	T	T	T	T	T	T	T	T	T	T	T	T	T	T	T	T	T	T	T	T	T	T	T	T	T	T	T	T	T	T	T
-	1680702	CDS	hypothetical protein	1680102	1681055	+	transition	ACA->GCA	T->A	ns	hypothetical protein		A	G	G	G	G	G	G	G	G	G	G	G	G	G	G	G	G	G	G	G	G	G	G	G	G	G	G	G	G	G	G	G	G	G	G	G	G
304	1682128	CDS	hypothetical protein	1681882	1682730	+	transversion	GAG->TAG	E->*	ns	hypothetical protein		G	G	G	G	G	G	G	G	G	G	G	G	G	G	G	G	G	G	G	G	G	G	G	G	G	G	G	G	G	G	G	G	G	G	G	G	G
26	1686812	CDS	hypothetical protein	1685964	1688051	+	transition	TTA->TTG	L->L	s	hypothetical protein		A	G	G	A	A	A	A	A	A	A	A	A	A	A	A	A	A	A	A	A	A	A	A	A	A	A	A	A	A	A	A	A	A	A	A	A	A
316	1690270	CDS	kdsD	1689709	1690308	+	transition	GCA->ACA	A->T	ns	Arabinose 5-phosphate isomerase KdsD		G	G	G	G	G	G	G	G	G	G	G	G	G	G	G	G	G	G	G	G	G	G	G	G	G	G	G	G	G	G	G	G	G	G	G	G	G
341	1690745	CDS	dapA_1	1690280	1691023	+	transition	GAA->AAA	E->K	ns	4-hydroxy-tetrahydrodipicolinate synthase		G	G	G	G	G	G	G	G	G	G	G	G	G	G	G	G	G	G	G	G	G	G	G	G	G	G	G	G	G	G	G	G	G	G	G	G	G
314	1698316	CDS	hypothetical protein	1698257	1698601	+	transition	ACT->ACC	T->T	s	hypothetical protein		T	T	T	T	T	T	T	T	T	T	T	T	T	T	T	T	T	T	T	T	T	T	T	T	T	T	T	T	T	T	T	T	T	T	T	T	T
104	1700979	CDS	yjaB_2	1700730	1701179	+	transversion	GAT->TAT	D->Y	ns	Peptidyl-lysine N-acetyltransferase YjaB		G	G	G	G	G	G	G	G	G	G	G	G	G	G	G	G	G	G	G	G	G	G	G	G	G	G	G	G	G	G	G	G	G	G	G	G	G
285	1701063	CDS	yjaB_2	1700730	1701179	+	transversion	GAG->TAG	E->*	ns	Peptidyl-lysine N-acetyltransferase YjaB		G	G	G	G	T	T	G	G	G	G	G	G	G	G	G	G	G	G	G	G	G	G	G	G	G	G	G	G	G	G	G	G	G	G	G	G	G
304	1701478	CDS	hypothetical protein	1701335	1701547	-	transversion	GAA->TAA	E->*	ns	hypothetical protein		C	C	C	C	C	C	C	C	C	C	C	C	C	C	C	C	C	C	C	C	C	C	C	C	C	C	C	C	C	C	C	C	C	C	C	C	C
284	1701733	Unknown	N/A	N/A	N/A	N/A	transversion	G->T	N/A	nc	N/A		G	G	G	G	G	G	G	G	G	G	G	G	G	G	G	G	G	G	G	G	G	G	G	G	G	G	G	G	G	G	G	G	G	G	G	G	G
12	1704642	CDS	nhaP_1	1703377	1704795	+	transition	AAG->AAA	K->K	s	K(+)/H(+) antiporter NhaP		G	A	A	A	G	G	G	A	A	A	G	A	G	A	A	A	A	A	A	G	A	A	A	A	A	A	A	A	A	A	A	A	A	A	A	A	A
314	1706462	CDS	hypothetical protein	1706108	1706725	+	transversion	CCT->ACT	P->T	ns	hypothetical protein		C	C	C	C	C	C	C	C	C	C	C	C	C	C	C	C	C	C	C	C	C	C	C	C	C	C	C	C	C	C	C	C	C	C	C	C	C
263	1711937	CDS	hypothetical protein	1711064	1711981	+	transition	GAA->AAA	E->K	ns	hypothetical protein		G	G	G	G	G	G	G	G	G	G	G	G	G	G	G	G	G	G	G	G	G	G	G	G	G	G	G	G	G	G	G	G	G	G	G	G	G
301	1715154	CDS	hldD	1714504	1715442	+	transition	TTA->TTG	L->L	s	ADP-L-glycero-D-manno-heptose-6-epimerase		A	A	A	A	A	A	A	A	A	A	A	A	A	A	A	A	A	A	A	A	A	A	A	A	A	A	A	A	A	A	A	A	A	A	A	A	A
-	1716710	CDS	ttcA_1	1716604	1717338	-	transversion	AAT->ACT	N->T	ns	tRNA-cytidine(32) 2-sulfurtransferase		T	G	G	G	G	G	T	G	G	G	T	G	T	G	G	G	G	G	G	T	G	G	G	G	G	G	G	G	G	G	G	G	G	G	G	G	G
304	1716765	CDS	ttcA_1	1716604	1717338	-	transition	CCC->TCC	P->S	ns	tRNA-cytidine(32) 2-sulfurtransferase		G	G	G	G	G	G	G	G	G	G	G	G	G	G	G	G	G	G	G	G	G	G	G	G	G	G	G	G	G	G	G	G	G	G	G	G	G
-	1716894	CDS	ttcA_1	1716604	1717338	-	transition	ATA->GTA	I->V	ns	tRNA-cytidine(32) 2-sulfurtransferase		T	C	C	C	C	C	T	C	C	C	T	C	T	C	C	C	C	C	C	T	C	C	C	C	C	C	C	C	C	C	C	C	C	C	C	C	C
-	1719108	CDS	rcsC_5	1718995	1720176	+	transversion	TTC->TTA	F->L	ns	Sensor histidine kinase RcsC		C	A	A	A	A	A	C	A	A	A	C	A	C	A	A	A	A	A	A	C	A	A	A	A	A	A	A	A	A	A	A	A	A	A	A	A	A
-	1719508	CDS	rcsC_5	1718995	1720176	+	transition	ATA->GTA	I->V	ns	Sensor histidine kinase RcsC		A	G	G	G	G	G	A	G	G	G	A	G	A	G	G	A	G	G	G	A	A	G	G	G	G	G	G	G	G	G	G	G	G	G	G	G	G
56	1719790	CDS	rcsC_5	1718995	1720176	+	transversion	GTT->TTT	V->F	ns	Sensor histidine kinase RcsC		G	G	G	G	G	G	G	G	G	G	G	G	G	G	G	G	G	G	G	G	G	G	G	G	G	G	G	G	G	G	G	G	G	G	G	G	G
56	1719813	CDS	rcsC_5	1718995	1720176	+	transversion	GAA->GAC	E->D	ns	Sensor histidine kinase RcsC		A	A	A	A	A	A	A	A	A	A	A	A	A	A	A	A	A	A	A	A	A	A	A	A	A	A	A	A	A	A	A	A	A	A	A	A	A
337	1719883	CDS	rcsC_5	1718995	1720176	+	transversion	GTG->TTG	V->L	ns	Sensor histidine kinase RcsC		G	G	G	G	G	G	G	G	G	G	G	G	G	G	G	G	G	G	G	G	G	G	G	G	G	G	G	G	G	G	G	G	G	G	G	G	G
343	1720504	CDS	luxS	1720458	1720913	+	transition	GCT->GTT	A->V	ns	S-ribosylhomocysteine lyase		C	C	C	C	C	C	C	C	C	C	C	C	C	C	C	C	C	C	C	C	C	C	C	C	C	C	C	C	C	C	C	C	C	C	C	C	C
-	1723445	CDS	metH	1721600	1723981	+	transition	AAT->GAT	N->D	ns	Methionine synthase		A	G	G	G	G	G	G	G	G	G	G	G	G	G	G	G	G	G	G	G	G	G	G	G	G	G	G	G	G	G	G	G	G	G	G	G	G
1	1726654	CDS	hypothetical protein	1726016	1726930	+	transition	CCA->CCG	P->P	s	hypothetical protein		A	G	G	G	G	G	G	G	G	G	A	G	G	G	G	G	G	G	G	G	G	G	G	G	G	G	G	G	G	G	G	G	G	G	G	G	G
304	1726919	CDS	hypothetical protein	1726016	1726930	+	transition	CAA->TAA	Q->*	ns	hypothetical protein		C	C	C	C	C	C	C	C	C	C	C	C	C	C	C	C	C	C	C	C	C	C	C	C	C	C	C	C	C	C	C	C	C	C	C	C	C
242	1729986	CDS	carB_1	1729803	1732403	+	transition	GAT->AAT	D->N	ns	Carbamoyl-phosphate synthase large chain		G	G	G	G	G	G	G	G	G	G	G	G	G	G	G	G	G	G	G	G	G	G	G	G	G	A	G	G	A	G	G	G	G	G	G	G	G
304	1738812	CDS	regX3_5	1738217	1738903	+	transition	GAG->GGG	E->G	ns	Sensory transduction protein regX3		A	A	A	A	A	A	A	A	A	A	A	A	A	A	A	A	A	A	A	A	A	A	A	A	A	A	A	A	A	A	A	A	A	A	A	A	A
-	1739215	CDS	sasA_8	1738890	1739879	+	transition	GGA->GAA	G->E	ns	Adaptive-response sensory-kinase SasA		G	A	A	A	A	A	A	A	A	A	A	A	A	A	A	A	A	A	A	A	A	A	A	A	A	A	A	A	A	A	A	A	A	A	A	A	A
10	1741696	CDS	hypothetical protein	1740648	1743194	+	transition	GCT->GTT	A->V	ns	hypothetical protein		C	T	T	T	T	T	C	T	T	T	C	T	C	T	T	T	T	T	T	C	T	T	T	T	T	T	T	T	T	T	T	T	T	T	T	T	T
-	1741774	CDS	hypothetical protein	1740648	1743194	+	transversion	GAA->GCA	E->A	ns	hypothetical protein		A	C	C	C	C	C	C	C	C	C	C	C	C	C	C	C	C	C	C	C	C	C	C	C	C	C	C	C	C	C	C	C	C	C	C	C	C
10	1746400	CDS	hypothetical protein	1745936	1746679	+	transition	AAT->AAC	N->N	s	hypothetical protein		T	C	C	C	C	C	T	C	C	C	T	C	T	C	C	C	C	C	C	T	C	C	C	C	C	C	C	C	C	C	C	C	C	C	C	C	C
10	1750562	CDS	yihN_1	1749665	1750918	+	transition	GCT->ACT	A->T	ns	Inner membrane protein YihN		G	A	A	A	A	A	G	A	A	A	G	A	G	A	A	A	A	A	A	G	A	A	A	A	A	A	A	A	A	A	A	A	A	A	A	A	A
-	1751792	CDS	putP	1751044	1752438	+	transversion	GAA->GCA	E->A	ns	High-affinity proline transporter PutP		A	C	C	C	C	C	C	C	C	C	C	C	C	C	C	C	C	C	C	C	C	A	C	C	C	C	C	C	C	C	C	C	C	C	C	C	C
-	1752128	CDS	putP	1751044	1752438	+	transversion	GAA->GCA	E->A	ns	High-affinity proline transporter PutP		A	C	C	C	C	C	C	C	C	C	C	C	C	C	C	A	C	C	C	C	C	C	C	C	C	C	C	C	C	C	C	C	C	C	C	C	C
313	1755018	CDS	hypothetical protein	1755009	1755947	+	transversion	ATT->CTT	I->L	ns	hypothetical protein		A	A	A	A	A	A	A	A	A	A	A	A	A	A	A	A	A	A	A	A	A	A	A	A	A	A	A	A	A	A	A	A	A	A	A	A	A
449	1756629	CDS	yabG	1756031	1756891	+	transition	CTT->CCT	L->P	ns	Sporulation-specific protease YabG		T	T	T	T	T	T	T	T	T	T	T	T	T	T	T	T	T	T	T	T	T	T	T	T	T	T	T	T	T	T	T	T	T	T	T	T	T
428	1756864	CDS	yabG	1756031	1756891	+	transition	TGG->TGA	W->*	ns	Sporulation-specific protease YabG		G	G	G	G	G	G	G	G	G	G	G	G	G	G	G	G	G	G	G	G	G	G	G	G	G	G	G	G	G	G	G	G	G	G	G	G	G
11	1763462	Unknown	N/A	N/A	N/A	N/A	transition	C->T	N/A	nc	N/A		C	T	T	T	T	T	C	T	T	T	C	T	C	T	T	T	T	T	T	C	T	T	T	T	T	T	T	T	T	T	T	T	T	T	T	T	T
10	1765143	CDS	ftsH	1765021	1766991	+	transition	TAT->TAC	Y->Y	s	ATP-dependent zinc metalloprotease FtsH		T	C	C	C	C	C	T	C	C	C	T	C	T	C	C	C	C	C	C	T	C	C	C	C	C	C	C	C	C	C	C	C	C	C	C	C	C
-	1765936	CDS	ftsH	1765021	1766991	+	transition	ACA->GCA	T->A	ns	ATP-dependent zinc metalloprotease FtsH		A	G	G	G	G	G	G	G	G	G	G	G	G	G	G	G	G	G	G	G	G	G	G	G	G	G	G	G	G	G	G	G	G	G	G	G	G
-	1779651	Unknown	N/A	N/A	N/A	N/A	transition	G->A	N/A	nc	N/A		G	G	G	G	G	G	G	G	G	A	G	G	G	G	G	G	G	G	G	G	G	G	G	G	G	G	G	G	G	G	G	G	G	G	G	G	G
11	1780289	CDS	speA_2	1780116	1781525	+	transition	CCG->CCA	P->P	s	Arginine decarboxylase		G	A	A	A	A	A	G	A	A	A	G	A	G	A	A	A	A	A	A	G	A	A	A	A	A	A	A	A	A	A	A	A	A	A	A	A	A
302	1781966	CDS	tmk	1781656	1782345	+	transversion	ACC->AGC	T->S	ns	Thymidylate kinase		C	C	C	C	C	C	C	C	C	C	C	C	C	C	C	C	C	C	C	C	C	C	C	C	C	C	C	C	C	C	C	C	C	C	C	C	C
97	1782549	CDS	hypothetical protein	1782348	1783283	+	transversion	GAT->TAT	D->Y	ns	hypothetical protein		G	G	G	G	G	G	G	G	G	G	G	G	G	G	G	G	G	G	G	G	G	G	G	G	G	G	G	G	G	G	G	G	G	G	G	G	G
314	1782734	CDS	hypothetical protein	1782348	1783283	+	transition	AAC->AAT	N->N	s	hypothetical protein		C	C	C	C	C	C	C	C	C	C	C	C	C	C	C	C	C	C	C	C	C	C	C	C	C	C	C	C	C	C	C	C	C	C	C	C	C
9	1786928	CDS	lrpC	1786746	1787174	-	transition	ACT->GCT	T->A	ns	HTH-type transcriptional regulator LrpC		T	C	C	C	C	C	T	C	C	C	T	C	T	C	C	C	C	C	C	T	C	C	C	C	C	C	C	C	C	C	C	C	C	C	C	C	C
10	1787223	CDS	hypothetical protein	1787211	1788338	-	transition	AAA->AAG	K->K	s	hypothetical protein		T	C	C	C	C	C	T	C	C	C	T	C	T	C	C	C	C	C	C	T	C	C	C	C	C	C	C	C	C	C	C	C	C	C	C	C	C
285	1789800	CDS	spmB	1789375	1789896	+	transition	AAG->AAA	K->K	s	Spore maturation protein B		G	G	G	G	A	A	G	G	G	G	G	G	G	G	G	G	G	G	G	G	G	G	G	G	G	G	G	G	G	G	G	G	G	G	G	G	G
288	1791406	CDS	metG	1790292	1792229	+	transition	ATA->ACA	I->T	ns	Methionine--tRNA ligase		T	T	T	T	C	C	T	T	T	T	T	T	T	T	T	T	T	T	T	T	T	T	T	T	T	T	T	T	T	T	T	T	T	T	T	T	T
337	1791487	CDS	metG	1790292	1792229	+	transition	GCT->GTT	A->V	ns	Methionine--tRNA ligase		C	C	C	C	C	C	C	C	C	C	C	C	C	C	C	C	C	C	C	C	C	C	C	C	C	C	C	C	C	C	C	C	C	C	C	C	C
255	1795402	CDS	phnI	1794390	1795475	+	transversion	TCA->TAA	S->*	ns	Alpha-D-ribose 1-methylphosphonate 5-triphosphate synthase subunit PhnI		C	C	C	C	C	C	C	C	C	C	C	C	C	C	C	C	C	C	C	C	C	C	C	C	C	C	C	C	C	C	C	C	C	C	C	C	C
90	1804339	CDS	hypothetical protein	1804256	1804372	+	transition	GAC->GAT	D->D	s	hypothetical protein		C	C	C	C	C	C	C	C	C	C	C	C	C	C	C	C	C	C	C	C	C	C	C	C	C	C	C	C	C	C	C	C	C	C	C	C	C
-	1804516	Unknown	N/A	N/A	N/A	N/A	transition	G->A	N/A	nc	N/A		G	A	A	A	A	A	G	A	A	A	G	A	G	A	A	A	A	A	A	G	A	A	A	A	A	A	A	A	A	A	A	A	A	A	A	A	A
314	1812959	CDS	murC	1811975	1813327	-	transversion	ATC->ATA	I->I	s	UDP-N-acetylmuramate--L-alanine ligase		G	G	G	G	G	G	G	G	G	G	G	G	G	G	G	G	G	G	G	G	G	G	G	G	G	G	G	G	G	G	G	G	G	G	G	G	G
304	1818232	Unknown	N/A	N/A	N/A	N/A	transition	A->G	N/A	nc	N/A		A	A	A	A	A	A	A	A	A	A	A	A	A	A	A	A	A	A	A	A	A	A	A	A	A	A	A	A	A	A	A	A	A	A	A	A	A
304	1818290	Unknown	N/A	N/A	N/A	N/A	transversion	T->G	N/A	nc	N/A		T	T	T	T	T	T	T	T	T	T	T	T	T	T	T	T	T	T	T	T	T	T	T	T	T	T	T	T	T	T	T	T	T	T	T	T	T
207	1818672	CDS	hypothetical protein	1818582	1819094	+	transition	CCA->TCA	P->S	ns	hypothetical protein		C	C	C	C	C	C	C	C	C	C	C	C	C	C	C	C	C	C	C	C	C	C	C	C	C	C	C	C	C	C	C	C	C	C	C	C	C
310	1819891	CDS	hypothetical protein	1819246	1820922	+	transversion	GAA->TAA	E->*	ns	hypothetical protein		G	G	G	G	G	G	G	G	G	G	G	G	G	G	G	G	G	G	G	G	G	G	G	G	G	G	G	G	G	G	G	G	G	G	G	G	G
316	1820138	CDS	hypothetical protein	1819246	1820922	+	transition	GGC->GAC	G->D	ns	hypothetical protein		G	G	G	G	G	G	G	G	G	G	G	G	G	G	G	G	G	G	G	G	G	G	G	G	G	G	G	G	G	G	G	G	G	G	G	G	G
97	1828447	CDS	pilT	1827586	1828668	+	transition	CCA->TCA	P->S	ns	Twitching mobility protein		C	C	C	C	C	C	C	C	C	C	C	C	C	C	C	C	C	C	C	C	C	C	C	C	C	C	C	C	C	C	C	C	C	C	C	C	C
9	1833334	CDS	mfd	1830774	1834160	+	transition	GTT->GCT	V->A	ns	Transcription-repair-coupling factor		T	C	C	C	C	C	T	C	C	C	T	C	T	C	C	C	C	C	C	T	C	C	C	C	C	C	C	C	C	C	C	C	C	C	C	C	C
385	1834423	CDS	prsA1	1834191	1835186	+	transversion	TTA->TAA	L->*	ns	Foldase protein PrsA 1		T	T	T	T	T	T	T	T	T	T	T	T	T	T	T	T	T	T	T	T	T	T	T	T	T	T	T	T	T	T	T	T	T	T	T	T	T
-	1835993	CDS	murJ_1	1835969	1837582	+	transversion	ACC->TCC	T->S	ns	Lipid II flippase MurJ		A	T	T	T	T	T	A	T	T	T	A	T	A	T	T	T	T	T	T	A	T	T	T	T	T	T	T	T	T	T	T	T	T	T	T	T	T
313	1836787	CDS	murJ_1	1835969	1837582	+	transversion	GGA->GGC	G->G	s	Lipid II flippase MurJ		A	A	A	A	A	A	A	A	A	A	A	A	A	A	A	A	A	A	A	A	A	A	A	A	A	A	A	A	A	A	A	A	A	A	A	A	A
1	1836860	CDS	murJ_1	1835969	1837582	+	transversion	TCA->GCA	S->A	ns	Lipid II flippase MurJ		T	G	G	G	G	G	G	G	G	G	T	G	G	G	G	G	G	G	G	G	G	G	G	G	G	G	G	G	G	G	G	G	G	G	G	G	G
314	1838055	CDS	hypothetical protein	1837689	1839137	+	transversion	GCT->TCT	A->S	ns	hypothetical protein		G	G	G	G	G	G	G	G	G	G	G	G	G	G	G	G	G	G	G	G	G	G	G	G	G	G	G	G	G	G	G	G	G	G	G	G	G
313	1838477	CDS	hypothetical protein	1837689	1839137	+	transversion	ATT->ATA	I->I	s	hypothetical protein		T	T	T	T	T	T	T	T	T	T	T	T	T	T	T	T	T	T	T	T	T	T	T	T	T	T	T	T	T	T	T	T	T	T	T	T	T
448	1838818	CDS	hypothetical protein	1837689	1839137	+	transition	GCA->GTA	A->V	ns	hypothetical protein		C	C	C	C	C	C	C	C	C	C	C	C	C	C	C	C	C	C	C	C	C	C	C	C	C	C	C	C	C	C	C	C	C	C	C	C	C
313	1840470	CDS	hypothetical protein	1840135	1840668	+	transition	CAC->CAT	H->H	s	hypothetical protein		C	C	C	C	C	C	C	C	C	C	C	C	C	C	C	C	C	C	C	C	C	C	C	C	C	C	C	C	C	C	C	C	C	C	C	C	C
284	1845346	CDS	pepF1_1	1844804	1846696	+	transition	AGG->AGA	R->R	s	Oligoendopeptidase F, plasmid		G	G	G	G	G	G	G	G	G	G	G	G	G	G	G	G	G	G	G	G	G	G	G	G	G	G	G	G	G	G	G	G	G	G	G	G	G
314	1845835	CDS	pepF1_1	1844804	1846696	+	transition	ATG->ATA	M->I	ns	Oligoendopeptidase F, plasmid		G	G	G	G	G	G	G	G	G	G	G	G	G	G	G	G	G	G	G	G	G	G	G	G	G	G	G	G	G	G	G	G	G	G	G	G	G
302	1846343	CDS	pepF1_1	1844804	1846696	+	transition	AGT->GGT	S->G	ns	Oligoendopeptidase F, plasmid		A	A	A	A	A	A	A	A	A	A	A	A	A	A	A	A	A	A	A	A	A	A	A	A	A	A	A	A	A	A	A	A	A	A	A	A	A
313	1849646	CDS	rho	1848290	1849879	+	transition	CTA->TTA	L->L	s	Transcription termination factor Rho		C	C	C	C	C	C	C	C	C	C	C	C	C	C	C	C	C	C	C	C	C	C	C	C	C	C	C	C	C	C	C	C	C	C	C	C	C
-	1850592	CDS	hypothetical protein	1850377	1851270	+	transition	AGC->AGT	S->S	s	hypothetical protein		C	C	C	C	C	C	C	C	C	C	C	C	C	C	C	C	C	C	C	C	C	C	C	C	C	C	C	C	C	C	C	C	C	C	C	C	C
305	1855518	CDS	ywle	1855153	1855602	+	transition	GAC->GAT	D->D	s	Protein-arginine-phosphatase		C	C	C	C	C	C	C	C	C	C	C	C	C	C	C	C	C	C	C	C	C	C	C	C	C	C	C	C	C	C	C	C	C	C	C	C	C
265	1855964	CDS	ywlF	1855619	1856071	+	transversion	CTA->ATA	L->I	ns	Putative sugar phosphate isomerase YwlF		C	C	C	C	C	C	C	C	C	C	C	C	C	C	C	C	C	C	C	C	C	C	C	C	C	C	C	C	C	C	C	C	C	C	C	C	C
-	1856876	Unknown	N/A	N/A	N/A	N/A	transversion	G->T	N/A	nc	N/A		G	T	T	T	T	T	T	T	T	T	T	T	T	T	T	T	T	T	T	T	T	T	T	T	T	T	T	T	T	T	T	T	T	T	T	T	T
313	1860932	CDS	atpH	1860903	1861448	+	transversion	GCC->GCA	A->A	s	ATP synthase subunit delta, sodium ion specific		C	C	C	C	C	C	C	C	C	C	C	C	C	C	C	C	C	C	C	C	C	C	C	C	C	C	C	C	C	C	C	C	C	C	C	C	C
313	1862655	CDS	atpA	1861465	1862967	+	transition	CAA->CAG	Q->Q	s	ATP synthase subunit alpha		A	A	A	A	A	A	A	A	A	A	A	A	A	A	A	A	A	A	A	A	A	A	A	A	A	A	A	A	A	A	A	A	A	A	A	A	A
324	1864000	CDS	atpD	1863886	1865280	+	transition	AAA->GAA	K->E	ns	ATP synthase subunit beta		A	A	A	A	A	A	G	A	A	A	A	A	A	A	A	A	A	A	A	A	A	A	A	A	A	A	A	A	A	A	A	A	A	A	A	A	A
316	1871113	CDS	aptB_1	1870307	1871248	+	transition	ACC->ACT	T->T	s	Apulose-4-phosphate transketolase subunit B		C	C	C	C	C	C	C	C	C	C	C	C	C	C	C	C	C	C	C	C	C	C	C	C	C	C	C	C	C	C	C	C	C	C	C	C	C
389	1878489	Unknown	N/A	N/A	N/A	N/A	transition	C->T	N/A	nc	N/A		C	C	C	C	C	C	C	C	C	C	C	C	C	C	C	C	C	C	C	C	C	C	C	C	C	C	C	C	C	C	C	C	C	C	C	C	C
314	1882703	CDS	agaS	1881937	1883100	+	transition	GCA->GTA	A->V	ns	D-galactosamine-6-phosphate deaminase AgaS		C	C	C	C	C	C	C	C	C	C	C	C	C	C	C	C	C	C	C	C	C	C	C	C	C	C	C	C	C	C	C	C	C	C	C	C	C
302	1885632	CDS	licR_2	1884326	1886227	+	transition	GCA->GTA	A->V	ns	putative licABCH operon regulator		C	C	C	C	C	C	C	C	C	C	C	C	C	C	C	C	C	C	C	C	C	C	C	C	C	C	C	C	C	C	C	C	C	C	C	C	C
267	1887504	CDS	chbA	1887288	1887593	+	transversion	CTT->ATT	L->I	ns	PTS system N,N'-diacetylchitobiose-specific EIIA component		C	C	C	C	C	C	C	C	C	C	C	C	C	C	C	C	C	C	C	C	C	C	C	C	C	C	C	C	C	C	C	C	C	C	C	C	C
425	1888396	CDS	gmuC	1888057	1889379	+	transition	TCC->CCC	S->P	ns	PTS system oligo-beta-mannoside-specific EIIC component		T	T	T	T	T	T	T	T	T	T	T	T	T	T	T	T	T	T	T	T	T	T	T	T	T	T	T	T	T	T	T	T	T	T	T	T	T
10	1888867	CDS	gmuC	1888057	1889379	+	transversion	CCT->ACT	P->T	ns	PTS system oligo-beta-mannoside-specific EIIC component		C	A	A	A	A	A	C	A	A	A	C	A	C	A	A	A	A	A	A	C	A	A	A	A	A	A	A	A	A	A	A	A	A	A	A	A	A
-	1890986	CDS	patB_1	1890464	1890988	+	transition	TAA->CAA	*->Q	ns	Cystathionine beta-lyase PatB		T	C	C	C	C	C	C	C	C	C	C	C	C	C	C	C	C	C	C	C	C	C	C	C	C	C	C	C	C	C	C	C	C	C	C	C	C
427	1893031	CDS	hypothetical protein	1892954	1893073	+	transition	GAC->GAT	D->D	s	hypothetical protein		C	C	C	C	C	C	C	C	C	C	C	C	C	C	C	C	C	C	C	C	C	C	C	C	C	C	C	C	C	C	C	C	C	C	C	C	C
1	1896753	Unknown	N/A	N/A	N/A	N/A	transition	A->G	N/A	nc	N/A		A	G	G	G	G	G	G	G	G	G	A	G	G	G	G	G	G	G	G	G	G	G	G	G	G	G	G	G	G	G	G	G	G	G	G	G	G
-	1899853	CDS	cbiA	1898494	1899870	+	transition	GAA->AAA	E->K	ns	Cobyrinate a,c-diamide synthase		G	A	A	A	A	A	A	A	A	A	A	A	A	A	A	A	A	A	A	A	A	A	A	A	A	A	A	A	A	A	A	A	A	A	A	A	A
352	1900917	CDS	cobD_2	1900874	1901944	+	transversion	AGA->ACA	R->T	ns	Threonine-phosphate decarboxylase		G	G	G	G	G	G	G	G	G	G	G	G	G	G	G	G	G	G	G	G	G	G	G	G	G	G	G	G	G	G	G	G	G	G	G	G	G
-	1906196	CDS	cbiF	1905851	1906603	+	transition	AGG->GGG	R->G	ns	Cobalt-precorrin-4 C(11)-methyltransferase		A	G	G	G	G	G	G	G	G	G	G	G	G	G	G	G	G	G	G	G	G	G	G	G	G	G	G	G	G	G	G	G	G	G	G	G	G
305	1910226	CDS	hypothetical protein	1909198	1910676	+	transversion	GAT->GAA	D->E	ns	hypothetical protein		T	T	T	T	T	T	T	T	T	T	T	T	T	T	T	T	T	T	T	T	T	T	T	T	T	T	T	T	T	T	T	T	T	T	T	T	T
325	1913295	CDS	hemB	1913117	1914082	+	transition	GAC->GGC	D->G	ns	Delta-aminolevulinic acid dehydratase		A	A	A	A	A	A	G	A	A	A	A	A	A	A	A	A	A	A	A	A	A	A	A	A	A	A	A	A	A	A	A	A	A	A	A	A	A
313	1914506	CDS	cysG_2	1914235	1914813	+	transition	AGA->AAA	R->K	ns	Siroheme synthase		G	G	G	G	G	G	G	G	G	G	G	G	G	G	G	G	G	G	G	G	G	G	G	G	G	G	G	G	G	G	G	G	G	G	G	G	G
428	1929137	CDS	uvrA_2	1928049	1930874	+	transition	GAG->GAA	E->E	s	UvrABC system protein A		G	G	G	G	G	G	G	G	G	G	G	G	G	G	G	G	G	G	G	G	G	G	G	G	G	G	G	G	G	G	G	G	G	G	G	G	G
12	1933753	CDS	hprK	1932950	1933879	+	transversion	GTT->GTA	V->V	s	HPr kinase/phosphorylase		T	A	A	A	T	T	T	A	A	A	T	A	T	A	A	A	A	A	A	T	A	A	A	A	A	A	A	A	A	A	A	A	A	A	A	A	A
321	1934990	CDS	mutS_1	1934093	1935889	+	transition	GAT->AAT	D->N	ns	DNA mismatch repair protein MutS		G	G	G	G	G	G	G	G	G	G	G	G	G	G	G	G	G	G	G	G	G	G	G	G	G	G	G	G	G	G	G	G	G	G	G	G	G
313	1938547	CDS	hypothetical protein	1937833	1939719	-	transition	AAG->AAA	K->K	s	hypothetical protein		C	C	C	C	C	C	C	C	C	C	C	C	C	C	C	C	C	C	C	C	C	C	C	C	C	C	C	C	C	C	C	C	C	C	C	C	C
10	1940690	CDS	clsA_2	1940551	1942032	-	transition	AAA->AGA	K->R	ns	Major cardiolipin synthase ClsA		T	C	C	C	C	C	T	C	C	C	T	C	T	C	C	C	C	C	C	T	C	C	C	C	C	C	C	C	C	C	C	C	C	C	C	C	C
336	1942581	CDS	focA	1942350	1943120	+	transition	GTA->ATA	V->I	ns	putative formate transporter 1		G	G	G	G	G	G	G	G	G	G	G	G	G	G	G	G	G	G	G	G	G	G	G	G	G	G	G	G	G	G	G	G	G	G	G	G	G
345	1943291	Unknown	N/A	N/A	N/A	N/A	transition	A->G	N/A	nc	N/A		A	A	A	A	A	A	A	A	A	A	A	A	A	A	A	A	A	A	A	A	A	A	A	A	A	A	A	A	A	A	A	A	A	A	A	A	A
325	1945034	Unknown	N/A	N/A	N/A	N/A	transversion	G->C	N/A	nc	N/A		G	G	G	G	G	G	C	G	G	G	G	G	G	G	G	G	G	G	G	G	G	G	G	G	G	G	G	G	G	G	G	G	G	G	G	G	G
315	1950540	CDS	dnaE	1948645	1952214	+	transition	TCC->TCT	S->S	s	DNA polymerase III subunit alpha		C	C	C	C	C	C	C	C	C	C	C	C	C	C	C	C	C	C	C	C	C	C	C	C	C	C	C	C	C	C	C	C	C	C	C	C	C
316	1952009	CDS	dnaE	1948645	1952214	+	transition	TCT->TTT	S->F	ns	DNA polymerase III subunit alpha		C	C	C	C	C	C	C	C	C	C	C	C	C	C	C	C	C	C	C	C	C	C	C	C	C	C	C	C	C	C	C	C	C	C	C	C	C
350	1956683	CDS	putative RNA methyltransferase	1955369	1957003	+	transition	CAT->TAT	H->Y	ns	putative RNA methyltransferase		C	C	C	C	C	C	C	C	C	C	C	C	C	C	C	C	C	C	C	C	C	C	C	C	C	C	C	C	C	C	C	C	C	C	C	C	C
-	2035853	CDS	hypothetical protein	2035335	2037095	+	transition	CGT->CGC	R->R	s	hypothetical protein		T	T	T	T	T	T	T	T	T	T	T	T	T	T	T	T	T	T	T	T	T	T	T	T	T	T	T	T	T	T	T	T	T	T	T	T	T
-	2035881	CDS	hypothetical protein	2035335	2037095	+	transversion	CTT->ATT	L->I	ns	hypothetical protein		C	C	C	C	C	C	C	C	C	C	C	C	C	C	C	C	C	C	C	C	C	C	C	C	C	C	C	C	C	C	C	C	C	C	C	C	C
-	2035907	CDS	hypothetical protein	2035335	2037095	+	transition	GAC->GAT	D->D	s	hypothetical protein		C	C	C	C	C	C	C	C	C	C	C	C	C	C	C	C	C	C	C	C	C	C	C	C	C	C	C	C	C	C	C	C	C	C	C	C	C
-	2036011	CDS	hypothetical protein	2035335	2037095	+	transition	AAT->AGT	N->S	ns	hypothetical protein		A	A	A	A	A	A	A	A	A	A	A	A	A	A	A	A	A	A	A	A	A	A	A	A	A	A	A	A	A	A	A	A	A	A	A	A	A
-	2044981	Unknown	N/A	N/A	N/A	N/A	transition	T->C	N/A	nc	N/A		T	C	C	C	C	C	C	C	C	C	C	C	C	C	C	C	C	C	C	C	C	C	C	C	C	C	C	C	C	C	C	C	C	C	C	C	C
116	2048908	CDS	mepA_5	2048270	2049649	+	transversion	GCA->GCC	A->A	s	Multidrug export protein MepA		A	A	A	A	A	A	A	A	A	A	A	A	A	A	A	A	A	A	A	A	A	A	A	A	A	A	A	A	A	A	A	A	A	A	A	A	A
-	2048922	CDS	mepA_5	2048270	2049649	+	transition	TAC->TGC	Y->C	ns	Multidrug export protein MepA		A	A	A	A	A	A	A	A	A	A	A	A	A	A	A	A	A	A	A	A	A	A	A	A	A	A	A	A	A	A	A	A	A	A	A	A	A
303	2064249	CDS	walR_4	2063485	2064315	+	transition	CCC->CCT	P->P	s	Transcriptional regulatory protein WalR		C	C	C	C	C	C	C	C	C	C	C	C	C	C	C	C	C	C	C	C	C	C	C	C	C	C	C	C	C	C	C	C	C	C	C	C	C
321	2067853	CDS	hypothetical protein	2067517	2068101	+	transition	CCA->TCA	P->S	ns	hypothetical protein		C	C	C	C	C	C	C	C	C	C	C	C	C	C	C	C	C	C	C	C	C	C	C	C	C	C	C	C	C	C	C	C	C	C	C	C	C
9	2068497	Unknown	N/A	N/A	N/A	N/A	transition	C->T	N/A	nc	N/A		C	T	T	T	T	T	C	T	T	T	C	T	C	T	T	T	T	T	T	C	T	T	T	T	T	T	T	T	T	T	T	T	T	T	T	T	T
308	2074057	CDS	hypothetical protein	2073651	2074727	+	transition	AGT->AAT	S->N	ns	hypothetical protein		G	G	G	G	G	G	G	G	G	G	G	G	G	G	G	G	G	G	G	G	G	G	G	G	G	G	G	G	G	G	G	G	G	G	G	G	G
58	2075140	CDS	hypothetical protein	2074806	2076851	+	transition	GCG->GTG	A->V	ns	hypothetical protein		C	C	C	C	C	C	C	C	C	C	C	C	C	C	C	C	C	C	C	C	C	C	C	C	C	C	C	C	C	C	C	C	C	C	C	C	C
151	2081359	CDS	hypothetical protein	2080379	2081695	+	transition	TTA->TTG	L->L	s	hypothetical protein		A	A	A	A	A	A	A	A	A	A	A	A	A	A	A	A	A	A	A	A	A	A	A	A	A	A	A	A	A	A	A	A	A	A	A	A	A
398	2086975	CDS	hypothetical protein	2086682	2087359	-	transversion	CCA->ACA	P->T	ns	hypothetical protein		G	G	G	G	G	G	G	G	G	G	G	G	G	G	G	G	G	G	G	G	G	G	G	G	G	G	G	G	G	G	G	G	G	G	G	G	G
283	2151904	CDS	mprA_2	2151733	2152413	+	transversion	GAT->TAT	D->Y	ns	Response regulator MprA		G	G	G	G	G	G	G	G	G	G	G	G	G	G	G	G	G	G	G	G	G	G	G	G	G	G	G	G	G	G	G	G	G	G	G	G	G
10	2153823	CDS	hypothetical protein	2153756	2154673	+	transition	GTA->GCA	V->A	ns	hypothetical protein		T	C	C	C	C	C	T	C	C	C	T	C	T	C	C	C	C	C	C	T	C	C	C	C	C	C	C	C	C	C	C	C	C	C	C	C	C
314	2154929	CDS	pstA	2154675	2155499	+	transition	TTA->TTG	L->L	s	Phosphate transport system permease protein PstA		A	A	A	A	A	A	A	A	A	A	A	A	A	A	A	A	A	A	A	A	A	A	A	A	A	A	A	A	A	A	A	A	A	A	A	A	A
314	2155439	CDS	pstA	2154675	2155499	+	transition	GTA->GTG	V->V	s	Phosphate transport system permease protein PstA		A	A	A	A	A	A	A	A	A	A	A	A	A	A	A	A	A	A	A	A	A	A	A	A	A	A	A	A	A	A	A	A	A	A	A	A	A
-	2156852	CDS	hypothetical protein	2156310	2156963	+	transition transversion	GGG->GGA GGG->GGT	G->G G->G	s s	hypothetical protein		G	G	G	G	G	G	G	G	G	G	G	G	G	G	G	G	G	G	G	G	G	G	G	G	G	G	G	G	G	G	G	G	G	G	G	G	G
314	2156862	CDS	hypothetical protein	2156310	2156963	+	transition	CTA->TTA	L->L	s	hypothetical protein		C	C	C	C	C	C	C	C	C	C	C	C	C	C	C	C	C	C	C	C	C	C	C	C	C	C	C	C	C	C	C	C	C	C	C	C	C
316	2157124	CDS	hypothetical protein	2157121	2157990	+	transition	AAA->GAA	K->E	ns	hypothetical protein		A	A	A	A	A	A	A	A	A	A	A	A	A	A	A	A	A	A	A	A	A	A	A	A	A	A	A	A	A	A	A	A	A	A	A	A	A
314	2157480	CDS	hypothetical protein	2157121	2157990	+	transition	GTG->GTA	V->V	s	hypothetical protein		G	G	G	G	G	G	G	G	G	G	G	G	G	G	G	G	G	G	G	G	G	G	G	G	G	G	G	G	G	G	G	G	G	G	G	G	G
56	2158188	CDS	hypothetical protein	2158077	2158988	+	transversion	CCT->ACT	P->T	ns	hypothetical protein		C	C	C	C	C	C	C	C	C	C	C	C	C	C	C	C	C	C	C	C	C	C	C	C	C	C	C	C	C	C	C	C	C	C	C	C	C
443	2158749	CDS	hypothetical protein	2158077	2158988	+	transversion	CAT->AAT	H->N	ns	hypothetical protein		C	C	C	C	C	C	C	C	C	C	C	C	C	C	C	C	C	C	C	C	C	C	C	C	C	C	C	C	C	C	C	C	C	C	C	C	C
-	2158835	CDS	hypothetical protein	2158077	2158988	+	transition	CAA->CAG	Q->Q	s	hypothetical protein		A	A	A	A	A	A	A	A	A	A	A	A	A	A	A	A	A	A	A	A	A	A	A	A	A	A	A	A	A	A	A	A	A	A	A	A	A
-	2159726	CDS	Peptidoglycan-N-acetylglucosamine deacetylase	2159562	2160389	+	transition	AGT->AGC	S->S	s	Peptidoglycan-N-acetylglucosamine deacetylase		T	C	C	C	T	T	T	C	C	C	T	C	T	T	C	C	C	C	C	T	C	C	C	C	C	C	C	C	C	C	C	C	C	C	C	C	C
60	2160905	Unknown	N/A	N/A	N/A	N/A	transition	G->A	N/A	nc	N/A		G	G	G	G	G	G	G	G	G	G	G	G	G	G	G	G	G	G	G	G	G	G	G	G	G	G	G	G	G	G	G	G	G	G	G	G	G
314	2161174	CDS	valS	2161022	2163688	+	transition	GGG->GGA	G->G	s	Valine--tRNA ligase		G	G	G	G	G	G	G	G	G	G	G	G	G	G	G	G	G	G	G	G	G	G	G	G	G	G	G	G	G	G	G	G	G	G	G	G	G
314	2161639	CDS	valS	2161022	2163688	+	transition	AAG->AAA	K->K	s	Valine--tRNA ligase		G	G	G	G	G	G	G	G	G	G	G	G	G	G	G	G	G	G	G	G	G	G	G	G	G	G	G	G	G	G	G	G	G	G	G	G	G
314	2162761	CDS	valS	2161022	2163688	+	transition	AAG->AAA	K->K	s	Valine--tRNA ligase		G	G	G	G	G	G	G	G	G	G	G	G	G	G	G	G	G	G	G	G	G	G	G	G	G	G	G	G	G	G	G	G	G	G	G	G	G
343	2164266	CDS	lytR	2164113	2164823	+	transversion	GAT->TAT	D->Y	ns	Sensory transduction protein LytR		G	G	G	G	G	G	G	G	G	G	G	G	G	G	G	G	G	G	G	G	G	G	G	G	G	G	G	G	G	G	G	G	G	G	G	G	G
146	2164369	CDS	lytR	2164113	2164823	+	transition	GCT->GTT	A->V	ns	Sensory transduction protein LytR		C	C	C	C	C	C	C	C	C	C	C	C	C	C	C	C	C	C	C	C	C	C	C	C	C	C	C	C	C	C	C	C	C	C	C	C	C
309	2164375	CDS	lytR	2164113	2164823	+	transition	TCA->TTA	S->L	ns	Sensory transduction protein LytR		C	C	C	C	C	C	C	C	C	C	C	C	C	C	C	C	C	C	C	C	C	C	C	C	C	C	C	C	C	C	C	C	C	C	C	C	C
267	2164398	CDS	lytR	2164113	2164823	+	transition	GAG->AAG	E->K	ns	Sensory transduction protein LytR		G	G	G	G	G	G	G	G	G	G	G	G	G	G	G	G	G	G	G	G	G	G	G	G	G	G	G	G	G	G	G	G	G	G	G	G	G
236	2164408	CDS	lytR	2164113	2164823	+	transition	GCT->GTT	A->V	ns	Sensory transduction protein LytR		C	C	C	C	C	C	C	C	C	C	C	C	C	C	C	C	C	C	C	C	C	C	C	C	C	C	C	C	C	C	C	C	C	C	C	C	C
425	2164621	CDS	lytR	2164113	2164823	+	transversion	ATG->AGG	M->R	ns	Sensory transduction protein LytR		T	T	T	T	T	T	T	T	T	T	T	T	T	T	T	T	T	T	T	T	T	T	T	T	T	T	T	T	T	T	T	T	T	T	T	T	T
305	2164809	CDS	lytR	2164113	2164823	+	transversion	GAT->TAT	D->Y	ns	Sensory transduction protein LytR		G	G	G	G	G	G	G	G	G	G	G	G	G	G	G	G	G	G	G	G	G	G	G	G	G	G	G	G	G	G	G	G	G	G	G	G	G
428	2166384	CDS	hypothetical protein	2165887	2166900	+	transition	AAA->AAG	K->K	s	hypothetical protein		A	A	A	A	A	A	A	A	A	A	A	A	A	A	A	A	A	A	A	A	A	A	A	A	A	A	A	A	A	A	A	A	A	A	A	A	A
48	2166949	Unknown	N/A	N/A	N/A	N/A	transition	A->G	N/A	nc	N/A		A	A	A	A	A	A	A	A	A	A	A	A	A	A	A	A	A	A	A	A	A	A	A	A	A	A	A	A	A	A	A	A	A	A	A	A	A
56	2173740	Unknown	N/A	N/A	N/A	N/A	transversion	A->C	N/A	nc	N/A		A	A	A	A	A	A	A	A	A	A	A	A	A	A	A	A	A	A	A	A	A	A	A	A	A	A	A	A	A	A	A	A	A	A	A	A	A
315	2176207	CDS	hypothetical protein	2174466	2176649	+	transversion	GAT->GTT	D->V	ns	hypothetical protein		A	A	A	A	A	A	A	A	A	A	A	A	A	A	A	A	A	A	A	A	A	A	A	A	A	A	A	A	A	A	A	A	A	A	A	A	A
262	2177271	CDS	norR_9	2177056	2178816	+	transition	GGT->GGC	G->G	s	Anaerobic nitric oxide reductase transcription regulator NorR		T	T	T	T	T	T	T	T	T	T	T	T	T	T	T	T	T	T	T	T	T	T	T	T	T	T	T	T	T	T	T	T	T	T	T	T	T
316	2178587	CDS	norR_9	2177056	2178816	+	transition	GTG->GCG	V->A	ns	Anaerobic nitric oxide reductase transcription regulator NorR		T	T	T	T	T	T	T	T	T	T	T	T	T	T	T	T	T	T	T	T	T	T	T	T	T	T	T	T	T	T	T	T	T	T	T	T	T
192	2179923	CDS	prdA_1	2179245	2181125	+	transition	CCT->TCT	P->S	ns	D-proline reductase proprotein PrdA		C	C	C	C	C	C	C	C	C	C	C	C	C	C	C	C	C	C	C	C	C	C	C	C	C	C	C	C	C	C	C	C	C	C	C	C	C
316	2180753	CDS	prdA_1	2179245	2181125	+	transversion	GAG->GAT	E->D	ns	D-proline reductase proprotein PrdA		G	G	G	G	G	G	G	G	G	G	G	G	G	G	G	G	G	G	G	G	G	G	G	G	G	G	G	G	G	G	G	G	G	G	G	G	G
407	2181830	CDS	prdB_2	2181740	2181982	+	transition	GCA->ACA	A->T	ns	D-proline reductase subunit gamma		G	G	G	G	G	G	G	G	G	G	G	G	G	G	G	G	G	G	G	G	G	G	G	G	G	G	G	G	G	G	G	G	G	G	G	G	G
304	2182224	CDS	prdB_3	2182010	2182255	+	transversion	CCA->CGA	P->R	ns	D-proline reductase subunit gamma		C	C	C	C	C	C	C	C	C	C	C	C	C	C	C	C	C	C	C	C	C	C	C	C	C	C	C	C	C	C	C	C	C	C	C	C	C
314	2182471	CDS	prdA_2	2182335	2183093	+	transition	GAA->GGA	E->G	ns	D-proline reductase proprotein PrdA		A	A	A	A	A	A	A	A	A	A	A	A	A	A	A	A	A	A	A	A	A	A	A	A	A	A	A	A	A	A	A	A	A	A	A	A	A
313	2183284	CDS	prdA_3	2183108	2183575	+	transition	GCT->GCC	A->A	s	D-proline reductase proprotein PrdA		T	T	T	T	T	T	T	T	T	T	T	T	T	T	T	T	T	T	T	T	T	T	T	T	T	T	T	T	T	T	T	T	T	T	T	T	T
-	2185259	CDS	hypothetical protein	2185222	2186103	+	transversion	GAA->GCA	E->A	ns	hypothetical protein		A	C	C	C	C	C	C	C	C	C	C	C	C	C	C	C	C	C	C	C	C	C	C	C	C	C	C	C	C	C	C	C	C	C	C	C	C
-	2186077	CDS	hypothetical protein	2185222	2186103	+	transition	ACA->GCA	T->A	ns	hypothetical protein		A	G	G	G	G	G	G	G	G	G	G	G	G	G	G	G	G	G	G	G	G	G	G	G	G	G	G	G	G	G	G	G	G	G	G	G	G
-	2190792	CDS	hypothetical protein	2190571	2191878	+	transversion	GCT->GCA	A->A	s	hypothetical protein		T	A	A	A	A	A	A	T	A	A	A	A	A	A	A	A	A	A	A	A	A	A	A	A	A	A	A	A	A	A	A	A	A	A	A	A	A
10	2191943	Unknown	N/A	N/A	N/A	N/A	transition	C->T	N/A	nc	N/A		C	T	T	T	T	T	C	T	T	T	C	T	C	T	T	T	T	T	T	C	T	T	T	T	T	T	T	T	T	T	T	T	T	T	T	T	T
109	2193178	Unknown	N/A	N/A	N/A	N/A	transition	G->A	N/A	nc	N/A		G	G	G	G	G	G	G	G	G	G	G	G	G	G	G	G	G	G	G	G	G	G	G	G	G	G	G	G	G	G	G	G	G	G	G	G	G
-	2198987	CDS	dapB_2	2198923	2199672	-	transition	GTT->GCT	V->A	ns	4-hydroxy-tetrahydrodipicolinate reductase		A	G	G	G	G	G	G	G	G	G	G	G	G	G	G	G	G	G	G	G	G	G	G	G	G	G	G	G	G	G	G	G	G	G	G	G	G
321	2199105	CDS	dapB_2	2198923	2199672	-	transversion	GCT->TCT	A->S	ns	4-hydroxy-tetrahydrodipicolinate reductase		C	C	C	C	C	C	C	C	C	C	C	C	C	C	C	C	C	C	C	C	C	C	C	C	C	C	C	C	C	C	C	C	C	C	C	C	C
-	2199217	CDS	dapB_2	2198923	2199672	-	transition	GGT->GGC	G->G	s	4-hydroxy-tetrahydrodipicolinate reductase		A	G	G	G	G	G	A	G	G	G	G	G	G	G	G	G	G	G	G	G	G	G	G	G	G	G	G	G	G	G	G	G	G	G	G	G	G
9	2202196	CDS	dapA_3	2202169	2203050	-	transition	GAG->GAA	E->E	s	4-hydroxy-tetrahydrodipicolinate synthase		C	T	T	T	T	T	C	T	T	T	C	T	C	T	T	T	T	T	T	C	T	T	T	T	T	T	T	T	T	T	T	T	T	T	T	T	T
11	2207208	Unknown	N/A	N/A	N/A	N/A	transition	T->C	N/A	nc	N/A		T	C	C	C	C	C	T	C	C	C	T	C	T	C	C	C	C	C	C	T	C	C	C	C	C	C	C	C	C	C	C	C	C	C	C	C	C
314	2207484	CDS	hslO	2207283	2208158	+	transition	ATA->GTA	I->V	ns	33 kDa chaperonin		A	A	A	A	A	A	A	A	A	A	A	A	A	A	A	A	A	A	A	A	A	A	A	A	A	A	A	A	A	A	A	A	A	A	A	A	A
-	2207611	CDS	hslO	2207283	2208158	+	transversion	GAA->GCA	E->A	ns	33 kDa chaperonin		A	C	C	C	C	C	C	C	C	C	C	C	C	C	C	C	C	C	C	C	C	C	C	C	C	C	C	C	C	C	C	C	C	C	C	C	C
194	2208247	Unknown	N/A	N/A	N/A	N/A	transversion	T->G	N/A	nc	N/A		T	T	T	T	T	T	T	T	T	T	T	T	T	T	T	T	T	T	T	T	T	T	T	T	T	T	T	T	T	T	T	T	T	T	T	T	T
-	2208682	CDS	hypothetical protein	2208549	2209349	+	transversion	GAA->GCA	E->A	ns	hypothetical protein		A	C	C	C	C	C	C	C	C	C	C	C	C	C	C	C	C	C	C	C	C	C	C	C	C	C	C	C	C	C	C	C	C	C	C	C	C
313	2238048	CDS	hypothetical protein	2237809	2238735	+	transition	AGA->AGG	R->R	s	hypothetical protein		A	A	A	A	A	A	A	A	A	A	A	A	A	A	A	A	A	A	A	A	A	A	A	A	A	A	A	A	A	A	A	A	A	A	A	A	A
314	2246118	CDS	norR_11	2245804	2247609	+	transition	ATA->ATG	I->M	ns	Anaerobic nitric oxide reductase transcription regulator NorR		A	A	A	A	A	A	A	A	A	A	A	A	A	A	A	A	A	A	A	A	A	A	A	A	A	A	A	A	A	A	A	A	A	A	A	A	A
420	2246598	CDS	norR_11	2245804	2247609	+	transition	GGA->GGG	G->G	s	Anaerobic nitric oxide reductase transcription regulator NorR		A	A	A	A	A	A	A	A	A	A	A	A	A	A	A	A	A	A	A	A	A	A	A	A	A	A	A	A	A	A	A	A	A	A	A	A	A
8	2246795	CDS	norR_11	2245804	2247609	+	transition	GTT->GCT	V->A	ns	Anaerobic nitric oxide reductase transcription regulator NorR		T	C	C	C	C	C	T	C	C	C	T	C	T	C	C	C	C	C	C	T	C	C	C	C	C	C	C	C	C	C	C	C	C	C	C	C	C
304	2251824	CDS	dan_2	2251632	2253215	+	transition	CTA->TTA	L->L	s	D-aminoacylase		C	C	C	C	C	C	C	C	C	C	C	C	C	C	C	C	C	C	C	C	C	C	C	C	C	C	C	C	C	C	C	C	C	C	C	C	C
12	2252252	CDS	dan_2	2251632	2253215	+	transversion	AAG->AAT	K->N	ns	D-aminoacylase		G	T	T	T	G	G	G	T	T	T	G	T	G	T	T	T	T	T	T	G	T	T	T	T	T	T	T	T	T	T	T	T	T	T	T	T	T
77	2255520	CDS	uacT_1	2254716	2256068	+	transition	GCT->ACT	A->T	ns	Uric acid transporter UacT		G	G	G	G	G	G	G	G	G	G	G	G	G	G	G	G	G	G	G	G	G	G	G	G	G	G	G	G	G	G	G	G	G	G	G	G	G
345	2257201	CDS	preA	2256260	2257369	+	transition	TGT->TGC	C->C	s	NAD-dependent dihydropyrimidine dehydrogenase subunit PreA		T	T	T	T	T	T	T	T	T	T	T	T	T	T	T	T	T	T	T	T	T	T	T	T	T	T	T	T	T	T	T	T	T	T	T	T	T
349	2258263	CDS	D-hydantoinase	2257652	2259043	+	transversion	CCA->CCC	P->P	s	D-hydantoinase		A	A	A	A	A	A	A	A	A	A	A	A	A	A	A	A	A	A	A	A	A	A	A	A	A	A	A	A	A	A	A	A	A	A	A	A	A
302	2258669	CDS	D-hydantoinase	2257652	2259043	+	transition	GGT->AGT	G->S	ns	D-hydantoinase		G	G	G	G	G	G	G	G	G	G	G	G	G	G	G	G	G	G	G	G	G	G	G	G	G	G	G	G	G	G	G	G	G	G	G	G	G
321	2259272	CDS	mop	2259037	2261616	+	transversion	AGA->ATA	R->I	ns	Aldehyde oxidoreductase		G	G	G	G	G	G	G	G	G	G	G	G	G	G	G	G	G	G	G	G	G	G	G	G	G	G	G	G	G	G	G	G	G	G	G	G	G
324	2259562	CDS	mop	2259037	2261616	+	transition	GCA->ACA	A->T	ns	Aldehyde oxidoreductase		G	G	G	G	G	G	A	G	G	G	G	G	G	G	G	G	G	G	G	G	G	G	G	G	G	G	G	G	G	G	G	G	G	G	G	G	G
-	2261171	CDS	mop	2259037	2261616	+	transversion	CAA->CCA	Q->P	ns	Aldehyde oxidoreductase		A	C	C	C	C	C	C	C	C	C	C	C	C	C	C	C	C	C	C	C	C	C	C	C	C	C	C	C	C	C	C	C	C	C	C	C	C
78	2266256	CDS	pgk	2266188	2267390	+	transition	TGT->TGC	C->C	s	Phosphoglycerate kinase		T	T	T	T	T	T	T	T	T	T	T	T	T	T	T	T	T	T	T	T	T	T	T	T	T	T	T	T	T	T	T	C	T	T	T	T	C
331	2266609	CDS	pgk	2266188	2267390	+	transition	TCA->TTA	S->L	ns	Phosphoglycerate kinase		C	C	C	C	C	C	C	C	C	C	C	C	C	C	C	C	C	C	C	C	C	C	C	C	C	C	C	C	C	C	C	C	C	C	C	C	C
314	2268782	CDS	gpmI	2268171	2269700	+	transition	AGA->AGG	R->R	s	2,3-bisphosphoglycerate-independent phosphoglycerate mutase		A	A	A	A	A	A	A	A	A	A	A	A	A	A	A	A	A	A	A	A	A	A	A	A	A	A	A	A	A	A	A	A	A	A	A	A	A
-	2268841	CDS	gpmI	2268171	2269700	+	transition	GAA->GGA	E->G	ns	2,3-bisphosphoglycerate-independent phosphoglycerate mutase		A	G	G	G	G	G	G	G	G	G	G	G	G	G	G	G	G	G	G	G	G	G	G	G	G	G	G	G	G	G	G	G	G	G	G	G	G
314	2273323	CDS	hypothetical protein	2272793	2273731	-	transition	GTA->ATA	V->I	ns	hypothetical protein		C	C	C	C	C	C	C	C	C	C	C	C	C	C	C	C	C	C	C	C	C	C	C	C	C	C	C	C	C	C	C	C	C	C	C	C	C
-	2274961	CDS	hypothetical protein	2274750	2275247	-	transition	TGG->TAG	W->*	ns	hypothetical protein		C	T	T	T	T	T	C	T	T	T	C	T	C	T	T	T	T	T	T	C	T	T	T	T	T	T	T	T	T	T	T	T	T	T	T	T	T
314	2279941	CDS	hypothetical protein	2279827	2280318	+	transversion	ATC->CTC	I->L	ns	hypothetical protein		A	A	A	A	A	A	A	A	A	A	A	A	A	A	A	A	A	A	A	A	A	A	A	A	A	A	A	A	A	A	A	A	A	A	A	A	A
151	2285857	CDS	hypothetical protein	2285312	2286139	-	transition	GGA->AGA	G->R	ns	hypothetical protein		C	C	C	C	C	C	C	C	C	C	C	C	C	C	C	C	C	C	C	C	C	C	C	C	C	C	C	C	C	C	C	C	C	C	C	C	C
351	2354654	CDS	fruA_3	2353567	2355462	+	transition	GGA->GAA	G->E	ns	PTS system fructose-specific EIIABC component		G	G	G	G	G	G	G	G	G	G	G	G	G	G	G	G	G	G	G	G	G	G	G	G	G	G	G	G	G	G	G	G	G	G	G	G	G
313	2354706	CDS	fruA_3	2353567	2355462	+	transversion	GGG->GGT	G->G	s	PTS system fructose-specific EIIABC component		G	G	G	G	G	G	G	G	G	G	G	G	G	G	G	G	G	G	G	G	G	G	G	G	G	G	G	G	G	G	G	G	G	G	G	G	G
313	2400460	CDS	bglH_3	2399466	2400893	+	transition	ACA->ATA	T->I	ns	Aryl-phospho-beta-D-glucosidase BglH		C	C	C	C	C	C	C	C	C	C	C	C	C	C	C	C	C	C	C	C	C	C	C	C	C	C	C	C	C	C	C	C	C	C	C	C	C
303	2414582	CDS	bglF_7	2413357	2415228	+	transversion	TGG->TTG	W->L	ns	PTS system beta-glucoside-specific EIIBCA component		G	G	G	G	G	G	G	G	G	G	G	G	G	G	G	G	G	G	G	G	G	G	G	G	G	G	G	G	G	G	G	G	G	G	G	G	G
337	2414700	CDS	bglF_7	2413357	2415228	+	transition	GGA->GGG	G->G	s	PTS system beta-glucoside-specific EIIBCA component		A	A	A	A	A	A	A	A	A	A	A	A	A	A	A	A	A	A	A	A	A	A	A	A	A	A	A	A	A	A	A	A	A	A	A	A	A
285	2421429	CDS	scmP_3	2420944	2421642	+	transition	GAC->GAT	D->D	s	N-acetylcysteine deacetylase		C	C	C	C	T	T	C	C	C	C	C	C	C	C	C	C	C	C	C	C	C	C	C	C	C	C	C	C	C	C	C	C	C	C	C	C	C
321	2421587	CDS	scmP_3	2420944	2421642	+	transition	TCA->TTA	S->L	ns	N-acetylcysteine deacetylase		C	C	C	C	C	C	C	C	C	C	C	C	C	C	C	C	C	C	C	C	C	C	C	C	C	C	C	C	C	C	C	C	C	C	C	C	C
-	2425312	Unknown	N/A	N/A	N/A	N/A	transition	C->T	N/A	nc	N/A		C	C	C	C	C	C	T	C	C	C	T	C	T	C	C	C	C	C	C	T	C	C	C	C	C	C	C	C	C	C	C	C	C	C	C	C	C
87	2427442	CDS	licR_3	2427033	2428577	-	transition	GCT->GTT	A->V	ns	putative licABCH operon regulator		G	G	G	G	G	G	G	G	G	G	G	G	G	G	G	G	G	G	G	G	G	G	G	G	G	G	G	G	G	G	G	G	G	G	G	G	G
-	2427612	CDS	licR_3	2427033	2428577	-	transition	ATG->ATA	M->I	ns	putative licABCH operon regulator		C	T	T	T	T	T	T	T	T	T	T	T	T	C	T	T	T	T	T	T	T	T	T	T	T	T	T	T	T	T	T	T	T	T	T	T	T
9	2435071	CDS	Putative dipeptidase	2434154	2435557	+	transition	TAT->TAC	Y->Y	s	Putative dipeptidase		T	C	C	C	C	C	T	C	C	C	T	C	T	C	C	C	C	C	C	T	C	C	C	C	C	C	C	C	C	C	C	C	C	C	C	C	C
7	2435287	CDS	Putative dipeptidase	2434154	2435557	+	transversion	AAT->AAG	N->K	ns	Putative dipeptidase		T	G	G	G	G	G	T	G	G	G	T	G	T	G	G	G	G	G	G	T	G	G	G	G	G	G	G	G	G	G	G	G	G	G	G	G	G
-	2437241	Unknown	N/A	N/A	N/A	N/A	transition	T->C	N/A	nc	N/A		T	C	C	C	C	C	C	C	C	C	T	C	C	C	C	C	C	C	C	C	C	C	C	C	C	C	C	C	C	C	C	C	C	C	C	C	C
-	2438099	CDS	hypothetical protein	2437824	2439215	+	transition	GGA->GGG	G->G	s	hypothetical protein		A	G	G	G	G	G	G	G	G	G	A	G	A	G	G	G	G	G	G	A	G	G	G	G	G	G	G	G	G	G	G	G	G	G	G	G	G
10	2438426	CDS	hypothetical protein	2437824	2439215	+	transversion	GTT->GTA	V->V	s	hypothetical protein		T	A	A	A	A	A	T	A	A	A	T	A	T	A	A	A	A	A	A	T	A	A	A	A	A	A	A	A	A	A	A	A	A	A	A	A	A
-	2440181	CDS	abgB_5	2439229	2440416	+	transition	GCA->GTA	A->V	ns	p-aminobenzoyl-glutamate hydrolase subunit B		C	T	T	T	T	T	C	T	T	T	C	T	C	T	T	C	T	T	T	C	T	T	T	T	T	T	T	T	T	T	T	T	T	T	T	T	T
56	2440758	Unknown	N/A	N/A	N/A	N/A	transition	G->A	N/A	nc	N/A		G	G	G	G	G	G	G	G	G	G	G	G	G	G	G	G	G	G	G	G	G	G	G	G	G	G	G	G	G	G	G	G	G	G	G	G	G
315	2440871	CDS	licT_7	2440767	2441627	+	transition	ACA->ACG	T->T	s	Transcription antiterminator LicT		A	A	A	A	A	A	A	A	A	A	A	A	A	A	A	A	A	A	A	A	A	A	A	A	A	A	A	A	A	A	A	A	A	A	A	A	A
-	2446943	Unknown	N/A	N/A	N/A	N/A	transversion	A->T	N/A	nc	N/A		A	T	T	T	T	T	T	T	T	T	T	T	T	T	T	T	T	T	T	T	T	T	T	T	T	T	T	T	T	T	T	T	T	T	T	T	T
61	2447833	CDS	norR_12	2447015	2449024	+	transition	CAT->CAC	H->H	s	Anaerobic nitric oxide reductase transcription regulator NorR		T	T	T	T	T	T	T	T	T	T	T	T	T	T	T	T	T	T	T	T	T	T	T	T	T	T	T	T	T	T	T	T	T	T	T	T	T
331	2447903	CDS	norR_12	2447015	2449024	+	transition	GTT->ATT	V->I	ns	Anaerobic nitric oxide reductase transcription regulator NorR		G	G	G	G	G	G	G	G	G	G	G	G	G	G	G	G	G	G	G	G	G	G	G	G	G	G	G	G	G	G	G	G	G	G	G	G	G
301	2448563	CDS	norR_12	2447015	2449024	+	transition	ATG->GTG	M->V	ns	Anaerobic nitric oxide reductase transcription regulator NorR		A	A	A	A	A	A	A	A	A	A	A	A	A	A	A	A	A	A	A	A	A	A	A	A	A	A	A	A	A	A	A	A	A	A	A	A	A
10	2451821	CDS	treA	2451470	2453137	-	transition	AAA->AAG	K->K	s	Trehalose-6-phosphate hydrolase		T	C	C	C	C	C	T	C	C	C	T	C	T	C	C	C	C	C	C	T	C	C	C	C	C	C	C	C	C	C	C	C	C	C	C	C	C
61	2453228	Unknown	N/A	N/A	N/A	N/A	transversion	T->A	N/A	nc	N/A		T	T	T	T	T	T	T	T	T	T	T	T	T	T	T	T	T	T	T	T	T	T	T	T	T	T	T	T	T	T	T	T	T	T	T	T	T
447	2458711	CDS	mngA_1	2457764	2459857	+	transversion	GGT->GGG	G->G	s	PTS system 2-O-alpha-mannosyl-D-glycerate-specific EIIABC component		T	T	T	T	T	T	T	T	T	T	T	T	T	T	T	T	T	T	T	T	T	T	T	T	T	T	T	T	T	T	T	T	T	T	T	T	T
10	2462954	CDS	garK	2462731	2463885	+	transition	GCA->GTA	A->V	ns	Glycerate 2-kinase		C	T	T	T	T	T	C	T	T	T	C	T	C	T	T	T	T	T	T	C	T	T	T	T	T	T	T	T	T	T	T	T	T	T	T	T	T
304	2463355	CDS	garK	2462731	2463885	+	transversion	GGG->TGG	G->W	ns	Glycerate 2-kinase		G	G	G	G	G	G	G	G	G	G	G	G	G	G	G	G	G	G	G	G	G	G	G	G	G	G	G	G	G	G	G	G	G	G	G	G	G
-	2464146	CDS	licR_4	2464008	2465921	-	transition	AAG->AAA	K->K	s	putative licABCH operon regulator		C	T	T	T	T	T	T	T	T	T	T	T	T	T	T	T	T	T	T	T	T	T	T	T	T	T	T	T	T	T	T	T	T	T	T	T	T
433	2465932	Unknown	N/A	N/A	N/A	N/A	transversion	C->A	N/A	nc	N/A		C	C	C	C	C	C	C	C	C	C	C	C	C	C	C	C	C	C	C	C	C	C	C	C	C	C	C	C	C	C	C	C	C	C	C	C	C
405	2466073	Unknown	N/A	N/A	N/A	N/A	transition	G->A	N/A	nc	N/A		G	G	G	G	G	G	G	G	G	G	G	G	G	G	G	G	G	G	G	G	G	G	G	G	G	G	G	G	G	G	G	G	G	G	G	G	G
331	2466669	CDS	licC_4	2466503	2467735	+	transition	AGC->AAC	S->N	ns	Lichenan permease IIC component		G	G	G	G	G	G	G	G	G	G	G	G	G	G	G	G	G	G	G	G	G	G	G	G	G	G	G	G	G	G	G	G	G	G	G	G	G
-	2466806	CDS	licC_4	2466503	2467735	+	transition	ACT->GCT	T->A	ns	Lichenan permease IIC component		A	G	G	G	G	G	A	G	G	G	A	G	A	G	G	G	G	G	G	A	G	G	G	G	G	G	G	G	G	G	G	G	G	G	G	G	G
332	2466844	CDS	licC_4	2466503	2467735	+	transition	ACG->ACA	T->T	s	Lichenan permease IIC component		G	G	G	G	G	G	G	G	G	G	G	G	G	G	G	G	G	G	G	G	G	G	G	G	G	G	G	G	G	G	G	G	G	G	G	G	G
12	2467578	CDS	licC_4	2466503	2467735	+	transition	TGG->TAG	W->*	ns	Lichenan permease IIC component		G	A	A	A	G	G	G	A	A	A	G	A	G	A	A	A	A	A	A	G	A	A	A	A	A	A	A	A	A	A	A	A	A	A	A	A	A
7	2467709	CDS	licC_4	2466503	2467735	+	transition	GTA->ATA	V->I	ns	Lichenan permease IIC component		G	A	A	A	A	A	G	A	A	A	G	A	G	A	A	A	A	A	A	G	A	A	A	A	A	A	A	A	A	A	A	A	A	A	A	A	A
324	2470466	CDS	murR	2469977	2470729	+	transversion	CTT->ATT	L->I	ns	HTH-type transcriptional regulator MurR		C	C	C	C	C	C	A	C	C	C	C	C	C	C	C	C	C	C	C	C	C	C	C	C	C	C	C	C	C	C	C	C	C	C	C	C	C
265	2470551	CDS	murR	2469977	2470729	+	transition	ATA->ACA	I->T	ns	HTH-type transcriptional regulator MurR		T	T	T	T	T	T	T	T	T	T	T	T	T	T	T	T	T	T	T	T	T	T	T	T	T	T	T	T	T	T	T	T	T	T	T	T	T
316	2475827	CDS	hypothetical protein	2475815	2476336	+	transversion	AGA->CGA	R->R	s	hypothetical protein		A	A	A	A	A	A	A	A	A	A	A	A	A	A	A	A	A	A	A	A	A	A	A	A	A	A	A	A	A	A	A	A	A	A	A	A	A
285	2476474	Unknown	N/A	N/A	N/A	N/A	transversion	G->T	N/A	nc	N/A		G	G	G	G	T	T	G	G	G	G	G	G	G	G	G	G	G	G	G	G	G	G	G	G	G	G	G	G	G	G	G	G	G	G	G	G	G
321	2485723	CDS	xylA	2484897	2486234	+	transition	GGA->GAA	G->E	ns	Xylose isomerase		G	G	G	G	G	G	G	G	G	G	G	G	G	G	G	G	G	G	G	G	G	G	G	G	G	G	G	G	G	G	G	G	G	G	G	G	G
315	2487097	CDS	hypothetical protein	2486757	2487956	+	transition	TCA->TTA	S->L	ns	hypothetical protein		C	C	C	C	C	C	C	C	C	C	C	C	C	C	C	C	C	C	C	C	C	C	C	C	C	C	C	C	C	C	C	C	C	C	C	C	C
56	2487335	CDS	hypothetical protein	2486757	2487956	+	transversion	AAA->AAT	K->N	ns	hypothetical protein		A	A	A	A	A	A	A	A	A	A	A	A	A	A	A	A	A	A	A	A	A	A	A	A	A	A	A	A	A	A	A	A	A	A	A	A	A
4	2493714	CDS	hypothetical protein	2492967	2493716	+	transition	TAG->CAG	*->Q	ns	hypothetical protein		T	C	C	C	C	C	C	C	C	C	T	C	T	C	C	C	C	C	C	T	C	C	C	C	C	C	C	C	C	C	C	C	C	C	C	C	C
288	2494907	CDS	ytrE	2494744	2495028	+	transition	GCA->GTA	A->V	ns	ABC transporter ATP-binding protein YtrE		C	C	C	C	T	T	C	C	C	C	C	C	C	C	C	C	C	C	C	C	C	C	C	C	C	C	C	C	C	C	C	C	C	C	C	C	C
321	2495123	CDS	hypothetical protein	2495042	2495197	+	transition	AAC->GAC	N->D	ns	hypothetical protein		A	A	A	A	A	A	A	A	A	A	A	A	A	A	A	A	A	A	A	A	A	A	A	A	A	A	A	A	A	A	A	A	A	A	A	A	A
331	2496432	CDS	yxdM_1	2495198	2497105	+	transition	CCT->CTT	P->L	ns	ABC transporter permease protein YxdM		C	C	C	C	C	C	C	C	C	C	C	C	C	C	C	C	C	C	C	C	C	C	C	C	C	C	C	C	C	C	C	C	C	C	C	C	C
316	2496509	CDS	yxdM_1	2495198	2497105	+	transition	GAA->AAA	E->K	ns	ABC transporter permease protein YxdM		G	G	G	G	G	G	G	G	G	G	G	G	G	G	G	G	G	G	G	G	G	G	G	G	G	G	G	G	G	G	G	G	G	G	G	G	G
349	2496566	CDS	yxdM_1	2495198	2497105	+	transversion	GAT->TAT	D->Y	ns	ABC transporter permease protein YxdM		G	G	G	G	G	G	G	G	G	G	G	G	G	G	G	G	G	G	G	G	G	G	G	G	G	G	G	G	G	G	G	G	G	G	G	G	G
315	2496739	CDS	yxdM_1	2495198	2497105	+	transversion	ATG->ATT	M->I	ns	ABC transporter permease protein YxdM		G	G	G	G	G	G	G	G	G	G	G	G	G	G	G	G	G	G	G	G	G	G	G	G	G	G	G	G	G	G	G	G	G	G	G	G	G
309	2497329	CDS	graR_1	2497257	2497937	+	transition	GGA->AGA	G->R	ns	Response regulator protein GraR		G	G	G	G	G	G	G	G	G	G	G	G	G	G	G	G	G	G	G	G	G	G	G	G	G	G	G	G	G	G	G	G	G	G	G	G	G
416	2497782	CDS	graR_1	2497257	2497937	+	transition	GAA->AAA	E->K	ns	Response regulator protein GraR		G	G	G	G	G	G	G	G	G	G	G	G	G	G	G	G	G	G	G	G	G	G	G	G	G	G	G	G	G	G	G	G	G	G	G	G	G
-	2498769	CDS	graS_1	2497931	2498950	+	transition transversion	GGA->GAA GGA->GCA	G->E G->A	ns ns	Sensor histidine kinase GraS		G	A	A	A	G	G	G	A	A	A	G	A	G	A	A	A	A	A	A	G	A	A	A	A	A	A	A	A	A	A	A	A	A	A	A	A	A
288	2498877	CDS	graS_1	2497931	2498950	+	transition	TCG->TTG	S->L	ns	Sensor histidine kinase GraS		C	C	C	C	T	T	C	C	C	C	C	C	C	C	C	C	C	C	C	C	C	C	C	C	C	C	C	C	C	C	C	C	C	C	C	C	C
-	2500998	Unknown	N/A	N/A	N/A	N/A	transition	C->T	N/A	nc	N/A		C	T	T	T	T	T	T	T	T	T	T	T	T	T	T	T	T	T	T	T	T	T	T	T	T	T	T	T	T	T	T	T	T	T	T	T	T
316	2502342	CDS	licC_5	2501609	2502955	+	transition	GTA->GCA	V->A	ns	Lichenan permease IIC component		T	T	T	T	T	T	T	T	T	T	T	T	T	T	T	T	T	T	T	T	T	T	T	T	T	T	T	T	T	T	T	T	T	T	T	T	T
309	2507973	CDS	hypothetical protein	2507808	2508797	+	transition	CAA->TAA	Q->*	ns	hypothetical protein		C	C	C	C	C	C	C	C	C	C	C	C	C	C	C	C	C	C	C	C	C	C	C	C	C	C	C	C	C	C	C	C	C	C	C	C	C
314	2509989	Unknown	N/A	N/A	N/A	N/A	transition	T->C	N/A	nc	N/A		T	T	T	T	T	T	T	T	T	T	T	T	T	T	T	T	T	T	T	T	T	T	T	T	T	T	T	T	T	T	T	T	T	T	T	T	T
7	2512985	CDS	hypothetical protein	2512495	2513625	+	transition	GTA->GCA	V->A	ns	hypothetical protein		T	C	C	C	C	C	T	C	C	C	T	C	T	C	C	C	C	C	C	T	C	C	C	C	C	C	C	C	C	C	C	C	C	C	C	C	C
313	2514792	CDS	hypothetical protein	2513629	2515038	+	transversion	GCT->GCG	A->A	s	hypothetical protein		T	T	T	T	T	T	T	T	T	T	T	T	T	T	T	T	T	T	T	T	T	T	T	T	T	T	T	T	T	T	T	T	T	T	T	T	T
304	2518987	CDS	dtpT_1	2517665	2519020	+	transition	AAG->AAA	K->K	s	Di-/tripeptide transporter		G	G	G	G	G	G	G	G	G	G	G	G	G	G	G	G	G	G	G	G	G	G	G	G	G	G	G	G	G	G	G	G	G	G	G	G	G
7	2519696	CDS	yddE_1	2519246	2520127	-	transition	GTA->GTG	V->V	s	putative isomerase YddE		T	C	C	C	C	C	T	C	C	C	T	C	T	C	C	C	C	C	C	T	C	C	C	C	C	C	C	C	C	C	C	C	C	C	C	C	C
301	2530837	Unknown	N/A	N/A	N/A	N/A	transition	G->A	N/A	nc	N/A		G	G	G	G	G	G	G	G	G	G	G	G	G	G	G	G	G	G	G	G	G	G	G	G	G	G	G	G	G	G	G	G	G	G	G	G	G
321	2533311	CDS	hypothetical protein	2532465	2533865	+	transition	TAC->CAC	Y->H	ns	hypothetical protein		T	T	T	T	T	T	T	T	T	T	T	T	T	T	T	T	T	T	T	T	T	T	T	T	T	T	T	T	T	T	T	T	T	T	T	T	T
314	2533735	CDS	hypothetical protein	2532465	2533865	+	transition	GGT->GAT	G->D	ns	hypothetical protein		G	G	G	G	G	G	G	G	G	G	G	G	G	G	G	G	G	G	G	G	G	G	G	G	G	G	G	G	G	G	G	G	G	G	G	G	G
8	2534196	CDS	hypothetical protein	2534075	2535511	+	transition	ATA->ACA	I->T	ns	hypothetical protein		T	C	C	C	C	C	T	C	C	C	T	C	T	C	C	C	C	C	C	T	C	C	C	C	C	C	C	C	C	C	C	C	C	C	C	C	C
284	2538152	CDS	hypothetical protein	2538005	2538472	+	transversion	GCA->TCA	A->S	ns	hypothetical protein		G	G	G	G	G	G	G	G	G	G	G	G	G	G	G	G	G	G	G	G	G	G	G	G	G	G	G	G	G	G	G	G	G	G	G	G	G
285	2541434	CDS	licR_5	2539736	2541700	+	transition	CAA->TAA	Q->*	ns	putative licABCH operon regulator		C	C	C	C	T	T	C	C	C	C	C	C	C	C	C	C	C	C	C	C	C	C	C	C	C	C	C	C	C	C	C	C	C	C	C	C	C
305	2542968	CDS	fruA_6	2542500	2543600	+	transition	GTA->ATA	V->I	ns	PTS system fructose-specific EIIB'BC component		G	G	G	G	G	G	G	G	G	G	G	G	G	G	G	G	G	G	G	G	G	G	G	G	G	G	G	G	G	G	G	G	G	G	G	G	G
313	2547338	CDS	resA_2	2547261	2548538	+	transition	TTG->TTA	L->L	s	Thiol-disulfide oxidoreductase ResA		G	G	G	G	G	G	G	G	G	G	G	G	G	G	G	G	G	G	G	G	G	G	G	G	G	G	G	G	G	G	G	G	G	G	G	G	G
321	2547827	CDS	resA_2	2547261	2548538	+	transversion	AGT->AGG	S->R	ns	Thiol-disulfide oxidoreductase ResA		T	T	T	T	T	T	T	T	T	T	T	T	T	T	T	T	T	T	T	T	T	T	T	T	T	T	T	T	T	T	T	T	T	T	T	T	T
321	2549934	CDS	rclA	2548659	2550047	+	transition	GCT->ACT	A->T	ns	putative pyridine nucleotide-disulfide oxidoreductase RclA		G	G	G	G	G	G	G	G	G	G	G	G	G	G	G	G	G	G	G	G	G	G	G	G	G	G	G	G	G	G	G	G	G	G	G	G	G
321	2552627	CDS	adhB	2552273	2553418	-	transition	GCT->GCC	A->A	s	Alcohol dehydrogenase 2		A	A	A	A	A	A	A	A	A	A	A	A	A	A	A	A	A	A	A	A	A	A	A	A	A	A	A	A	A	A	A	A	A	A	A	A	A
309	2553250	CDS	adhB	2552273	2553418	-	transversion	GAT->TAT	D->Y	ns	Alcohol dehydrogenase 2		C	C	C	C	C	C	C	C	C	C	C	C	C	C	C	C	C	C	C	C	C	C	C	C	C	C	C	C	C	C	C	C	C	C	C	C	C
314	2557005	CDS	suyB_1	2556651	2557811	+	transition	ATA->GTA	I->V	ns	(2R)-sulfolactate sulfo-lyase subunit beta		A	A	A	A	A	A	A	A	A	A	A	A	A	A	A	A	A	A	A	A	A	A	A	A	A	A	A	A	A	A	A	A	A	A	A	A	A
11	2557060	CDS	suyB_1	2556651	2557811	+	transversion	AGA->ATA	R->I	ns	(2R)-sulfolactate sulfo-lyase subunit beta		G	T	T	T	T	T	G	T	T	T	G	T	G	T	T	T	T	T	T	G	T	T	T	T	T	T	T	T	T	T	T	T	T	T	T	T	T
-	2557138	CDS	suyB_1	2556651	2557811	+	transversion	GAA->GCA	E->A	ns	(2R)-sulfolactate sulfo-lyase subunit beta		A	C	C	C	C	C	C	C	C	C	C	C	C	C	C	C	C	C	C	C	C	C	C	C	C	C	C	C	C	C	C	C	C	C	C	C	C
349	2557170	CDS	suyB_1	2556651	2557811	+	transversion	CTT->ATT	L->I	ns	(2R)-sulfolactate sulfo-lyase subunit beta		C	C	C	C	C	C	C	C	C	C	C	C	C	C	C	C	C	C	C	C	C	C	C	C	C	C	C	C	C	C	C	C	C	C	C	C	C
304	2558022	CDS	hypothetical protein	2557861	2558763	+	transversion	ATT->ATG	I->M	ns	hypothetical protein		T	T	T	T	T	T	T	T	T	T	T	T	T	T	T	T	T	T	T	T	T	T	T	T	T	T	T	T	T	T	T	T	T	T	T	T	T
-	2558442	CDS	hypothetical protein	2557861	2558763	+	transition	GGG->GGA	G->G	s	hypothetical protein		G	A	A	A	A	A	A	A	A	A	A	A	A	A	A	A	A	A	A	A	A	A	A	A	A	A	A	A	A	A	A	A	A	A	A	A	A
-	2561482	CDS	hmuU	2561400	2562425	+	transversion	GAG->GTG	E->V	ns	Hemin transport system permease protein HmuU		A	T	T	T	T	T	T	T	T	T	T	T	T	T	T	T	T	T	T	T	T	T	T	T	T	T	T	T	T	T	T	T	T	T	T	T	T
10	2564351	CDS	hypothetical protein	2563752	2564477	-	transition	GGA->AGA	G->R	ns	hypothetical protein		C	T	T	T	T	T	C	T	T	T	C	T	C	T	T	T	T	T	T	C	T	T	T	T	T	T	T	T	T	T	T	T	T	T	T	T	T
415	2568804	Unknown	N/A	N/A	N/A	N/A	transversion	C->A	N/A	nc	N/A		C	C	C	C	C	C	C	C	C	C	C	C	C	C	C	C	C	C	C	C	C	C	C	C	C	C	C	C	C	C	C	C	C	C	C	C	C
13	2570522	CDS	ssuC_2	2569765	2570547	+	transition	GGA->GAA	G->E	ns	Putative aliphatic sulfonates transport permease protein SsuC		G	A	A	A	G	G	G	A	A	A	G	A	G	A	A	A	A	A	A	G	A	A	A	A	A	A	A	A	A	A	A	A	A	A	A	A	A
316	2572304	CDS	ssuA_1	2571451	2572410	+	transition	ACA->ATA	T->I	ns	Putative aliphatic sulfonates-binding protein		C	C	C	C	C	C	C	C	C	C	C	C	C	C	C	C	C	C	C	C	C	C	C	C	C	C	C	C	C	C	C	C	C	C	C	C	C
-	2577779	CDS	yxdM_2	2576379	2578295	+	transition	ACT->ACC	T->T	s	ABC transporter permease protein YxdM		T	T	T	T	C	C	T	T	T	T	T	T	T	T	T	T	T	T	T	T	T	T	T	T	T	T	T	T	T	T	T	T	T	T	T	T	T
309	2579956	CDS	hypothetical protein	2579569	2580306	+	transition	TTG->CTG	L->L	s	hypothetical protein		T	T	T	T	T	T	T	T	T	T	T	T	T	T	T	T	T	T	T	T	T	T	T	T	T	T	T	T	T	T	T	T	T	T	T	T	T
313	2583313	CDS	hypothetical protein	2583107	2583808	+	transition	ACA->ACG	T->T	s	hypothetical protein		A	A	A	A	A	A	A	A	A	A	A	A	A	A	A	A	A	A	A	A	A	A	A	A	A	A	A	A	A	A	A	A	A	A	A	A	A
10	2583730	CDS	hypothetical protein	2583107	2583808	+	transversion	GAG->GAT	E->D	ns	hypothetical protein		G	T	T	T	T	T	G	T	T	T	G	T	G	T	T	T	T	T	T	G	T	T	T	T	T	T	T	T	T	T	T	T	T	T	T	T	T
15	2584604	CDS	hypothetical protein	2583819	2586140	+	transition	ACT->ACC	T->T	s	hypothetical protein		T	C	C	C	T	T	T	C	C	C	T	C	T	C	C	C	C	C	C	T	C	C	C	C	C	C	C	C	C	C	C	C	C	C	C	C	C
314	2585849	CDS	hypothetical protein	2583819	2586140	+	transition	ATC->ATT	I->I	s	hypothetical protein		C	C	C	C	C	C	C	C	C	C	C	C	C	C	C	C	C	C	C	C	C	C	C	C	C	C	C	C	C	C	C	C	C	C	C	C	C
350	2587651	CDS	cas1	2586709	2587689	+	transition	AAT->GAT	N->D	ns	CRISPR-associated endonuclease Cas1		A	A	A	A	A	A	A	A	A	A	A	A	A	A	A	A	A	A	A	A	A	A	A	A	A	A	A	A	A	A	A	A	A	A	A	A	A
-	2591517	CDS	bioY2	2591069	2591614	+	transversion	GAA->GCA	E->A	ns	Biotin transporter BioY2		A	C	C	C	C	C	C	C	C	C	C	C	C	C	C	C	C	C	C	C	C	C	C	C	C	C	C	C	C	C	C	C	C	C	C	C	C
420	2597696	CDS	adhE_2	2596875	2599289	+	transversion	CAT->CAA	H->Q	ns	Aldehyde-alcohol dehydrogenase		T	T	T	T	T	T	T	T	T	T	T	T	T	T	T	T	T	T	T	T	T	T	T	T	T	T	T	T	T	T	T	T	T	T	T	T	T
9	2600717	CDS	hypothetical protein	2599565	2601784	+	transition	ACT->GCT	T->A	ns	hypothetical protein		A	G	G	G	G	G	A	G	G	G	A	G	A	G	G	G	G	G	G	A	G	G	G	G	G	G	G	G	G	G	G	G	G	G	G	G	G
-	2603294	CDS	hypothetical protein	2603071	2604480	+	transition	AGC->AAC	S->N	ns	hypothetical protein		G	A	A	A	A	A	A	A	A	A	G	A	G	A	A	A	A	A	A	G	A	A	A	A	A	A	A	A	A	A	A	A	A	A	A	A	A
9	2603952	CDS	hypothetical protein	2603071	2604480	+	transversion	GCA->GCC	A->A	s	hypothetical protein		A	C	C	C	C	C	A	C	C	C	A	C	A	C	C	C	C	C	C	A	C	C	C	C	C	C	C	C	C	C	C	C	C	C	C	C	C
303	2604044	CDS	hypothetical protein	2603071	2604480	+	transition	GCT->GTT	A->V	ns	hypothetical protein		C	C	C	C	C	C	C	C	C	C	C	C	C	C	C	C	C	C	C	C	C	C	C	C	C	C	C	C	C	C	C	C	C	C	C	C	C
-	2606530	CDS	hypothetical protein	2605812	2607737	+	transition	CGG->CAG	R->Q	ns	hypothetical protein		G	A	A	A	A	A	G	A	A	A	G	A	G	A	A	A	A	A	A	G	A	A	A	G	A	A	A	A	A	A	A	A	A	A	A	A	A
356	2608413	CDS	atpE	2608283	2608846	+	transition	GAA->GGA	E->G	ns	V-type proton ATPase subunit E		A	A	A	A	A	A	A	A	A	A	A	A	A	A	A	A	A	A	A	A	A	A	A	A	A	A	A	A	A	A	A	A	A	A	A	A	A
288	2609519	CDS	ntpC	2608861	2609838	+	transition	GGT->GAT	G->D	ns	V-type sodium ATPase subunit C		G	G	G	G	A	A	G	G	G	G	G	G	G	G	G	G	G	G	G	G	G	G	G	G	G	G	G	G	G	G	G	G	G	G	G	G	G
-	2612584	CDS	ntpB	2612040	2613413	+	transition	GTT->GCT	V->A	ns	V-type sodium ATPase subunit B		T	C	C	C	C	C	C	C	C	C	C	C	C	C	C	T	C	C	C	C	C	C	C	C	C	C	C	C	C	C	C	C	C	C	C	C	C
304	2613952	CDS	ntpD	2613419	2614087	+	transition	TAC->TAT	Y->Y	s	V-type sodium ATPase subunit D		C	C	C	C	C	C	C	C	C	C	C	C	C	C	C	C	C	C	C	C	C	C	C	C	C	C	C	C	C	C	C	C	C	C	C	C	C
11	2614342	Unknown	N/A	N/A	N/A	N/A	transition	A->G	N/A	nc	N/A		A	G	G	G	G	G	A	G	G	G	A	G	A	G	G	G	G	G	G	A	G	G	G	G	G	G	G	G	G	G	G	G	G	G	G	G	G
314	2615050	CDS	putative protein	2614365	2615414	+	transition	ATA->ACA	I->T	ns	putative protein		T	T	T	T	T	T	T	T	T	T	T	T	T	T	T	T	T	T	T	T	T	T	T	T	T	T	T	T	T	T	T	T	T	T	T	T	T
-	2617494	CDS	hypothetical protein	2616504	2618222	+	transition	CCA->TCA	P->S	ns	hypothetical protein		C	T	T	T	C	C	C	T	T	T	C	T	C	T	T	T	T	T	T	C	T	T	T	T	T	T	T	T	T	T	T	T	T	T	T	T	T
56	2618191	CDS	hypothetical protein	2616504	2618222	+	transversion	AAT->ATT	N->I	ns	hypothetical protein		A	A	A	A	A	A	A	A	A	A	A	A	A	A	A	A	A	A	A	A	A	A	A	A	A	A	A	A	A	A	A	A	A	A	A	A	A
321	2618423	CDS	hypothetical protein	2618302	2619423	-	transition	TCA->TTA	S->L	ns	hypothetical protein		G	G	G	G	G	G	G	G	G	G	G	G	G	G	G	G	G	G	G	G	G	G	G	G	G	G	G	G	G	G	G	G	G	G	G	G	G
315	2618637	CDS	hypothetical protein	2618302	2619423	-	transition	GAT->AAT	D->N	ns	hypothetical protein		C	C	C	C	C	C	C	C	C	C	C	C	C	C	C	C	C	C	C	C	C	C	C	C	C	C	C	C	C	C	C	C	C	C	C	C	C
305	2621816	CDS	mngR	2621407	2622111	+	transition	TCA->TTA	S->L	ns	Mannosyl-D-glycerate transport/metabolism system repressor MngR		C	C	C	C	C	C	C	C	C	C	C	C	C	C	C	C	C	C	C	C	C	C	C	C	C	C	C	C	C	C	C	C	C	C	C	C	C
314	2624064	CDS	licH	2624053	2625363	+	transversion	GGA->GGT	G->G	s	putative 6-phospho-beta-glucosidase		A	A	A	A	A	A	A	A	A	A	A	A	A	A	A	A	A	A	A	A	A	A	A	A	A	A	A	A	A	A	A	A	A	A	A	A	A
-	2626736	CDS	hypothetical protein	2626562	2627026	-	transition	AAG->AAA	K->K	s	hypothetical protein		C	T	T	T	T	T	T	T	T	T	T	T	T	T	T	T	T	T	T	T	T	T	T	T	T	T	T	T	T	T	T	T	T	T	T	T	T
304	2628833	CDS	feuB	2628362	2629375	+	transition	GCT->ACT	A->T	ns	Iron-uptake system permease protein FeuB		G	G	G	G	G	G	G	G	G	G	G	G	G	G	G	G	G	G	G	G	G	G	G	G	G	G	G	G	G	G	G	G	G	G	G	G	G
370	2628935	CDS	feuB	2628362	2629375	+	transition	GGG->AGG	G->R	ns	Iron-uptake system permease protein FeuB		G	G	G	G	G	G	G	G	G	G	G	G	G	G	G	G	G	G	G	A	G	G	G	G	G	G	G	G	G	G	G	G	G	G	G	G	G
314	2629891	CDS	feuC	2629381	2630403	+	transition	ACT->GCT	T->A	ns	Iron-uptake system permease protein FeuC		A	A	A	A	A	A	A	A	A	A	A	A	A	A	A	A	A	A	A	A	A	A	A	A	A	A	A	A	A	A	A	A	A	A	A	A	A
-	2632080	CDS	mepA_7	2631238	2632554	+	transversion	ATT->ATG	I->M	ns	Multidrug export protein MepA		T	G	G	G	G	G	T	G	G	G	T	G	T	G	G	G	G	G	G	T	G	G	G	G	G	G	G	G	G	G	G	G	G	G	G	G	G
10	2633897	CDS	hypothetical protein	2632649	2634412	-	transition	CAG->CAA	Q->Q	s	hypothetical protein		C	T	T	T	T	T	C	T	T	T	C	T	C	T	T	T	T	T	T	C	T	T	T	T	T	T	T	T	T	T	T	T	T	T	T	T	T
304	2635951	CDS	suyB_2	2635268	2636431	-	transition	GCT->ACT	A->T	ns	(2R)-sulfolactate sulfo-lyase subunit beta		C	C	C	C	C	C	C	C	C	C	C	C	C	C	C	C	C	C	C	C	C	C	C	C	C	C	C	C	C	C	C	C	C	C	C	C	C
314	2637799	Unknown	N/A	N/A	N/A	N/A	transition	A->G	N/A	nc	N/A		A	A	A	A	A	A	A	A	A	A	A	A	A	A	A	A	A	A	A	A	A	A	A	A	A	A	A	A	A	A	A	A	A	A	A	A	A
331	2642599	CDS	tldD	2641536	2642918	+	transition	GAT->GGT	D->G	ns	Metalloprotease TldD		A	A	A	A	A	A	A	A	A	A	A	A	A	A	A	A	A	A	A	A	A	A	A	A	A	A	A	A	A	A	A	A	A	A	A	A	A
-	2642654	CDS	tldD	2641536	2642918	+	transition	ATA->ATG	I->M	ns	Metalloprotease TldD		A	G	G	G	G	G	G	G	G	G	G	G	G	G	G	G	G	G	G	G	G	G	G	G	G	G	G	G	G	G	G	G	G	G	G	G	G
9	2644091	CDS	hypothetical protein	2642930	2644279	+	transition	ACC->GCC	T->A	ns	hypothetical protein		A	G	G	G	G	G	A	G	G	G	A	G	A	G	G	G	G	G	G	A	G	G	G	G	G	G	G	G	G	G	G	G	G	G	G	G	G
-	2648000	CDS	norR_13	2646267	2648312	+	transversion	AAC->AAA	N->K	ns	Anaerobic nitric oxide reductase transcription regulator NorR		C	A	A	A	A	A	C	A	A	A	C	A	C	A	A	A	A	A	A	C	A	A	A	A	A	A	A	A	A	A	A	A	A	A	A	A	A
12	2648520	Unknown	N/A	N/A	N/A	N/A	transition	C->T	N/A	nc	N/A		C	T	T	T	C	C	C	T	T	T	C	T	C	T	T	T	T	T	T	C	T	T	T	T	T	T	T	T	T	T	T	T	T	T	T	T	T
71	2651395	CDS	dan_3	2651326	2652927	+	transversion	GAT->TAT	D->Y	ns	D-aminoacylase		G	G	G	G	G	G	G	G	G	G	G	G	G	G	G	G	G	G	G	G	G	G	G	G	G	G	G	G	G	G	G	G	G	G	G	G	G
301	2655046	CDS	Phosphorylated carbohydrates phosphatase	2654694	2655374	+	transversion	GCA->GGA	A->G	ns	Phosphorylated carbohydrates phosphatase		C	C	C	C	C	C	C	C	C	C	C	C	C	C	C	C	C	C	C	C	C	C	C	C	C	C	C	C	C	C	C	C	C	C	C	C	C
325	2657514	CDS	dltD	2657497	2658687	+	transition	TAC->TAT	Y->Y	s	Protein DltD		C	C	C	C	C	C	T	C	C	C	C	C	C	C	C	C	C	C	C	C	C	C	C	C	C	C	C	C	C	C	C	C	C	C	C	C	C
8	2658900	CDS	dltA	2658808	2660322	+	transversion	AAA->AAT	K->N	ns	D-alanine--D-alanyl carrier protein ligase		A	T	T	T	T	T	A	T	T	T	A	T	A	T	T	T	T	T	T	A	T	T	T	T	T	T	T	T	T	T	T	T	T	T	T	T	T
-	2661230	CDS	hypothetical protein	2660322	2661470	+	transition	GCC->GCT	A->A	s	hypothetical protein		C	T	T	T	T	T	T	T	T	T	T	T	T	T	T	T	T	T	T	T	T	T	T	T	T	T	T	T	T	T	T	T	T	T	T	T	T
11	2664356	CDS	phnW_2	2663000	2664910	+	transversion	GAT->TAT	D->Y	ns	2-aminoethylphosphonate--pyruvate transaminase		G	T	T	T	T	T	G	T	T	T	G	T	G	T	T	T	T	T	T	G	T	T	T	T	T	T	T	T	T	T	T	T	T	T	T	T	T
316	2664520	CDS	phnW_2	2663000	2664910	+	transversion	AAT->AAA	N->K	ns	2-aminoethylphosphonate--pyruvate transaminase		T	T	T	T	T	T	T	T	T	T	T	T	T	T	T	T	T	T	T	T	T	T	T	T	T	T	T	T	T	T	T	T	T	T	T	T	T
303	2665232	Unknown	N/A	N/A	N/A	N/A	transition	G->A	N/A	nc	N/A		G	G	G	G	G	G	G	G	G	G	G	G	G	G	G	G	G	G	G	G	G	G	G	G	G	G	G	G	G	G	G	G	G	G	G	G	G
309	2665978	CDS	hypothetical protein	2665269	2666090	+	transversion	GGA->GTA	G->V	ns	hypothetical protein		G	G	G	G	G	G	G	G	G	G	G	G	G	G	G	G	G	G	G	G	G	G	G	G	G	G	G	G	G	G	G	G	G	G	G	G	G
314	2666380	CDS	hypothetical protein	2666131	2666898	+	transversion	GAT->TAT	D->Y	ns	hypothetical protein		G	G	G	G	G	G	G	G	G	G	G	G	G	G	G	G	G	G	G	G	G	G	G	G	G	G	G	G	G	G	G	G	G	G	G	G	G
277	2666960	CDS	hypothetical protein	2666906	2667526	+	transition	GGT->AGT	G->S	ns	hypothetical protein		G	G	G	G	G	G	G	G	G	G	G	G	G	G	G	G	G	G	G	G	G	G	G	G	G	G	G	G	G	G	G	G	G	G	G	G	G
56	2668474	Unknown	N/A	N/A	N/A	N/A	transversion	A->T	N/A	nc	N/A		A	A	A	A	A	A	A	A	A	A	A	A	A	A	A	A	A	A	A	A	A	A	A	A	A	A	A	A	A	A	A	A	A	A	A	A	A
315	2669654	CDS	yhfP	2669040	2670038	+	transition	GTG->GTA	V->V	s	Putative quinone oxidoreductase YhfP		G	G	G	G	G	G	G	G	G	G	G	G	G	G	G	G	G	G	G	G	G	G	G	G	G	G	G	G	G	G	G	G	G	G	G	G	G
304	2671519	CDS	nfdA	2671470	2673074	+	transition	TCA->TTA	S->L	ns	N-substituted formamide deformylase		C	C	C	C	C	C	C	C	C	C	C	C	C	C	C	C	C	C	C	C	C	C	C	C	C	C	C	C	C	C	C	C	C	C	C	C	C
7	2674150	CDS	serS_2	2673890	2675161	+	transversion	GAA->GAC	E->D	ns	Serine--tRNA ligase		A	C	C	C	C	C	A	C	C	C	A	C	A	C	C	C	C	C	C	A	C	C	C	C	C	C	C	C	C	C	C	C	C	C	C	C	C
-	2681484	CDS	abgT_2	2680824	2682374	+	transition	GCT->ACT	A->T	ns	p-aminobenzoyl-glutamate transport protein		G	A	A	A	A	A	G	A	A	A	G	A	G	A	A	A	A	A	A	G	A	A	A	A	A	A	A	A	A	A	A	A	A	A	G	A	A
-	2685930	CDS	Calcium-transporting ATPase 1	2683874	2686648	+	transversion	GGA->GCA	G->A	ns	Calcium-transporting ATPase 1		G	C	C	C	C	C	C	C	C	C	C	C	C	C	C	C	C	C	C	C	C	G	C	C	C	C	C	C	C	C	C	C	C	C	C	C	C
7	2691741	Unknown	N/A	N/A	N/A	N/A	transversion	A->C	N/A	nc	N/A		A	C	C	C	C	C	A	C	C	C	A	C	A	C	C	C	C	C	C	A	C	C	C	C	C	C	C	C	C	C	C	C	C	C	C	C	C
304	2692739	Unknown	N/A	N/A	N/A	N/A	transition	A->G	N/A	nc	N/A		A	A	A	A	A	A	A	A	A	A	A	A	A	A	A	A	A	A	A	A	A	A	A	A	A	A	A	A	A	A	A	A	A	A	A	A	A
11	2700092	Unknown	N/A	N/A	N/A	N/A	transition	C->T	N/A	nc	N/A		C	T	T	T	T	T	C	T	T	T	C	T	C	T	T	T	T	T	T	C	T	T	T	T	T	T	T	T	T	T	T	T	T	T	T	T	T
310	2700141	Unknown	N/A	N/A	N/A	N/A	transition	G->A	N/A	nc	N/A		G	G	G	G	G	G	G	G	G	G	G	G	G	G	G	G	G	G	G	G	G	G	G	G	G	G	G	G	G	G	G	G	G	G	G	G	G
9	2701020	CDS	cpg2	2700223	2701395	+	transition	AAG->AAA	K->K	s	Carboxypeptidase G2		G	A	A	A	A	A	G	A	A	A	G	A	G	A	A	A	A	A	A	G	A	A	A	A	A	A	A	A	A	A	A	A	A	A	A	A	A
305	2702607	Unknown	N/A	N/A	N/A	N/A	transversion	G->T	N/A	nc	N/A		G	G	G	G	G	G	G	G	G	G	G	G	G	G	G	G	G	G	G	G	G	G	G	G	G	G	G	G	G	G	G	G	G	G	G	G	G
-	2706685	CDS	Fatty acid ABC transporter ATP-binding/permease protein	2706581	2708371	+	transition	GCG->GCA	A->A	s	Fatty acid ABC transporter ATP-binding/permease protein		G	A	A	A	A	A	A	A	A	A	A	A	A	A	A	A	A	A	A	A	A	A	A	A	A	A	A	A	A	A	A	A	A	A	A	A	A
-	2707404	CDS	Fatty acid ABC transporter ATP-binding/permease protein	2706581	2708371	+	transversion	GAT->GCT	D->A	ns	Fatty acid ABC transporter ATP-binding/permease protein		A	C	C	C	C	C	C	C	C	C	C	C	C	C	C	C	C	C	C	C	C	C	C	C	C	C	C	C	C	C	C	C	C	C	C	C	C
314	2710783	Unknown	N/A	N/A	N/A	N/A	transition	C->T	N/A	nc	N/A		C	C	C	C	C	C	C	C	C	C	C	C	C	C	C	C	C	C	C	C	C	C	C	C	C	C	C	C	C	C	C	C	C	C	C	C	C
301	2715509	CDS	hypothetical protein	2714938	2715792	-	transition	TGG->TAG	W->*	ns	hypothetical protein		C	C	C	C	C	C	C	C	C	C	C	C	C	C	C	C	C	C	C	C	C	C	C	C	C	C	C	C	C	C	C	C	C	C	C	C	C
78	2715801	Unknown	N/A	N/A	N/A	N/A	transversion	C->A	N/A	nc	N/A		C	C	C	C	C	C	C	C	C	C	C	C	C	C	C	C	C	C	C	C	C	C	C	C	C	C	C	C	C	C	C	A	C	C	C	C	A
186	2717976	CDS	ruvC	2717527	2718036	+	transition	TGC->TGT	C->C	s	Crossover junction endodeoxyribonuclease RuvC		C	C	C	C	C	C	C	C	C	C	C	C	C	C	C	C	C	C	C	C	C	C	C	C	C	C	C	C	C	C	C	C	C	C	C	C	C
314	2719897	Unknown	N/A	N/A	N/A	N/A	transition	T->C	N/A	nc	N/A		T	T	T	T	T	T	T	T	T	T	T	T	T	T	T	T	T	T	T	T	T	T	T	T	T	T	T	T	T	T	T	T	T	T	T	T	T
409	2722471	CDS	tgt	2721677	2722798	+	transition	GAC->GAT	D->D	s	Queuine tRNA-ribosyltransferase		C	C	C	C	C	C	C	C	C	C	C	C	C	C	C	C	C	C	C	C	C	C	C	C	C	C	C	C	C	C	C	C	C	C	C	C	C
410	2723683	Unknown	N/A	N/A	N/A	N/A	transition	G->A	N/A	nc	N/A		G	G	G	G	G	G	G	G	G	G	G	G	G	G	G	G	G	G	G	G	G	G	G	G	G	G	G	G	G	G	G	G	G	G	G	G	G
-	2724524	CDS	hypothetical protein	2724480	2724587	+	transversion	GGT->GGG	G->G	s	hypothetical protein		T	T	T	T	T	T	T	T	T	T	T	T	T	T	T	T	T	T	T	T	T	T	T	T	T	T	T	T	T	T	T	T	T	T	T	T	T
-	2725421	CDS	hypothetical protein	2724538	2726376	+	transition	GAT->GGT	D->G	ns	hypothetical protein		A	A	A	A	A	A	A	A	A	A	A	A	A	A	A	A	A	A	A	A	A	A	A	A	A	A	A	A	A	A	A	A	A	A	A	A	A
314	2726599	Unknown	N/A	N/A	N/A	N/A	transversion	C->A	N/A	nc	N/A		C	C	C	C	C	C	C	C	C	C	C	C	C	C	C	C	C	C	C	C	C	C	C	C	C	C	C	C	C	C	C	C	C	C	C	C	C
-	2726965	CDS	hypothetical protein	2726808	2728241	+	transversion	GAA->GCA	E->A	ns	hypothetical protein		A	C	C	C	C	C	C	C	C	C	C	C	C	C	C	C	C	C	C	C	C	C	C	C	C	C	C	C	C	C	C	C	C	C	C	C	C
314	2727089	CDS	hypothetical protein	2726808	2728241	+	transition	AAA->AAG	K->K	s	hypothetical protein		A	A	A	A	A	A	A	A	A	A	A	A	A	A	A	A	A	A	A	A	A	A	A	A	A	A	A	A	A	A	A	A	A	A	A	A	A
-	2727155	CDS	hypothetical protein	2726808	2728241	+	transversion transversion	GGA->GGT GGA->GGC	G->G G->G	s s	hypothetical protein		A	A	A	A	A	A	A	A	A	A	A	A	A	A	A	A	A	A	A	A	A	A	A	A	A	A	A	A	A	A	A	A	A	A	A	A	A
148	2727524	CDS	hypothetical protein	2726808	2728241	+	transversion	AAG->AAT	K->N	ns	hypothetical protein		G	G	G	G	G	G	G	G	G	G	G	G	G	G	G	G	G	G	G	G	G	G	G	G	G	G	G	G	G	G	G	G	G	G	G	G	G
314	2728670	CDS	hypothetical protein	2728625	2734153	+	transition	GCA->ACA	A->T	ns	hypothetical protein		G	G	G	G	G	G	G	G	G	G	G	G	G	G	G	G	G	G	G	G	G	G	G	G	G	G	G	G	G	G	G	G	G	G	G	G	G
287	2729653	CDS	hypothetical protein	2728625	2734153	+	transversion	ATG->ATC	M->I	ns	hypothetical protein		G	G	G	G	C	C	G	G	G	G	G	G	G	G	G	G	G	G	G	G	G	G	G	G	G	G	G	G	G	G	G	G	G	G	G	G	G
341	2731026	CDS	hypothetical protein	2728625	2734153	+	transversion	TCT->TAT	S->Y	ns	hypothetical protein		C	C	C	C	C	C	C	C	C	C	C	C	C	C	C	C	C	C	C	C	C	C	C	C	C	C	C	C	C	C	C	C	C	C	C	C	C
289	2731457	CDS	hypothetical protein	2728625	2734153	+	transversion	GAA->TAA	E->*	ns	hypothetical protein		G	G	G	G	T	G	G	G	G	G	G	G	G	G	G	G	G	G	G	G	G	G	G	G	G	G	G	G	G	G	G	G	G	G	G	G	G
314	2731750	CDS	hypothetical protein	2728625	2734153	+	transversion	AAC->AAA	N->K	ns	hypothetical protein		C	C	C	C	C	C	C	C	C	C	C	C	C	C	C	C	C	C	C	C	C	C	C	C	C	C	C	C	C	C	C	C	C	C	C	C	C
-	2731828	CDS	hypothetical protein	2728625	2734153	+	transition	TAT->TAC	Y->Y	s	hypothetical protein		T	T	T	T	T	T	T	T	T	T	T	T	T	T	T	T	T	T	T	T	T	T	T	T	T	T	T	T	T	T	T	T	T	T	T	T	T
120	2732612	CDS	hypothetical protein	2728625	2734153	+	transition	GAA->AAA	E->K	ns	hypothetical protein		G	G	G	G	G	G	G	G	G	G	G	G	G	G	G	G	G	G	G	G	G	G	G	G	G	G	G	G	G	G	G	G	G	G	G	G	G
304	2733167	CDS	hypothetical protein	2728625	2734153	+	transversion	CTA->ATA	L->I	ns	hypothetical protein		C	C	C	C	C	C	C	C	C	C	C	C	C	C	C	C	C	C	C	C	C	C	C	C	C	C	C	C	C	C	C	C	C	C	C	C	C
316	2733896	CDS	hypothetical protein	2728625	2734153	+	transition	GGT->AGT	G->S	ns	hypothetical protein		G	G	G	G	G	G	G	G	G	G	G	G	G	G	G	G	G	G	G	G	G	G	G	G	G	G	G	G	G	G	G	G	G	G	G	G	G
305	2734427	CDS	hypothetical protein	2734264	2734575	+	transition	GCT->GTT	A->V	ns	hypothetical protein		C	C	C	C	C	C	C	C	C	C	C	C	C	C	C	C	C	C	C	C	C	C	C	C	C	C	C	C	C	C	C	C	C	C	C	C	C
338	2735636	CDS	hypothetical protein	2735362	2735772	+	transition	CCA->CTA	P->L	ns	hypothetical protein		C	C	C	C	C	C	C	C	C	C	C	C	C	C	C	C	C	C	C	C	C	C	C	C	C	C	C	C	C	C	C	C	C	C	C	C	C
-	2737163	CDS	hypothetical protein	2736985	2738637	+	transversion	GAA->GCA	E->A	ns	hypothetical protein		A	C	C	C	C	C	C	C	C	C	C	C	C	C	C	C	C	C	C	C	C	C	C	C	C	C	C	C	C	C	C	C	C	C	C	C	C
314	2737321	CDS	hypothetical protein	2736985	2738637	+	transition	CTA->TTA	L->L	s	hypothetical protein		C	C	C	C	C	C	C	C	C	C	C	C	C	C	C	C	C	C	C	C	C	C	C	C	C	C	C	C	C	C	C	C	C	C	C	C	C
314	2737931	CDS	hypothetical protein	2736985	2738637	+	transition	AGT->AAT	S->N	ns	hypothetical protein		G	G	G	G	G	G	G	G	G	G	G	G	G	G	G	G	G	G	G	G	G	G	G	G	G	G	G	G	G	G	G	G	G	G	G	G	G
-	2739362	CDS	hypothetical protein	2738856	2740445	+	transition	GCG->GCA	A->A	s	hypothetical protein		G	A	A	A	A	A	G	A	A	A	G	A	G	A	A	A	A	A	A	G	A	A	A	A	A	A	A	A	A	A	A	A	A	A	A	A	A
-	2745094	CDS	secA_2	2743164	2745509	+	transversion	GAA->GCA	E->A	ns	Protein translocase subunit SecA		A	C	C	C	C	C	C	C	C	C	C	C	C	C	C	C	C	C	C	C	C	C	C	C	C	C	C	C	C	C	C	C	C	C	C	C	C
-	2747597	CDS	hypothetical protein	2745899	2747770	+	transition	ACA->GCA	T->A	ns	hypothetical protein		A	G	G	G	G	G	G	G	G	G	G	G	G	G	G	G	G	G	G	G	G	G	G	G	G	G	G	G	G	G	G	G	G	G	G	G	G
-	2748553	CDS	hypothetical protein	2747877	2748584	+	transversion transition	ATA->AAA ATA->ACA	I->K I->T	ns ns	hypothetical protein		T	T	T	T	T	T	T	T	T	T	T	T	T	T	T	T	T	T	T	T	T	T	T	T	T	T	T	T	T	T	T	T	T	T	T	T	T
-	2748787	CDS	hypothetical protein	2748617	2750443	+	transversion transversion	GTC->GTG GTC->GTA	V->V V->V	s s	hypothetical protein		C	C	C	C	C	C	C	C	C	C	C	C	C	C	C	C	C	C	C	C	C	C	C	C	C	C	C	C	C	C	C	C	C	C	C	C	C
-	2749452	CDS	hypothetical protein	2748617	2750443	+	transversion	GGT->GCT	G->A	ns	hypothetical protein		G	C	C	C	C	C	C	C	C	C	C	C	C	C	C	C	C	C	C	C	C	C	C	C	C	C	C	C	C	C	C	C	C	C	C	C	C
-	2754655	CDS	hypothetical protein	2754320	2755396	+	transversion	GCC->GCA	A->A	s	hypothetical protein		C	A	A	A	A	A	A	A	A	A	A	A	A	A	A	A	A	A	A	A	A	A	A	A	A	A	A	A	A	A	A	A	A	A	A	A	A
321	2754827	CDS	hypothetical protein	2754320	2755396	+	transition	GTT->ATT	V->I	ns	hypothetical protein		G	G	G	G	G	G	G	G	G	G	G	G	G	G	G	G	G	G	G	G	G	G	G	G	G	G	G	G	G	G	G	G	G	G	G	G	G
314	2754847	CDS	hypothetical protein	2754320	2755396	+	transition	ATG->ATA	M->I	ns	hypothetical protein		G	G	G	G	G	G	G	G	G	G	G	G	G	G	G	G	G	G	G	G	G	G	G	G	G	G	G	G	G	G	G	G	G	G	G	G	G
314	2756801	CDS	hypothetical protein	2755530	2756867	+	transversion	TTG->TTT	L->F	ns	hypothetical protein		G	G	G	G	G	G	G	G	G	G	G	G	G	G	G	G	G	G	G	G	G	G	G	G	G	G	G	G	G	G	G	G	G	G	G	G	G
128	2756989	Unknown	N/A	N/A	N/A	N/A	transition	A->G	N/A	nc	N/A		A	A	A	G	A	A	A	A	A	A	A	A	A	A	A	A	A	A	A	A	A	A	A	A	A	A	A	A	A	A	A	A	A	A	A	A	A
314	2757678	CDS	hypothetical protein	2757121	2758440	+	transition	CAA->CAG	Q->Q	s	hypothetical protein		A	A	A	A	A	A	A	A	A	A	A	A	A	A	A	A	A	A	A	A	A	A	A	A	A	A	A	A	A	A	A	A	A	A	A	A	A
314	2758853	CDS	cwlC	2758593	2759147	+	transition	GTG->GTA	V->V	s	Sporulation-specific N-acetylmuramoyl-L-alanine amidase		G	G	G	G	G	G	G	G	G	G	G	G	G	G	G	G	G	G	G	G	G	G	G	G	G	G	G	G	G	G	G	G	G	G	G	G	G
-	2759015	CDS	cwlC	2758593	2759147	+	transition	AAT->AAC	N->N	s	Sporulation-specific N-acetylmuramoyl-L-alanine amidase		T	T	T	T	T	T	T	T	T	T	T	T	T	T	T	T	T	T	T	T	T	T	T	T	T	T	T	T	T	T	T	T	T	T	T	T	T
-	2759037	CDS	cwlC	2758593	2759147	+	transition	AAA->GAA	K->E	ns	Sporulation-specific N-acetylmuramoyl-L-alanine amidase		A	G	G	G	G	G	G	G	G	G	G	G	G	G	G	G	G	G	G	G	G	G	G	G	G	G	G	G	G	G	G	G	G	G	G	G	G
314	2760206	CDS	hypothetical protein	2760148	2761203	+	transition	ACG->ATG	T->M	ns	hypothetical protein		C	C	C	C	C	C	C	C	C	C	C	C	C	C	C	C	C	C	C	C	C	C	C	C	C	C	C	C	C	C	C	C	C	C	C	C	C
255	2760648	CDS	hypothetical protein	2760148	2761203	+	transversion	GAG->GAT	E->D	ns	hypothetical protein		G	G	G	G	G	G	G	G	G	G	G	G	G	G	G	G	G	G	G	G	G	G	G	G	G	G	G	G	G	G	G	G	G	G	G	G	G
313	2762002	CDS	murJ_3	2761793	2762893	+	transition	TCT->TCC	S->S	s	putative lipid II flippase MurJ		T	T	T	T	T	T	T	T	T	T	T	T	T	T	T	T	T	T	T	T	T	T	T	T	T	T	T	T	T	T	T	T	T	T	T	T	T
391	2762413	CDS	murJ_3	2761793	2762893	+	transition	TTG->TTA	L->L	s	putative lipid II flippase MurJ		G	G	G	G	G	G	G	G	G	G	G	G	G	G	G	G	G	G	G	G	G	G	G	G	G	G	G	G	G	G	G	G	G	G	G	G	G
-	2765380	CDS	rfbM	2764667	2765740	+	transversion	ATT->ATA	I->I	s	Mannose-1-phosphate guanylyltransferase RfbM		T	A	A	A	A	A	A	A	A	A	A	A	A	A	A	A	A	A	A	A	A	A	A	A	A	A	A	A	A	A	A	A	A	A	A	A	A
316	2766240	CDS	hypothetical protein	2765752	2766474	+	transition	GAC->GAT	D->D	s	hypothetical protein		C	C	C	C	C	C	C	C	C	C	C	C	C	C	C	C	C	C	C	C	C	C	C	C	C	C	C	C	C	C	C	C	C	C	C	C	C
304	2766810	CDS	hypothetical protein	2766490	2767647	+	transition	GTT->GTC	V->V	s	hypothetical protein		T	T	T	T	T	T	T	T	T	T	T	T	T	T	T	T	T	T	T	T	T	T	T	T	T	T	T	T	T	T	T	T	T	T	T	T	T
-	2774330	CDS	mshA_2	2773514	2774605	+	transition	ACT->GCT	T->A	ns	D-inositol-3-phosphate glycosyltransferase		A	G	G	G	G	G	G	G	G	G	G	G	G	G	G	G	G	G	G	G	G	G	G	G	G	G	G	G	G	G	G	G	G	G	G	G	G
11	2775905	CDS	pglF	2774689	2776602	+	transition	GGC->GAC	G->D	ns	UDP-N-acetyl-alpha-D-glucosamine C6 dehydratase		G	A	A	A	A	A	G	A	A	A	G	A	G	A	A	A	A	A	A	G	A	A	A	A	A	A	A	A	A	A	A	A	A	A	A	A	A
-	2776907	CDS	hypothetical protein	2776804	2777508	+	transversion	GAA->GCA	E->A	ns	hypothetical protein		A	C	C	C	C	C	C	C	C	C	C	C	C	A	C	C	C	C	C	C	C	C	C	C	C	C	C	C	C	C	C	C	C	C	C	C	C
301	2782601	Unknown	N/A	N/A	N/A	N/A	transversion	A->T	N/A	nc	N/A		A	A	A	A	A	A	A	A	A	A	A	A	A	A	A	A	A	A	A	A	A	A	A	A	A	A	A	A	A	A	A	A	A	A	A	A	A
8	2783921	CDS	hypothetical protein	2783604	2784074	-	transition	AAT->GAT	N->D	ns	hypothetical protein		T	C	C	C	C	C	T	C	C	C	T	C	T	C	C	C	C	C	C	T	C	C	C	C	C	C	C	C	C	C	C	C	C	C	C	C	C
-	2783975	CDS	hypothetical protein	2783604	2784074	-	transversion	TTA->ATA	L->I	ns	hypothetical protein		A	T	T	T	T	T	T	T	T	T	T	T	T	T	T	T	T	T	T	T	T	T	T	T	T	T	T	T	T	T	T	T	T	T	T	T	T
316	2790993	CDS	hypothetical protein	2790073	2791284	+	transition	ACT->ACC	T->T	s	hypothetical protein		T	T	T	T	T	T	T	T	T	T	T	T	T	T	T	T	T	T	T	T	T	T	T	T	T	T	T	T	T	T	T	T	T	T	T	T	T
-	2791294	Unknown	N/A	N/A	N/A	N/A	transversion	C->A	N/A	nc	N/A		C	C	C	C	C	C	A	C	C	C	A	C	A	C	C	C	C	C	C	A	C	C	C	C	C	C	C	C	C	C	C	C	C	C	C	C	C
331	2793106	CDS	ptsI	2792089	2793801	+	transversion	GAA->TAA	E->*	ns	Phosphoenolpyruvate-protein phosphotransferase		G	G	G	G	G	G	G	G	G	G	G	G	G	G	G	G	G	G	G	G	G	G	G	G	G	G	G	G	G	G	G	G	G	G	G	G	G
7	2800228	CDS	hypothetical protein	2799918	2801348	+	transversion	AAA->ACA	K->T	ns	hypothetical protein		A	C	C	C	C	C	A	C	C	C	A	C	A	C	C	C	C	C	C	A	C	C	C	C	C	C	C	C	C	C	C	C	C	C	C	C	C
288	2803921	CDS	moaA_3	2802774	2804153	+	transition	GTA->GCA	V->A	ns	GTP 3',8-cyclase		T	T	T	T	C	C	T	T	T	T	T	T	T	T	T	T	T	T	T	T	T	T	T	T	T	T	T	T	T	T	T	T	T	T	T	T	T
304	2807221	CDS	hypothetical protein	2806654	2809104	+	transition	TTT->CTT	F->L	ns	hypothetical protein		T	T	T	T	T	T	T	T	T	T	T	T	T	T	T	T	T	T	T	T	T	T	T	T	T	T	T	T	T	T	T	T	T	T	T	T	T
313	2809888	CDS	relA	2809703	2811910	+	transition	GAA->GAG	E->E	s	GTP pyrophosphokinase		A	A	A	A	A	A	A	A	A	A	A	A	A	A	A	A	A	A	A	A	A	A	A	A	A	A	A	A	A	A	A	A	A	A	A	A	A
-	2810718	CDS	relA	2809703	2811910	+	transversion	GGC->GCC	G->A	ns	GTP pyrophosphokinase		G	C	C	C	C	C	C	C	C	C	C	C	C	C	C	C	C	C	C	C	C	C	C	C	C	C	C	C	C	C	C	C	C	C	C	C	C
-	2813365	CDS	hemZ	2813105	2814661	+	transversion	AGG->AGC	R->S	ns	Oxygen-independent coproporphyrinogen-III oxidase-like protein HemZ		G	C	C	C	C	C	C	C	C	C	C	C	C	C	C	C	C	C	C	C	C	C	C	C	C	C	C	C	C	C	C	C	C	C	C	C	C
316	2815293	CDS	hisS	2814651	2815913	+	transition	GAA->AAA	E->K	ns	Histidine--tRNA ligase		G	G	G	G	G	G	G	G	G	G	G	G	G	G	G	G	G	G	G	G	G	G	G	G	G	G	G	G	G	G	G	G	G	G	G	G	G
304	2816709	CDS	aspS	2815987	2817774	+	transition	GAC->GAT	D->D	s	Aspartate--tRNA ligase		C	C	C	C	C	C	C	C	C	C	C	C	C	C	C	C	C	C	C	C	C	C	C	C	C	C	C	C	C	C	C	C	C	C	C	C	C
-	2820969	CDS	gltC_2	2820397	2821266	-	transversion	TCG->GCG	S->A	ns	HTH-type transcriptional regulator GltC		A	C	C	C	C	C	C	C	C	C	C	C	C	C	C	C	C	C	C	C	C	C	C	C	C	C	C	C	C	C	C	C	C	C	C	C	C
321	2823910	CDS	mleN_2	2823414	2824856	-	transversion	GCT->GAT	A->D	ns	Malate-2H(+)/Na(+)-lactate antiporter		G	G	G	G	G	G	G	G	G	G	G	G	G	G	G	G	G	G	G	G	G	G	G	G	G	G	G	G	G	G	G	G	G	G	G	G	G
316	2823950	CDS	mleN_2	2823414	2824856	-	transversion	GCC->TCC	A->S	ns	Malate-2H(+)/Na(+)-lactate antiporter		C	C	C	C	C	C	C	C	C	C	C	C	C	C	C	C	C	C	C	C	C	C	C	C	C	C	C	C	C	C	C	C	C	C	C	C	C
314	2827097	CDS	norR_14	2826272	2828392	-	transversion	AAT->AAA	N->K	ns	Anaerobic nitric oxide reductase transcription regulator NorR		A	A	A	A	A	A	A	A	A	A	A	A	A	A	A	A	A	A	A	A	A	A	A	A	A	A	A	A	A	A	A	A	A	A	A	A	A
10	2827876	CDS	norR_14	2826272	2828392	-	transition	ACA->GCA	T->A	ns	Anaerobic nitric oxide reductase transcription regulator NorR		T	C	C	C	C	C	T	C	C	C	T	C	T	C	C	C	C	C	C	T	C	C	C	C	C	C	C	C	C	C	C	C	C	C	C	C	C
338	2829842	Unknown	N/A	N/A	N/A	N/A	transition	C->T	N/A	nc	N/A		C	C	C	C	C	C	C	C	C	C	C	C	C	C	C	C	C	C	C	C	C	C	C	C	C	C	C	C	C	C	C	C	C	C	C	C	C
7	2830069	CDS	hypothetical protein	2829904	2830377	-	transition	TTA->TTG	L->L	s	hypothetical protein		T	C	C	C	C	C	T	C	C	C	T	C	T	C	C	C	C	C	C	T	C	C	C	C	C	C	C	C	C	C	C	C	C	C	C	C	C
304	2830126	CDS	hypothetical protein	2829904	2830377	-	transition	TTC->TTT	F->F	s	hypothetical protein		G	G	G	G	G	G	G	G	G	G	G	G	G	G	G	G	G	G	G	G	G	G	G	G	G	G	G	G	G	G	G	G	G	G	G	G	G
-	2832477	CDS	glyA_2	2831495	2832739	+	transversion	GAA->GCA	E->A	ns	Serine hydroxymethyltransferase		A	C	C	C	C	C	C	C	C	C	C	C	C	C	C	C	C	C	C	C	C	C	C	C	C	C	C	C	C	C	C	C	C	C	C	C	C
120	2833463	CDS	ugtP_3	2833062	2834159	+	transversion	GAT->GAG	D->E	ns	Processive diacylglycerol beta-glucosyltransferase		T	T	T	T	T	T	T	T	T	T	T	T	T	T	T	T	T	T	T	T	T	T	T	T	T	T	T	T	T	T	T	T	T	T	T	T	T
315	2836007	Unknown	N/A	N/A	N/A	N/A	transition	C->T	N/A	nc	N/A		C	C	C	C	C	C	C	C	C	C	C	C	C	C	C	C	C	C	C	C	C	C	C	C	C	C	C	C	C	C	C	C	C	C	C	C	C
-	2836633	CDS	walR_6	2836098	2836802	+	transversion	GGT->GTT	G->V	ns	Transcriptional regulatory protein WalR		G	T	T	T	T	T	T	T	T	T	T	T	T	T	T	T	T	T	T	T	T	T	T	T	T	T	T	T	T	T	T	T	T	T	T	T	T
337	2837511	CDS	sasA_12	2836837	2838117	+	transition	ACT->ACC	T->T	s	Adaptive-response sensory-kinase SasA		T	T	T	T	T	T	T	T	T	T	T	T	T	T	T	T	T	T	T	T	T	T	T	T	T	T	T	T	T	T	T	T	T	T	T	T	T
329	2839866	Unknown	N/A	N/A	N/A	N/A	transversion	C->A	N/A	nc	N/A		C	C	C	C	C	C	C	C	C	C	C	C	C	C	C	C	C	C	C	C	C	C	C	C	C	C	C	C	C	C	C	C	C	C	C	C	C
-	2848455	CDS	hypothetical protein	2847808	2848698	+	transversion	GAT->GAG	D->E	ns	hypothetical protein		T	G	G	G	G	G	G	G	G	G	G	G	G	G	G	G	G	G	G	G	G	G	G	G	G	G	G	G	G	G	G	G	G	G	G	G	G
316	2849331	CDS	hypothetical protein	2848722	2850302	+	transition	AAT->GAT	N->D	ns	hypothetical protein		A	A	A	A	A	A	A	A	A	A	A	A	A	A	A	A	A	A	A	A	A	A	A	A	A	A	A	A	A	A	A	A	A	A	A	A	A
303	2855271	CDS	hypothetical protein	2854942	2856876	+	transition	GGA->GGG	G->G	s	hypothetical protein		A	A	A	A	A	A	A	A	A	A	A	A	A	A	A	A	A	A	A	A	A	A	A	A	A	A	A	A	A	A	A	A	A	A	A	A	A
304	2856694	CDS	hypothetical protein	2854942	2856876	+	transition	GCT->ACT	A->T	ns	hypothetical protein		G	G	G	G	G	G	G	G	G	G	G	G	G	G	G	G	G	G	G	G	G	G	G	G	G	G	G	G	G	G	G	G	G	G	G	G	G
314	2859836	CDS	hypothetical protein	2859396	2860244	+	transition	GTA->GTG	V->V	s	hypothetical protein		A	A	A	A	A	A	A	A	A	A	A	A	A	A	A	A	A	A	A	A	A	A	A	A	A	A	A	A	A	A	A	A	A	A	A	A	A
-	2860176	CDS	hypothetical protein	2859396	2860244	+	transversion	TCT->GCT	S->A	ns	hypothetical protein		T	G	G	G	G	G	G	G	G	G	G	G	G	G	G	G	G	G	G	G	G	G	G	G	G	G	G	G	G	G	G	G	G	G	G	G	G
314	2861291	CDS	baiH	2860308	2862230	+	transition	AAT->AAC	N->N	s	7-beta-hydroxy-3-oxochol-24-oyl-CoA 4-desaturase		T	T	T	T	T	T	T	T	T	T	T	T	T	T	T	T	T	T	T	T	T	T	T	T	T	T	T	T	T	T	T	T	T	T	T	T	T
6	2861737	CDS	baiH	2860308	2862230	+	transition	CCT->CTT	P->L	ns	7-beta-hydroxy-3-oxochol-24-oyl-CoA 4-desaturase		C	T	T	T	T	T	T	T	T	T	C	T	C	T	T	T	T	T	T	C	T	T	T	T	T	T	T	T	T	T	T	T	T	T	T	T	T
304	2862263	Unknown	N/A	N/A	N/A	N/A	transition	A->G	N/A	nc	N/A		A	A	A	A	A	A	A	A	A	A	A	A	A	A	A	A	A	A	A	A	A	A	A	A	A	A	A	A	A	A	A	A	A	A	A	A	A
314	2866069	CDS	hypothetical protein	2864832	2866697	+	transition	TCA->TTA	S->L	ns	hypothetical protein		C	C	C	C	C	C	C	C	C	C	C	C	C	C	C	C	C	C	C	C	C	C	C	C	C	C	C	C	C	C	C	C	C	C	C	C	C
-	2867474	CDS	atzA_1	2866875	2868239	-	transversion	TCT->GCT	S->A	ns	Atrazine chlorohydrolase		A	C	C	C	C	C	C	C	C	C	C	C	C	C	C	C	C	C	C	C	C	C	C	C	C	C	C	C	C	C	C	C	C	C	C	C	C
321	2877007	CDS	hypothetical protein	2876359	2877027	+	transition	TTT->CTT	F->L	ns	hypothetical protein		T	T	T	T	T	T	T	T	T	T	T	T	T	T	T	T	T	T	T	T	T	T	T	T	T	T	T	T	T	T	T	T	T	T	T	T	T
368	2877384	CDS	yjiG_2	2877029	2877514	+	transition	GCG->GTG	A->V	ns	Inner membrane protein YjiG		C	C	C	C	C	C	C	C	C	C	C	C	C	C	C	C	C	C	C	T	C	C	C	C	C	C	C	C	C	C	C	C	C	C	C	C	C
316	2877947	CDS	scmP_5	2877575	2878696	+	transversion	CCA->GCA	P->A	ns	N-acetylcysteine deacetylase		C	C	C	C	C	C	C	C	C	C	C	C	C	C	C	C	C	C	C	C	C	C	C	C	C	C	C	C	C	C	C	C	C	C	C	C	C
350	2878155	CDS	scmP_5	2877575	2878696	+	transition	GTA->GCA	V->A	ns	N-acetylcysteine deacetylase		T	T	T	T	T	T	T	T	T	T	T	T	T	T	T	T	T	T	T	T	T	T	T	T	T	T	T	T	T	T	T	T	T	T	T	T	T
313	2908338	CDS	hypothetical protein	2908017	2908406	+	transition	GCA->ACA	A->T	ns	hypothetical protein		G	G	G	G	G	G	G	G	G	G	G	G	G	G	G	G	G	G	G	G	G	G	G	G	G	G	G	G	G	G	G	G	G	G	G	G	G
8	2908809	CDS	sstT	2908567	2909775	+	transition	TCC->TCT	S->S	s	Serine/threonine transporter SstT		C	T	T	T	T	T	C	T	T	T	C	T	C	T	T	T	T	T	T	C	T	T	T	T	T	T	T	T	T	T	T	T	T	T	T	T	T
56	2912370	CDS	hypothetical protein	2911752	2912684	+	transversion	TTT->GTT	F->V	ns	hypothetical protein		T	T	T	T	T	T	T	T	T	T	T	T	T	T	T	T	T	T	T	T	T	T	T	T	T	T	T	T	T	T	T	T	T	T	T	T	T
56	2912394	CDS	hypothetical protein	2911752	2912684	+	transversion	TTT->ATT	F->I	ns	hypothetical protein		T	T	T	T	T	T	T	T	T	T	T	T	T	T	T	T	T	T	T	T	T	T	T	T	T	T	T	T	T	T	T	T	T	T	T	T	T
10	2912755	CDS	baiN_1	2912746	2913972	+	transition	GTA->ATA	V->I	ns	3-dehydro-bile acid delta(4,6)-reductase		G	A	A	A	A	A	G	A	A	A	G	A	G	A	A	A	A	A	A	G	A	A	A	A	A	A	A	A	A	A	A	A	A	A	A	A	A
282	2913662	CDS	baiN_1	2912746	2913972	+	transversion	CCT->CAT	P->H	ns	3-dehydro-bile acid delta(4,6)-reductase		C	C	C	C	C	C	C	C	C	C	C	C	C	C	C	C	C	C	C	C	C	C	C	C	C	C	C	C	C	C	C	C	C	C	C	C	C
152	2917226	CDS	hypothetical protein	2915883	2917646	+	transition	GAC->GAT	D->D	s	hypothetical protein		C	C	C	C	C	C	C	C	C	C	C	C	C	C	C	C	C	C	C	C	C	C	T	T	T	C	T	T	C	T	C	C	T	T	T	T	C
234	2917229	CDS	hypothetical protein	2915883	2917646	+	transversion	AAG->AAT	K->N	ns	hypothetical protein		G	G	G	G	G	G	G	G	G	G	G	G	G	G	G	G	G	G	G	G	G	G	G	G	G	G	G	G	G	G	G	G	G	G	G	G	G
-	2917522	CDS	hypothetical protein	2915883	2917646	+	transversion	CAA->CTA	Q->L	ns	hypothetical protein		A	T	T	T	T	T	T	T	T	T	T	T	T	T	T	T	T	T	T	T	T	T	T	T	T	T	T	T	T	T	T	T	T	T	T	T	T
314	2917665	CDS	hypothetical protein	2917654	2918262	+	transition	AAC->AAT	N->N	s	hypothetical protein		C	C	C	C	C	C	C	C	C	C	C	C	C	C	C	C	C	C	C	C	C	C	C	C	C	C	C	C	C	C	C	C	C	C	C	C	C
11	2918810	CDS	pduL	2918334	2918903	+	transition	AGT->AGC	S->S	s	Phosphate propanoyltransferase		T	C	C	C	C	C	T	C	C	C	T	C	T	C	C	C	C	C	C	T	C	C	C	C	C	C	C	C	C	C	C	C	C	C	C	C	C
284	2919772	CDS	Pyruvate:ferredoxin oxidoreductase	2919421	2922960	+	transition	TCT->CCT	S->P	ns	Pyruvate:ferredoxin oxidoreductase		T	T	T	T	T	T	T	T	T	T	T	T	T	T	T	T	T	T	T	T	T	T	T	T	T	T	T	T	T	T	T	T	T	T	T	T	T
-	2919817	CDS	Pyruvate:ferredoxin oxidoreductase	2919421	2922960	+	transversion	TCT->GCT	S->A	ns	Pyruvate:ferredoxin oxidoreductase		T	G	G	G	G	G	G	G	G	G	G	G	G	G	G	G	G	G	G	G	G	G	G	G	G	G	G	G	G	G	G	G	G	G	G	G	G
309	2921225	CDS	Pyruvate:ferredoxin oxidoreductase	2919421	2922960	+	transition	GCT->GTT	A->V	ns	Pyruvate:ferredoxin oxidoreductase		C	C	C	C	C	C	C	C	C	C	C	C	C	C	C	C	C	C	C	C	C	C	C	C	C	C	C	C	C	C	C	C	C	C	C	C	C
278	2921745	CDS	Pyruvate:ferredoxin oxidoreductase	2919421	2922960	+	transition	TTA->TTG	L->L	s	Pyruvate:ferredoxin oxidoreductase		A	A	A	A	A	A	A	A	A	A	A	A	A	A	A	A	A	A	A	A	A	A	A	A	A	A	A	A	A	A	A	A	A	A	A	A	A
-	2921983	CDS	Pyruvate:ferredoxin oxidoreductase	2919421	2922960	+	transition	TCT->CCT	S->P	ns	Pyruvate:ferredoxin oxidoreductase		T	C	C	C	C	C	C	C	C	C	C	C	C	C	C	C	C	C	C	C	C	C	C	C	C	C	C	C	C	C	C	C	C	C	C	C	C
10	2922113	CDS	Pyruvate:ferredoxin oxidoreductase	2919421	2922960	+	transition	ACA->ATA	T->I	ns	Pyruvate:ferredoxin oxidoreductase		C	T	T	T	T	T	C	T	T	T	C	T	C	T	T	T	T	T	T	C	T	T	T	T	T	T	T	T	T	T	T	T	T	T	T	T	T
337	2927626	CDS	ctfB	2927050	2927715	-	transversion	CTA->CTC	L->L	s	Butyrate--acetoacetate CoA-transferase subunit B		T	T	T	T	T	T	T	T	T	T	T	T	T	T	T	T	T	T	T	T	T	T	T	T	T	T	T	T	T	T	T	T	T	T	T	T	T
304	2928496	CDS	thlA_3	2928380	2929558	-	transition	GGA->AGA	G->R	ns	Acetyl-CoA acetyltransferase		C	C	C	C	C	C	C	C	C	C	C	C	C	C	C	C	C	C	C	C	C	C	C	C	C	C	C	C	C	C	C	C	C	C	C	C	C
-	2928796	CDS	thlA_3	2928380	2929558	-	transition	ACT->GCT	T->A	ns	Acetyl-CoA acetyltransferase		T	C	C	C	C	C	C	C	C	C	C	C	C	C	C	C	C	C	C	C	C	C	C	C	C	C	C	C	C	C	C	C	C	C	C	C	C
310	2937963	CDS	nhaK	2936790	2938832	+	transition	CCT->TCT	P->S	ns	Sodium, potassium, lithium and rubidium/H(+) antiporter		C	C	C	C	C	C	C	C	C	C	C	C	C	C	C	C	C	C	C	C	C	C	C	C	C	C	C	C	C	C	C	C	C	C	C	C	C
321	2938103	CDS	nhaK	2936790	2938832	+	transversion	GAA->GAT	E->D	ns	Sodium, potassium, lithium and rubidium/H(+) antiporter		A	A	A	A	A	A	A	A	A	A	A	A	A	A	A	A	A	A	A	A	A	A	A	A	A	A	A	A	A	A	A	A	A	A	A	A	A
389	2938564	CDS	nhaK	2936790	2938832	+	transition	TCA->TTA	S->L	ns	Sodium, potassium, lithium and rubidium/H(+) antiporter		C	C	C	C	C	C	C	C	C	C	C	C	C	C	C	C	C	C	C	C	C	C	C	C	C	C	C	C	C	C	C	C	C	C	C	C	C
10	2939353	CDS	licT_9	2939054	2939935	+	transition	AAT->AAC	N->N	s	Transcription antiterminator LicT		T	C	C	C	C	C	T	C	C	C	T	C	T	C	C	C	C	C	C	T	C	C	C	C	C	C	C	C	C	C	C	C	C	C	C	C	C
64	2940440	Unknown	N/A	N/A	N/A	N/A	transversion	A->T	N/A	nc	N/A		A	A	A	A	A	A	A	A	A	A	A	A	A	A	A	A	A	A	A	A	A	A	A	A	A	A	A	A	A	A	A	A	A	A	A	A	A
241	2943217	CDS	rhaR_2	2942525	2943394	-	transversion	CTC->ATC	L->I	ns	HTH-type transcriptional activator RhaR		G	G	G	G	G	G	G	G	G	G	G	G	G	G	G	G	G	G	G	G	G	G	G	G	G	T	G	G	T	G	G	G	G	G	G	G	G
10	2945320	CDS	hypothetical protein	2945283	2947562	+	transition	TCC->TTC	S->F	ns	hypothetical protein		C	T	T	T	T	T	C	T	T	T	C	T	C	T	T	T	T	T	T	C	T	T	T	T	T	T	T	T	T	T	T	T	T	T	T	T	T
-	2951465	CDS	hypothetical protein	2950735	2952021	+	transversion	GAA->GTA	E->V	ns	hypothetical protein		A	T	T	T	T	T	T	T	T	T	T	T	T	T	T	T	T	T	T	T	T	T	T	T	T	T	T	T	T	T	T	T	A	T	T	T	T
289	2956704	CDS	spoVD_2	2954966	2956945	+	transversion	GGA->GTA	G->V	ns	Stage V sporulation protein D		G	G	G	G	T	G	G	G	G	G	G	G	G	G	G	G	G	G	G	G	G	G	G	G	G	G	G	G	G	G	G	G	G	G	G	G	G
321	2956858	CDS	spoVD_2	2954966	2956945	+	transition	CCA->CCG	P->P	s	Stage V sporulation protein D		A	A	A	A	A	A	A	A	A	A	A	A	A	A	A	A	A	A	A	A	A	A	A	A	A	A	A	A	A	A	A	A	A	A	A	A	A
316	2957104	Unknown	N/A	N/A	N/A	N/A	transition	G->A	N/A	nc	N/A		G	G	G	G	G	G	G	G	G	G	G	G	G	G	G	G	G	G	G	G	G	G	G	G	G	G	G	G	G	G	G	G	G	G	G	G	G
200	2960216	CDS	murD	2959513	2960868	+	transition	GCC->GTC	A->V	ns	UDP-N-acetylmuramoylalanine--D-glutamate ligase		C	C	C	C	C	C	C	C	C	C	C	C	C	C	C	C	C	C	C	C	C	C	C	C	C	C	C	C	C	C	C	C	C	C	C	C	C
440	2962416	CDS	murG	2962069	2963295	+	transversion	ATA->ATC	I->I	s	UDP-N-acetylglucosamine--N-acetylmuramyl-(pentapeptide) pyrophosphoryl-undecaprenol N-acetylglucosamine transferase		A	A	A	A	A	A	A	A	A	A	A	A	A	A	A	A	A	A	A	A	A	A	A	A	A	A	A	A	A	A	A	A	A	A	A	A	A
236	2966958	CDS	ftsZ_2	2966883	2967506	+	transition	GAA->AAA	E->K	ns	Cell division protein FtsZ		G	G	G	G	G	G	G	G	G	G	G	G	G	G	G	G	G	G	G	G	G	G	G	G	G	G	G	G	G	G	G	G	G	G	G	G	G
425	2968610	CDS	malE	2967790	2969064	+	transition	GCT->GTT	A->V	ns	Maltose/maltodextrin-binding periplasmic protein		C	C	C	C	C	C	C	C	C	C	C	C	C	C	C	C	C	C	C	C	C	C	C	C	C	C	C	C	C	C	C	C	C	C	C	C	C
265	2973343	CDS	hypothetical protein	2972688	2973446	+	transition	ATA->ACA	I->T	ns	hypothetical protein		T	T	T	T	T	T	T	T	T	T	T	T	T	T	T	T	T	T	T	T	T	T	T	T	T	T	T	T	T	T	T	T	T	T	T	T	T
377	2977917	CDS	hypothetical protein	2977875	2979203	+	transition	GTT->ATT	V->I	ns	hypothetical protein		G	G	G	G	G	G	G	G	G	G	G	G	G	G	G	G	G	G	G	A	G	G	G	G	G	G	G	G	G	G	G	G	G	G	G	G	G
-	2981285	CDS	gpsA	2981236	2982255	+	transition	GTT->GCT	V->A	ns	Glycerol-3-phosphate dehydrogenase [NAD(P)+]		T	C	C	C	C	C	T	C	C	C	T	C	T	C	C	C	C	C	C	T	C	C	C	C	C	C	C	C	C	C	C	C	C	C	C	C	C
10	2982958	CDS	hypothetical protein	2982412	2983026	-	transversion	AAG->AAT	K->N	ns	hypothetical protein		C	A	A	A	A	A	C	A	A	A	C	A	C	A	A	A	A	A	A	C	A	A	A	A	A	A	A	A	A	A	A	A	A	A	A	A	A
-	2984770	CDS	ycaM	2984572	2985981	+	transition	GAT->AAT	D->N	ns	Inner membrane transporter YcaM		G	A	A	A	A	A	G	A	A	A	G	A	G	A	A	A	A	A	A	G	A	A	A	A	A	A	A	A	A	A	A	A	A	A	A	A	A
304	2986990	CDS	yihN_2	2986165	2987460	+	transition	GCT->ACT	A->T	ns	Inner membrane protein YihN		G	G	G	G	G	G	G	G	G	G	G	G	G	G	G	G	G	G	G	G	G	G	G	G	G	G	G	G	G	G	G	G	G	G	G	G	G
302	2992410	CDS	hypothetical protein	2991830	2993185	+	transition	GAA->GGA	E->G	ns	hypothetical protein		A	A	A	A	A	A	A	A	A	A	A	A	A	A	A	A	A	A	A	A	A	A	A	A	A	A	A	A	A	A	A	A	A	A	A	A	A
78	2993034	CDS	hypothetical protein	2991830	2993185	+	transition	ATA->ACA	I->T	ns	hypothetical protein		T	T	T	T	T	T	T	T	T	T	T	T	T	T	T	T	T	T	T	T	T	T	T	T	T	T	T	T	T	T	T	C	T	T	T	T	C
336	2993906	CDS	hypothetical protein	2993648	2994688	-	transversion	AAT->AAG	N->K	ns	hypothetical protein		A	A	A	A	A	A	A	A	A	A	A	A	A	A	A	A	A	A	A	A	A	A	A	A	A	A	A	A	A	A	A	A	A	A	A	A	A
284	2995459	CDS	hypothetical protein	2995069	2995704	+	transition	ATG->GTG	M->V	ns	hypothetical protein		A	A	A	A	A	A	A	A	A	A	A	A	A	A	A	A	A	A	A	A	A	A	A	A	A	A	A	A	A	A	A	A	A	A	A	A	A
288	2996672	CDS	sepF	2996458	2996916	+	transition	GCT->GTT	A->V	ns	Cell division protein SepF		C	C	C	C	T	T	C	C	C	C	C	C	C	C	C	C	C	C	C	C	C	C	C	C	C	C	C	C	C	C	C	C	C	C	C	C	C
316	2998703	Unknown	N/A	N/A	N/A	N/A	transition	C->T	N/A	nc	N/A		C	C	C	C	C	C	C	C	C	C	C	C	C	C	C	C	C	C	C	C	C	C	C	C	C	C	C	C	C	C	C	C	C	C	C	C	C
350	2998868	Unknown	N/A	N/A	N/A	N/A	transition	C->T	N/A	nc	N/A		C	C	C	C	C	C	C	C	C	C	C	C	C	C	C	C	C	C	C	C	C	C	C	C	C	C	C	C	C	C	C	C	C	C	C	C	C
316	3000466	CDS	mupA	2999040	3002156	+	transition	GCT->GTT	A->V	ns	mupirocin-resistant isoleucine--tRNA ligase MupA		C	C	C	C	C	C	C	C	C	C	C	C	C	C	C	C	C	C	C	C	C	C	C	C	C	C	C	C	C	C	C	C	C	C	C	C	C
351	3003382	Unknown	N/A	N/A	N/A	N/A	transition	A->G	N/A	nc	N/A		A	A	A	A	A	A	A	A	A	A	A	A	A	A	A	A	A	A	A	A	A	A	A	A	A	A	A	A	A	A	A	A	A	A	A	A	A
-	3010059	CDS	trpS	3009657	3010658	+	transversion	TCT->GCT	S->A	ns	Tryptophan--tRNA ligase		T	G	G	G	G	G	G	G	G	G	G	G	G	G	G	G	G	G	G	G	G	G	G	G	G	G	G	G	G	G	G	G	G	G	G	G	G
336	3010831	Unknown	N/A	N/A	N/A	N/A	transition	C->T	N/A	nc	N/A		C	C	C	C	C	C	C	C	C	C	C	C	C	C	C	C	C	C	C	C	C	C	C	C	C	C	C	C	C	C	C	C	C	C	C	C	C
285	3011516	CDS	ypdA	3011246	3012448	+	transition	GCA->ACA	A->T	ns	Sensor histidine kinase YpdA		G	G	G	G	A	A	G	G	G	G	G	G	G	G	G	G	G	G	G	G	G	G	G	G	G	G	G	G	G	G	G	G	G	G	G	G	G
321	3011605	CDS	ypdA	3011246	3012448	+	transversion	GGT->GGG	G->G	s	Sensor histidine kinase YpdA		T	T	T	T	T	T	T	T	T	T	T	T	T	T	T	T	T	T	T	T	T	T	T	T	T	T	T	T	T	T	T	T	T	T	T	T	T
12	3013030	CDS	ypdB_2	3012453	3013223	+	transversion	TCA->TAA	S->*	ns	Transcriptional regulatory protein YpdB		C	A	A	A	C	C	C	A	A	A	C	A	C	A	A	A	A	A	A	C	A	A	A	A	A	A	A	A	A	A	A	A	A	A	A	A	A
56	3016515	Unknown	N/A	N/A	N/A	N/A	transversion	T->A	N/A	nc	N/A		T	T	T	T	T	T	T	T	T	T	T	T	T	T	T	T	T	T	T	T	T	T	T	T	T	T	T	T	T	T	T	T	T	T	T	T	T
-	3016539	Unknown	N/A	N/A	N/A	N/A	transition transversion	G->A G->T	N/A	nc	N/A		G	G	G	G	G	G	G	G	G	G	G	G	G	G	G	G	G	G	G	G	G	G	G	G	G	G	G	G	G	G	G	G	G	G	G	G	G
-	3017161	CDS	rluD_2	3017134	3018045	+	transversion	CTT->ATT	L->I	ns	Ribosomal large subunit pseudouridine synthase D		C	A	A	A	A	A	C	A	A	A	C	A	C	A	A	A	A	A	A	C	A	A	A	A	A	A	A	A	A	A	A	A	A	A	A	A	A
304	3019094	Unknown	N/A	N/A	N/A	N/A	transition	G->A	N/A	nc	N/A		G	G	G	G	G	G	G	G	G	G	G	G	G	G	G	G	G	G	G	G	G	G	G	G	G	G	G	G	G	G	G	G	G	G	G	G	G
-	3024808	CDS	ltaA	3024670	3025149	+	transition	ACT->GCT	T->A	ns	L-allo-threonine aldolase		A	G	G	G	G	G	G	G	G	G	G	G	G	G	G	G	G	G	G	G	G	G	G	G	G	G	G	G	G	G	G	G	G	G	G	G	G
147	3024922	CDS	ltaA	3024670	3025149	+	transition	CAC->TAC	H->Y	ns	L-allo-threonine aldolase		C	C	C	C	C	C	C	C	C	C	C	C	C	C	C	C	C	C	C	C	C	C	C	C	C	C	C	C	C	C	C	C	C	C	C	C	C
8	3029276	CDS	coaBC	3028629	3029828	+	transition	GGG->GGA	G->G	s	Coenzyme A biosynthesis bifunctional protein CoaBC		G	A	A	A	A	A	G	A	A	A	G	A	G	A	A	A	A	A	A	G	A	A	A	A	A	A	A	A	A	A	A	A	A	A	A	A	A
337	3033371	CDS	fmt	3033071	3034000	+	transition	CTT->TTT	L->F	ns	Methionyl-tRNA formyltransferase		C	C	C	C	C	C	C	C	C	C	C	C	C	C	C	C	C	C	C	C	C	C	C	C	C	C	C	C	C	C	C	C	C	C	C	C	C
10	3035061	CDS	hypothetical protein	3034831	3035532	+	transition	GAC->GAT	D->D	s	hypothetical protein		C	T	T	T	T	T	C	T	T	T	C	T	C	T	T	T	T	T	T	C	T	T	T	T	T	T	T	T	T	T	T	T	T	T	T	T	T
343	3035769	CDS	rsmB	3035594	3036919	+	transition	ATA->ACA	I->T	ns	Ribosomal RNA small subunit methyltransferase B		T	T	T	T	T	T	T	T	T	T	T	T	T	T	T	T	T	T	T	T	T	T	T	T	T	T	T	T	T	T	T	T	T	T	T	T	T
305	3040377	CDS	prkC	3038747	3040762	+	transition	TCA->TTA	S->L	ns	Serine/threonine-protein kinase PrkC		C	C	C	C	C	C	C	C	C	C	C	C	C	C	C	C	C	C	C	C	C	C	C	C	C	C	C	C	C	C	C	C	C	C	C	C	C
316	3041004	CDS	fabG_2	3040870	3041607	+	transition	TAC->TAT	Y->Y	s	3-oxoacyl-[acyl-carrier-protein] reductase FabG		C	C	C	C	C	C	C	C	C	C	C	C	C	C	C	C	C	C	C	C	C	C	C	C	C	C	C	C	C	C	C	C	C	C	C	C	C
285	3041799	CDS	rsgA_2	3041705	3042589	+	transition	AGA->AAA	R->K	ns	Small ribosomal subunit biogenesis GTPase RsgA		G	G	G	G	A	A	G	G	G	G	G	G	G	G	G	G	G	G	G	G	G	G	G	G	G	G	G	G	G	G	G	G	G	G	G	G	G
-	3044040	Unknown	N/A	N/A	N/A	N/A	transversion	A->T	N/A	nc	N/A		A	T	T	T	T	T	T	T	T	T	T	T	T	T	T	T	T	T	T	T	T	T	T	T	T	T	T	T	T	T	T	T	T	T	T	T	T
315	3057601	CDS	hypothetical protein	3057279	3057755	+	transition	AGT->AAT	S->N	ns	hypothetical protein		G	G	G	G	G	G	G	G	G	G	G	G	G	G	G	G	G	G	G	G	G	G	G	G	G	G	G	G	G	G	G	G	G	G	G	G	G
313	3057602	CDS	hypothetical protein	3057279	3057755	+	transition	AGT->AGC	S->S	s	hypothetical protein		T	T	T	T	T	T	T	T	T	T	T	T	T	T	T	T	T	T	T	T	T	T	T	T	T	T	T	T	T	T	T	T	T	T	T	T	T
313	3060366	CDS	putative protein	3059083	3060726	+	transition	AGC->AGT	S->S	s	putative protein		C	C	C	C	C	C	C	C	C	C	C	C	C	C	C	C	C	C	C	C	C	C	C	C	C	C	C	C	C	C	C	C	C	C	C	C	C
12	3062717	CDS	recG	3060804	3062864	+	transition	AAG->AAA	K->K	s	ATP-dependent DNA helicase RecG		G	A	A	A	G	G	G	A	A	A	G	A	G	A	A	A	A	A	A	G	A	A	A	A	A	A	A	A	A	A	A	A	A	A	A	A	A
186	3062844	CDS	recG	3060804	3062864	+	transition	AAA->GAA	K->E	ns	ATP-dependent DNA helicase RecG		A	A	A	A	A	A	A	A	A	A	A	A	A	A	A	A	A	A	A	A	A	A	A	A	A	A	A	A	A	A	A	A	A	A	A	A	A
314	3074412	CDS	hypothetical protein	3073932	3074486	+	transition	CTA->TTA	L->L	s	hypothetical protein		C	C	C	C	C	C	C	C	C	C	C	C	C	C	C	C	C	C	C	C	C	C	C	C	C	C	C	C	C	C	C	C	C	C	C	C	C
285	3075237	CDS	celH	3074751	3075773	+	transition	CCT->TCT	P->S	ns	Endoglucanase H		C	C	C	C	T	T	C	C	C	C	C	C	C	C	C	C	C	C	C	C	C	C	C	C	C	C	C	C	C	C	C	C	C	C	C	C	C
-	3078525	CDS	hypothetical protein	3078056	3079171	+	transition	CCA->CTA	P->L	ns	hypothetical protein		C	T	T	T	T	T	C	T	T	T	C	T	C	T	T	T	T	T	T	C	T	T	T	T	T	T	T	T	T	T	T	T	C	T	T	T	T
284	3081682	CDS	hypothetical protein	3080622	3081830	+	transition	TCC->TTC	S->F	ns	hypothetical protein		C	C	C	C	C	C	C	C	C	C	C	C	C	C	C	C	C	C	C	C	C	C	C	C	C	C	C	C	C	C	C	C	C	C	C	C	C
76	3084633	CDS	nox	3083640	3084974	+	transition	ATT->GTT	I->V	ns	NADH oxidase		A	A	A	A	A	A	A	A	A	A	A	A	A	A	A	A	A	A	A	A	G	A	A	A	A	A	A	A	A	A	A	A	A	A	A	A	A
332	3088313	CDS	mggB	3087325	3089166	+	transversion	TCA->TAA	S->*	ns	Mannosylglucosyl-3-phosphoglycerate phosphatase		C	C	C	C	C	C	C	C	C	C	C	C	C	C	C	C	C	C	C	C	C	C	C	C	C	C	C	C	C	C	C	C	C	C	C	C	C
11	3089455	Unknown	N/A	N/A	N/A	N/A	transition	G->A	N/A	nc	N/A		G	A	A	A	A	A	G	A	A	A	G	A	G	A	A	A	A	A	A	G	A	A	A	A	A	A	A	A	A	A	A	A	A	A	A	A	A
316	3092254	CDS	putative ABC transporter ATP-binding protein	3091599	3092282	+	transition	GTG->GCG	V->A	ns	putative ABC transporter ATP-binding protein		T	T	T	T	T	T	T	T	T	T	T	T	T	T	T	T	T	T	T	T	T	T	T	T	T	T	T	T	T	T	T	T	T	T	T	T	T
316	3093083	CDS	hypothetical protein	3092275	3094662	+	transition	AGT->AAT	S->N	ns	hypothetical protein		G	G	G	G	G	G	G	G	G	G	G	G	G	G	G	G	G	G	G	G	G	G	G	G	G	G	G	G	G	G	G	G	G	G	G	G	G
314	3095834	CDS	Serine-pyruvate aminotransferase	3094942	3096084	+	transition	ACA->ATA	T->I	ns	Serine-pyruvate aminotransferase		C	C	C	C	C	C	C	C	C	C	C	C	C	C	C	C	C	C	C	C	C	C	C	C	C	C	C	C	C	C	C	C	C	C	C	C	C
56	3100244	CDS	recX	3100217	3100855	-	transition	CTT->CTC	L->L	s	Regulatory protein RecX		A	A	A	A	A	A	A	A	A	A	A	A	A	A	A	A	A	A	A	A	A	A	A	A	A	A	A	A	A	A	A	A	A	A	A	A	A
310	3105679	Unknown	N/A	N/A	N/A	N/A	transversion	C->A	N/A	nc	N/A		C	C	C	C	C	C	C	C	C	C	C	C	C	C	C	C	C	C	C	C	C	C	C	C	C	C	C	C	C	C	C	C	C	C	C	C	C
314	3105699	Unknown	N/A	N/A	N/A	N/A	transition	G->A	N/A	nc	N/A		G	G	G	G	G	G	G	G	G	G	G	G	G	G	G	G	G	G	G	G	G	G	G	G	G	G	G	G	G	G	G	G	G	G	G	G	G
285	3105960	Unknown	N/A	N/A	N/A	N/A	transition	A->G	N/A	nc	N/A		A	A	A	A	G	G	A	A	A	A	A	A	A	A	A	A	A	A	A	A	A	A	A	A	A	A	A	A	A	A	A	A	A	A	A	A	A
314	3106097	Unknown	N/A	N/A	N/A	N/A	transversion	C->A	N/A	nc	N/A		C	C	C	C	C	C	C	C	C	C	C	C	C	C	C	C	C	C	C	C	C	C	C	C	C	C	C	C	C	C	C	C	C	C	C	C	C
198	3106602	CDS	hypothetical protein	3106469	3107137	+	transition	ATA->ACA	I->T	ns	hypothetical protein		T	T	T	T	T	T	T	T	T	T	T	T	T	T	T	T	T	T	T	T	T	T	T	T	T	T	T	T	T	T	T	T	T	T	T	T	T
11	3113342	CDS	asD	3113133	3114761	-	transition	AGT->GGT	S->G	ns	Bifunctional aspartate aminotransferase and L-aspartate beta-decarboxylase		T	C	C	C	C	C	T	C	C	C	T	C	T	C	C	C	C	C	C	T	C	C	C	C	C	C	C	C	C	C	C	C	C	C	C	C	C
304	3115936	CDS	trpB	3115418	3116635	+	transition	GAT->GAC	D->D	s	Tryptophan synthase beta chain		T	T	T	T	T	T	T	T	T	T	T	T	T	T	T	T	T	T	T	T	T	T	T	T	T	T	T	T	T	T	T	T	T	T	T	T	T
305	3116666	Unknown	N/A	N/A	N/A	N/A	transition	A->G	N/A	nc	N/A		A	A	A	A	A	A	A	A	A	A	A	A	A	A	A	A	A	A	A	A	A	A	A	A	A	A	A	A	A	A	A	A	A	A	A	A	A
147	3125333	CDS	hypothetical protein	3124947	3125837	-	transition	GAA->AAA	E->K	ns	hypothetical protein		C	C	C	C	C	C	C	C	C	C	C	C	C	C	C	C	C	C	C	C	C	C	C	C	C	C	C	C	C	C	C	C	C	C	C	C	C
-	3128021	CDS	Calcium-transporting ATPase	3127088	3129727	+	transversion	CAA->AAA	Q->K	ns	Calcium-transporting ATPase		C	C	C	C	C	C	C	C	C	C	C	C	C	C	C	C	C	C	C	C	C	C	C	C	C	C	C	C	C	C	C	C	C	C	C	C	C
301	3128502	CDS	Calcium-transporting ATPase	3127088	3129727	+	transition	GAG->GGG	E->G	ns	Calcium-transporting ATPase		A	A	A	A	A	A	A	A	A	A	A	A	A	A	A	A	A	A	A	A	A	A	A	A	A	A	A	A	A	A	A	A	A	A	A	A	A
376	3129053	CDS	Calcium-transporting ATPase	3127088	3129727	+	transition	GAT->AAT	D->N	ns	Calcium-transporting ATPase		G	G	G	G	G	G	G	G	G	G	G	G	G	G	G	G	G	G	G	A	G	G	G	G	G	G	G	G	G	G	G	G	G	G	G	G	G
411	3130799	CDS	hisC_3	3130004	3130891	-	transition	GAC->GAT	D->D	s	Histidinol-phosphate aminotransferase		G	G	G	G	G	G	G	G	G	G	G	G	G	G	G	G	G	G	G	G	G	G	G	G	G	G	G	G	G	G	G	G	G	G	G	G	G
410	3133357	CDS	argH	3132449	3133765	+	transition	GGT->GGC	G->G	s	Argininosuccinate lyase		T	T	T	T	T	T	T	T	T	T	T	T	T	T	T	T	T	T	T	T	T	T	T	T	T	T	T	T	T	T	T	T	T	T	T	T	T
313	3135349	CDS	dacF_3	3134479	3135768	-	transversion	CTC->CTA	L->L	s	D-alanyl-D-alanine carboxypeptidase DacF		G	G	G	G	G	G	G	G	G	G	G	G	G	G	G	G	G	G	G	G	G	G	G	G	G	G	G	G	G	G	G	G	G	G	G	G	G
-	3138057	CDS	selA	3137708	3139120	+	transition	GTT->GCT	V->A	ns	L-seryl-tRNA(Sec) selenium transferase		T	C	C	C	C	C	C	C	C	C	C	C	C	C	C	C	C	C	C	C	C	C	C	C	C	C	C	C	C	C	C	C	C	C	C	C	C
310	3138163	CDS	selA	3137708	3139120	+	transversion	GAT->GAG	D->E	ns	L-seryl-tRNA(Sec) selenium transferase		T	T	T	T	T	T	T	T	T	T	T	T	T	T	T	T	T	T	T	T	T	T	T	T	T	T	T	T	T	T	T	T	T	T	T	T	T
316	3138412	CDS	selA	3137708	3139120	+	transition	AAT->AAC	N->N	s	L-seryl-tRNA(Sec) selenium transferase		T	T	T	T	T	T	T	T	T	T	T	T	T	T	T	T	T	T	T	T	T	T	T	T	T	T	T	T	T	T	T	T	T	T	T	T	T
313	3139616	CDS	selB	3139234	3141117	+	transition	GTA->GCA	V->A	ns	Selenocysteine-specific elongation factor		T	T	T	T	T	T	T	T	T	T	T	T	T	T	T	T	T	T	T	T	T	T	T	T	T	T	T	T	T	T	T	T	T	T	T	T	T
11	3140216	CDS	selB	3139234	3141117	+	transition	AGC->AAC	S->N	ns	Selenocysteine-specific elongation factor		G	A	A	A	A	A	G	A	A	A	G	A	G	A	A	A	A	A	A	G	A	A	A	A	A	A	A	A	A	A	A	A	A	A	A	A	A
207	3142793	CDS	rcsC_7	3141222	3143960	+	transversion	TTT->TTG	F->L	ns	Sensor histidine kinase RcsC		T	T	T	T	T	T	T	T	T	T	T	T	T	T	T	T	T	T	T	T	T	T	T	T	T	T	T	T	T	T	T	T	T	T	T	T	T
-	3142952	CDS	rcsC_7	3141222	3143960	+	transition	ATA->ATG	I->M	ns	Sensor histidine kinase RcsC		A	G	G	G	G	G	G	G	G	G	G	G	G	G	G	G	G	G	G	G	G	G	G	G	G	G	G	G	G	G	G	G	G	G	G	G	G
278	3143392	CDS	rcsC_7	3141222	3143960	+	transition	GAG->GGG	E->G	ns	Sensor histidine kinase RcsC		A	A	A	A	A	A	A	A	A	A	A	A	A	A	A	A	A	A	A	A	A	A	A	A	A	A	A	A	A	A	A	A	A	A	A	A	A
377	3147140	CDS	licR_7	3146645	3148534	+	transition	GCA->ACA	A->T	ns	putative licABCH operon regulator		G	G	G	G	G	G	G	G	G	G	G	G	G	G	G	G	G	G	G	A	G	G	G	G	G	G	G	G	G	G	G	G	G	G	G	G	G
304	3150890	CDS	ypdF_2	3150777	3151841	+	transition	GGT->GGC	G->G	s	Aminopeptidase YpdF		T	T	T	T	T	T	T	T	T	T	T	T	T	T	T	T	T	T	T	T	T	T	T	T	T	T	T	T	T	T	T	T	T	T	T	T	T
301	3152000	CDS	patB_5	3151895	3153073	+	transition	CCA->TCA	P->S	ns	Cystathionine beta-lyase PatB		C	C	C	C	C	C	C	C	C	C	C	C	C	C	C	C	C	C	C	C	C	C	C	C	C	C	C	C	C	C	C	C	C	C	C	C	C
301	3152535	CDS	patB_5	3151895	3153073	+	transition	GGT->GAT	G->D	ns	Cystathionine beta-lyase PatB		G	G	G	G	G	G	G	G	G	G	G	G	G	G	G	G	G	G	G	G	G	G	G	G	G	G	G	G	G	G	G	G	G	G	G	G	G
312	3156882	tRNA	tRNA-SeC(tca)	3156803	3156899	+	transition	T->C	N/A	nc	tRNA-SeC(tca)		T	T	T	T	T	T	T	T	T	T	T	T	T	T	T	T	T	T	T	T	T	T	T	T	T	T	T	T	T	T	T	T	T	T	T	T	T
-	3156892	tRNA	tRNA-SeC(tca)	3156803	3156899	+	transition	T->C	N/A	nc	tRNA-SeC(tca)		T	T	T	T	T	T	T	T	T	T	T	T	T	T	T	T	T	T	T	T	T	T	T	T	T	T	T	T	T	T	T	T	T	T	T	T	T
314	3157203	CDS	hypothetical protein	3157050	3157754	+	transition	ATT->GTT	I->V	ns	hypothetical protein		A	A	A	A	A	A	A	A	A	A	A	A	A	A	A	A	A	A	A	A	A	A	A	A	A	A	A	A	A	A	A	A	A	A	A	A	A
314	3169096	CDS	hypothetical protein	3169029	3170048	+	transition	TCA->TTA	S->L	ns	hypothetical protein		C	C	C	C	C	C	C	C	C	C	C	C	C	C	C	C	C	C	C	C	C	C	C	C	C	C	C	C	C	C	C	C	C	C	C	C	C
275	3170071	Unknown	N/A	N/A	N/A	N/A	transition	C->T	N/A	nc	N/A		C	C	C	C	C	C	C	C	C	C	C	C	C	C	C	C	C	C	C	C	C	C	C	C	C	C	C	C	C	C	C	C	C	C	C	C	C
314	3170934	CDS	lepA	3170612	3172342	+	transition	GCA->GTA	A->V	ns	Elongation factor 4		C	C	C	C	C	C	C	C	C	C	C	C	C	C	C	C	C	C	C	C	C	C	C	C	C	C	C	C	C	C	C	C	C	C	C	C	C
189	3172991	CDS	cca	3172724	3173905	+	transition	TAT->CAT	Y->H	ns	CCA-adding enzyme		T	T	T	T	T	T	T	T	T	T	T	T	T	T	T	T	T	T	T	T	T	T	T	T	T	T	T	T	T	T	T	T	T	T	T	T	T
8	3178417	CDS	grpE	3177950	3178570	+	transition	GCG->GCA	A->A	s	Protein GrpE		G	A	A	A	A	A	G	A	A	A	G	A	G	A	A	A	A	A	A	G	A	A	A	A	A	A	A	A	A	A	A	A	A	A	A	A	A
-	3179692	CDS	dnaK	3178662	3180509	+	transversion	GAA->GCA	E->A	ns	Chaperone protein DnaK		A	C	C	C	C	C	C	C	C	C	C	C	C	C	C	C	C	C	C	C	C	C	C	C	C	C	C	C	C	C	C	C	C	C	C	C	C
-	3180390	CDS	dnaK	3178662	3180509	+	transversion	AAC->TAC	N->Y	ns	Chaperone protein DnaK		A	T	T	T	T	T	T	T	T	T	T	T	T	T	T	T	T	T	T	T	T	T	T	T	T	T	T	T	T	T	T	T	T	T	T	T	T
-	3180400	CDS	dnaK	3178662	3180509	+	transition	GTA->GCA	V->A	ns	Chaperone protein DnaK		T	C	C	C	C	C	T	C	C	C	T	C	T	C	C	C	C	C	C	T	C	C	C	C	C	C	C	C	C	C	C	C	C	C	C	C	C
285	3182025	Unknown	N/A	N/A	N/A	N/A	transition	A->G	N/A	nc	N/A		A	A	A	A	G	G	A	A	A	A	A	A	A	A	A	A	A	A	A	A	A	A	A	A	A	A	A	A	A	A	A	A	A	A	A	A	A
147	3183602	CDS	glcK	3182840	3183775	+	transition	GAC->AAC	D->N	ns	Glucokinase		G	G	G	G	G	G	G	G	G	G	G	G	G	G	G	G	G	G	G	G	G	G	G	G	G	G	G	G	G	G	G	G	G	G	G	G	G
26	3189123	CDS	hypothetical protein	3188278	3189753	+	transition	TTG->TTA	L->L	s	hypothetical protein		G	A	A	G	G	G	G	G	G	G	G	G	G	G	G	G	G	G	G	G	G	G	G	G	G	G	G	G	G	G	G	G	G	G	G	G	G
314	3193811	CDS	hypothetical protein	3191626	3194034	+	transition	GCA->GTA	A->V	ns	hypothetical protein		C	C	C	C	C	C	C	C	C	C	C	C	C	C	C	C	C	C	C	C	C	C	C	C	C	C	C	C	C	C	C	C	C	C	C	C	C
-	3197446	CDS	mtaB_2	3196748	3197500	+	transversion	TTC->TTA	F->L	ns	Threonylcarbamoyladenosine tRNA methylthiotransferase MtaB		C	A	A	A	A	A	A	A	A	A	A	A	A	A	A	A	A	A	A	A	A	A	A	A	A	A	A	A	A	A	A	A	A	A	A	A	A
424	3203740	CDS	hypothetical protein	3203455	3204174	+	transition	GTT->ATT	V->I	ns	hypothetical protein		G	G	G	G	G	G	G	G	G	G	G	G	G	G	G	G	G	G	G	G	G	G	G	G	G	G	G	G	G	G	G	G	G	G	G	G	G
208	3207353	CDS	recO	3207238	3208011	+	transition	GGA->GAA	G->E	ns	DNA repair protein RecO		G	G	G	G	G	G	G	G	G	G	G	G	G	G	G	G	G	G	G	G	G	G	G	G	G	G	G	G	G	G	G	G	G	G	G	G	G
150	3210505	CDS	glyS	3209641	3211707	+	transversion	CTT->GTT	L->V	ns	Glycine--tRNA ligase beta subunit		C	C	C	C	C	C	C	C	C	C	C	C	C	C	C	C	C	C	C	C	C	C	C	C	C	C	C	C	C	C	C	C	C	C	C	C	C
-	3210805	CDS	glyS	3209641	3211707	+	transversion	TCT->GCT	S->A	ns	Glycine--tRNA ligase beta subunit		T	G	G	G	G	G	G	G	G	G	G	G	G	G	G	G	G	G	G	G	G	G	G	G	G	G	G	G	G	G	G	G	G	G	G	G	G
72	3212001	CDS	sir	3211873	3213420	-	transversion	GAT->TAT	D->Y	ns	Sulfite reductase [ferredoxin]		C	C	C	C	C	C	C	C	C	C	C	C	C	C	C	C	C	C	C	C	C	C	C	C	C	C	C	C	C	C	C	C	C	C	C	C	C
26	3213003	CDS	sir	3211873	3213420	-	transition	GTT->ATT	V->I	ns	Sulfite reductase [ferredoxin]		C	T	T	C	C	C	C	C	C	C	C	C	C	C	C	C	C	C	C	C	C	C	C	C	C	C	C	C	C	C	C	C	C	C	C	C	C
288	3213263	CDS	sir	3211873	3213420	-	transition	AGA->AAA	R->K	ns	Sulfite reductase [ferredoxin]		C	C	C	C	T	T	C	C	C	C	C	C	C	C	C	C	C	C	C	C	C	C	C	C	C	C	C	C	C	C	C	C	C	C	C	C	C
288	3215357	CDS	korA_2	3214976	3216052	+	transition	GGT->AGT	G->S	ns	2-oxoglutarate oxidoreductase subunit KorA		G	G	G	G	A	A	G	G	G	G	G	G	G	G	G	G	G	G	G	G	G	G	G	G	G	G	G	G	G	G	G	G	G	G	G	G	G
-	3216368	CDS	korB_2	3216055	3216774	+	transition	GTT->GCT	V->A	ns	2-oxoglutarate oxidoreductase subunit KorB		T	C	C	C	C	C	C	C	C	C	C	C	C	C	C	C	C	C	C	C	C	C	C	C	C	C	C	C	C	C	C	C	C	C	C	C	C
309	3216686	CDS	korB_2	3216055	3216774	+	transition	ACA->ATA	T->I	ns	2-oxoglutarate oxidoreductase subunit KorB		C	C	C	C	C	C	C	C	C	C	C	C	C	C	C	C	C	C	C	C	C	C	C	C	C	C	C	C	C	C	C	C	C	C	C	C	C
12	3220130	CDS	lysN_2	3219482	3220690	+	transition	CCA->TCA	P->S	ns	2-aminoadipate transaminase		C	T	T	T	C	C	C	T	T	T	C	T	C	T	T	T	T	T	T	C	T	T	T	T	T	T	T	T	T	T	T	T	T	T	T	T	T
116	3220557	CDS	lysN_2	3219482	3220690	+	transition	TCC->TTC	S->F	ns	2-aminoadipate transaminase		C	C	C	C	C	C	C	C	C	C	C	C	C	C	C	C	C	C	C	C	C	C	C	C	C	C	C	C	C	C	C	C	C	C	C	C	C
194	3220861	CDS	yqcE	3220714	3221973	+	transversion	ACT->CCT	T->P	ns	Inner membrane protein YqcE		A	A	A	A	A	A	A	A	A	A	A	A	A	A	A	A	A	A	A	A	A	A	A	A	A	A	A	A	A	A	A	A	A	A	A	A	A
10	3225210	CDS	abgB_6	3224137	3225273	+	transition	TTA->TTG	L->L	s	p-aminobenzoyl-glutamate hydrolase subunit B		A	G	G	G	G	G	A	G	G	G	A	G	A	G	G	G	G	G	G	A	G	G	G	G	G	G	G	G	G	G	G	G	G	G	G	G	G
338	3231266	CDS	licR_8	3229816	3231789	+	transversion	GAA->GCA	E->A	ns	putative licABCH operon regulator		A	A	A	A	A	A	A	A	A	A	A	A	A	A	A	A	A	A	A	A	A	A	A	A	A	A	A	A	A	A	A	A	A	A	A	A	A
10	3234212	Unknown	N/A	N/A	N/A	N/A	transition	A->G	N/A	nc	N/A		A	G	G	G	G	G	A	G	G	G	A	G	A	G	G	G	G	G	G	A	G	G	G	G	G	G	G	G	G	G	G	G	G	G	G	G	G
8	3234338	Unknown	N/A	N/A	N/A	N/A	transition	A->G	N/A	nc	N/A		A	G	G	G	G	G	A	G	G	G	A	G	A	G	G	G	G	G	G	A	G	G	G	G	G	G	G	G	G	G	G	G	G	G	G	G	G
325	3239813	CDS	hypothetical protein	3239298	3240608	-	transversion	CCA->GCA	P->A	ns	hypothetical protein		G	G	G	G	G	G	C	G	G	G	G	G	G	G	G	G	G	G	G	G	G	G	G	G	G	G	G	G	G	G	G	G	G	G	G	G	G
12	3240168	CDS	hypothetical protein	3239298	3240608	-	transition	AAC->AAT	N->N	s	hypothetical protein		G	A	A	A	G	G	G	A	A	A	G	A	G	A	A	A	A	A	A	G	A	A	A	A	A	A	A	A	A	A	A	A	A	A	A	A	A
-	3242292	CDS	swrC	3240630	3242924	-	transversion	AGA->AGC	R->S	ns	Swarming motility protein SwrC		T	G	G	G	G	G	T	G	G	G	T	G	T	G	G	G	G	G	G	T	G	G	G	G	G	G	G	G	G	G	G	G	G	T	G	G	G
-	3248118	Unknown	N/A	N/A	N/A	N/A	transversion	T->A	N/A	nc	N/A		T	A	A	A	A	A	A	A	A	A	A	A	A	A	A	A	A	A	A	A	A	A	A	A	A	A	A	A	A	A	A	A	A	A	A	A	A
400	3248130	Unknown	N/A	N/A	N/A	N/A	transition	G->A	N/A	nc	N/A		G	G	G	G	G	G	G	G	G	G	G	G	G	G	G	G	G	G	G	G	G	G	G	G	G	G	G	G	G	G	G	G	G	G	G	G	G
72	3248643	Unknown	N/A	N/A	N/A	N/A	transition	C->T	N/A	nc	N/A		C	C	C	C	C	C	C	C	C	C	C	C	C	C	C	C	C	C	C	C	C	C	C	C	C	C	C	C	C	C	C	C	C	C	C	C	C
58	3249468	CDS	hypothetical protein	3248873	3250063	+	transition	GCA->GTA	A->V	ns	hypothetical protein		C	C	C	C	C	C	C	C	C	C	C	C	C	C	C	C	C	C	C	C	C	C	C	C	C	C	C	C	C	C	C	C	C	C	C	C	C
-	3256713	CDS	mgt	3256333	3257349	+	transversion	GGT->GGG	G->G	s	Monofunctional glycosyltransferase		T	T	T	T	T	T	T	T	T	T	T	T	T	T	T	T	T	T	T	T	T	T	T	T	T	T	T	T	T	T	T	T	T	T	T	T	T
314	3262106	CDS	hmo_2	3262043	3263065	-	transition	ATG->ATA	M->I	ns	4-hydroxymandelate oxidase		C	C	C	C	C	C	C	C	C	C	C	C	C	C	C	C	C	C	C	C	C	C	C	C	C	C	C	C	C	C	C	C	C	C	C	C	C
56	3266135	CDS	hypothetical protein	3264441	3266282	+	transition	AAT->AAC	N->N	s	hypothetical protein		T	T	T	T	T	T	T	T	T	T	T	T	T	T	T	T	T	T	T	T	T	T	T	T	T	T	T	T	T	T	T	T	T	T	T	T	T
304	3266464	CDS	hypothetical protein	3266309	3268195	+	transition	GTC->GTT	V->V	s	hypothetical protein		C	C	C	C	C	C	C	C	C	C	C	C	C	C	C	C	C	C	C	C	C	C	C	C	C	C	C	C	C	C	C	C	C	C	C	C	C
278	3266856	CDS	hypothetical protein	3266309	3268195	+	transition	AGA->AAA	R->K	ns	hypothetical protein		G	G	G	G	G	G	G	G	G	G	G	G	G	G	G	G	G	G	G	G	G	G	G	G	G	G	G	G	G	G	G	G	G	G	G	G	G
351	3274185	Unknown	N/A	N/A	N/A	N/A	transition	G->A	N/A	nc	N/A		G	G	G	G	G	G	G	G	G	G	G	G	G	G	G	G	G	G	G	G	G	G	G	G	G	G	G	G	G	G	G	G	G	G	G	G	G
365	3279210	CDS	hypothetical protein	3279122	3280621	-	transition	GCT->GTT	A->V	ns	hypothetical protein		G	G	G	G	G	G	G	G	G	G	G	G	G	G	G	G	G	G	G	G	G	G	G	G	G	G	G	G	G	G	G	G	G	G	G	G	G
304	3280767	Unknown	N/A	N/A	N/A	N/A	transition	G->A	N/A	nc	N/A		G	G	G	G	G	G	G	G	G	G	G	G	G	G	G	G	G	G	G	G	G	G	G	G	G	G	G	G	G	G	G	G	G	G	G	G	G
12	3281397	CDS	nadA	3280997	3281911	+	transition	ATA->ACA	I->T	ns	Quinolinate synthase A		T	C	C	C	T	T	T	C	C	C	T	C	T	C	C	C	C	C	C	T	C	C	C	C	C	C	C	C	C	C	C	C	C	C	C	C	C
332	3285345	CDS	hypothetical protein	3285004	3286089	+	transition	GGT->GGC	G->G	s	hypothetical protein		T	T	T	T	T	T	T	T	T	T	T	T	T	T	T	T	T	T	T	T	T	T	T	T	T	T	T	T	T	T	T	T	T	T	T	T	T
304	3289279	CDS	nrtD	3289238	3289990	+	transition	AAT->AAC	N->N	s	Nitrate import ATP-binding protein NrtD		T	T	T	T	T	T	T	T	T	T	T	T	T	T	T	T	T	T	T	T	T	T	T	T	T	T	T	T	T	T	T	T	T	T	T	T	T
314	3291497	CDS	Putative phosphatase	3290780	3291604	-	transition	GGG->GGA	G->G	s	Putative phosphatase		C	C	C	C	C	C	C	C	C	C	C	C	C	C	C	C	C	C	C	C	C	C	C	C	C	C	C	C	C	C	C	C	C	C	C	C	C
325	3292669	CDS	hypothetical protein	3292098	3293792	+	transition	AAA->AGA	K->R	ns	hypothetical protein		A	A	A	A	A	A	G	A	A	A	A	A	A	A	A	A	A	A	A	A	A	A	A	A	A	A	A	A	A	A	A	A	A	A	A	A	A
314	3294359	CDS	hypothetical protein	3294218	3294709	+	transition	CCA->TCA	P->S	ns	hypothetical protein		C	C	C	C	C	C	C	C	C	C	C	C	C	C	C	C	C	C	C	C	C	C	C	C	C	C	C	C	C	C	C	C	C	C	C	C	C
268	3294857	CDS	trxB_1	3294805	3295752	+	transition	GCA->GTA	A->V	ns	Thioredoxin reductase		C	C	C	C	C	C	C	C	C	C	C	C	C	C	C	C	C	C	C	C	C	C	C	C	C	C	C	C	C	C	C	C	C	C	C	C	C
-	3305674	CDS	cynR	3304865	3305737	-	transversion	TCG->GCG	S->A	ns	HTH-type transcriptional regulator CynR		A	C	C	C	C	C	C	C	C	C	C	C	C	C	C	C	C	C	C	C	C	C	C	C	C	C	C	C	C	C	C	C	C	C	C	C	C
-	3306131	Unknown	N/A	N/A	N/A	N/A	transition	G->A	N/A	nc	N/A		G	A	A	A	A	A	G	A	A	A	G	A	G	A	A	A	A	A	A	G	A	A	A	A	A	A	A	A	A	A	A	A	A	A	A	A	A
316	3306412	CDS	yidE	3306172	3307557	+	transition	ATT->GTT	I->V	ns	Putative transport protein YidE		A	A	A	A	A	A	A	A	A	A	A	A	A	A	A	A	A	A	A	A	A	A	A	A	A	A	A	A	A	A	A	A	A	A	A	A	A
-	3306660	CDS	yidE	3306172	3307557	+	transversion	GCG->GCT	A->A	s	Putative transport protein YidE		G	T	T	T	T	T	T	T	T	T	T	T	T	T	T	T	T	T	T	T	T	T	T	T	T	T	T	T	T	T	T	T	T	T	T	T	T
284	3311500	CDS	abfD	3310743	3312239	+	transversion	GAG->GCG	E->A	ns	4-hydroxybutyryl-CoA dehydratase/vinylacetyl-CoA-Delta-isomerase		A	A	A	A	A	A	A	A	A	A	A	A	A	A	A	A	A	A	A	A	A	A	A	A	A	A	A	A	A	A	A	A	A	A	A	A	A
314	3314093	CDS	adh1_2	3314000	3315118	+	transition	ATT->GTT	I->V	ns	Long-chain-alcohol dehydrogenase 1		A	A	A	A	A	A	A	A	A	A	A	A	A	A	A	A	A	A	A	A	A	A	A	A	A	A	A	A	A	A	A	A	A	A	A	A	A
393	3314585	CDS	adh1_2	3314000	3315118	+	transition	GCA->ACA	A->T	ns	Long-chain-alcohol dehydrogenase 1		G	G	G	G	G	G	G	G	G	G	G	G	G	G	G	G	G	G	G	G	G	G	G	G	G	G	G	G	G	G	G	G	G	G	G	G	G
289	3320279	CDS	mtlA	3319844	3321202	+	transversion	GGA->TGA	G->*	ns	PTS system mannitol-specific EIICB component		G	G	G	G	T	G	G	G	G	G	G	G	G	G	G	G	G	G	G	G	G	G	G	G	G	G	G	G	G	G	G	G	G	G	G	G	G
337	3325617	CDS	xpt	3325378	3325950	+	transversion	GCA->GCC	A->A	s	Xanthine phosphoribosyltransferase		A	A	A	A	A	A	A	A	A	A	A	A	A	A	A	A	A	A	A	A	A	A	A	A	A	A	A	A	A	A	A	A	A	A	A	A	A
285	3327655	CDS	norR_17	3326816	3329740	+	transition	GCT->GCC	A->A	s	Anaerobic nitric oxide reductase transcription regulator NorR		T	T	T	T	C	C	T	T	T	T	T	T	T	T	T	T	T	T	T	T	T	T	T	T	T	T	T	T	T	T	T	T	T	T	T	T	T
327	3328389	CDS	norR_17	3326816	3329740	+	transversion	GCT->GAT	A->D	ns	Anaerobic nitric oxide reductase transcription regulator NorR		C	C	C	C	C	C	A	C	C	C	C	C	C	C	C	C	C	C	C	C	C	C	C	C	C	C	C	C	C	C	C	C	C	C	C	C	C
338	3332529	Unknown	N/A	N/A	N/A	N/A	transversion	A->T	N/A	nc	N/A		A	A	A	A	A	A	A	A	A	A	A	A	A	A	A	A	A	A	A	A	A	A	A	A	A	A	A	A	A	A	A	A	A	A	A	A	A
-	3334299	CDS	D-arabitol-phosphate dehydrogenase	3333632	3334663	+	transition	GTA->GCA	V->A	ns	D-arabitol-phosphate dehydrogenase		T	C	C	C	C	C	T	C	C	C	T	C	T	C	C	C	C	C	C	T	C	C	C	C	C	C	C	C	C	C	C	C	C	C	C	C	C
-	3336887	CDS	rpiB	3336665	3337111	+	transition	ACA->GCA	T->A	ns	Ribose-5-phosphate isomerase B		A	G	G	G	G	G	G	G	G	G	G	G	G	G	G	G	G	G	G	G	G	G	G	G	G	G	G	G	G	G	G	G	G	G	G	G	G
-	3338988	CDS	algC	3337916	3339418	+	transition	GTT->GCT	V->A	ns	Phosphomannomutase/phosphoglucomutase		T	C	C	C	C	C	C	C	C	C	C	C	C	C	C	C	C	C	C	C	C	C	C	C	C	C	C	C	C	C	C	C	C	C	C	C	C
385	3339740	CDS	sasA_15	3339730	3341319	-	transversion	AGA->ATA	R->I	ns	Adaptive-response sensory-kinase SasA		C	C	C	C	C	C	C	C	C	C	C	C	C	C	C	C	C	C	C	C	C	C	C	C	C	C	C	C	C	C	C	C	C	C	C	C	C
304	3340375	CDS	sasA_15	3339730	3341319	-	transition	AAC->AAT	N->N	s	Adaptive-response sensory-kinase SasA		G	G	G	G	G	G	G	G	G	G	G	G	G	G	G	G	G	G	G	G	G	G	G	G	G	G	G	G	G	G	G	G	G	G	G	G	G
10	3342935	CDS	hypothetical protein	3342544	3343344	-	transition	GAC->GGC	D->G	ns	hypothetical protein		T	C	C	C	C	C	T	C	C	C	T	C	T	C	C	C	C	C	C	T	C	C	C	C	C	C	C	C	C	C	C	C	C	C	C	C	C
10	3363676	CDS	sasA_16	3362340	3364400	+	transversion	AGA->ATA	R->I	ns	Adaptive-response sensory-kinase SasA		G	T	T	T	T	T	G	T	T	T	G	T	G	T	T	T	T	T	T	G	T	T	T	T	T	T	T	T	T	T	T	T	T	T	T	T	T
-	3364819	CDS	hypothetical protein	3364605	3364928	-	transversion	TGG->TTG	W->L	ns	hypothetical protein		C	A	A	A	A	A	A	A	A	A	A	A	A	A	A	A	A	A	A	A	A	A	A	A	A	A	A	A	A	A	A	A	A	A	A	A	A
56	3364927	CDS	hypothetical protein	3364605	3364928	-	transversion	ATG->AAG	M->K	ns	hypothetical protein		A	A	A	A	A	A	A	A	A	A	A	A	A	A	A	A	A	A	A	A	A	A	A	A	A	A	A	A	A	A	A	A	A	A	A	A	A
10	3371317	CDS	norR_18	3370440	3373343	+	transition	CCA->CTA	P->L	ns	Anaerobic nitric oxide reductase transcription regulator NorR		C	T	T	T	T	T	C	T	T	T	C	T	C	T	T	T	T	T	T	C	T	T	T	T	T	T	T	T	T	T	T	T	T	T	T	T	T
12	3372266	CDS	norR_18	3370440	3373343	+	transition	GAG->GAA	E->E	s	Anaerobic nitric oxide reductase transcription regulator NorR		G	A	A	A	G	G	G	A	A	A	G	A	G	A	A	A	A	A	A	G	A	A	A	A	A	A	A	A	A	A	A	A	A	A	A	A	A
285	3374718	CDS	gatC_3	3374428	3375834	+	transversion	ATG->ATT	M->I	ns	PTS system galactitol-specific EIIC component		G	G	G	G	T	T	G	G	G	G	G	G	G	G	G	G	G	G	G	G	G	G	G	G	G	G	G	G	G	G	G	G	G	G	G	G	G
304	3375176	CDS	gatC_3	3374428	3375834	+	transversion	TGG->TTG	W->L	ns	PTS system galactitol-specific EIIC component		G	G	G	G	G	G	G	G	G	G	G	G	G	G	G	G	G	G	G	G	G	G	G	G	G	G	G	G	G	G	G	G	G	G	G	G	G
302	3376049	Unknown	N/A	N/A	N/A	N/A	transition	T->C	N/A	nc	N/A		T	T	T	T	T	T	T	T	T	T	T	T	T	T	T	T	T	T	T	T	T	T	T	T	T	T	T	T	T	T	T	T	T	T	T	T	T
411	3376739	CDS	gutB_2	3376178	3377236	+	transversion	GTG->CTG	V->L	ns	Sorbitol dehydrogenase		G	G	G	G	G	G	G	G	G	G	G	G	G	G	G	G	G	G	G	G	G	G	G	G	G	G	G	G	G	G	G	G	G	G	G	G	G
-	3378802	Unknown	N/A	N/A	N/A	N/A	transversion	C->A	N/A	nc	N/A		C	A	A	A	A	A	A	A	A	A	A	A	A	A	A	A	A	A	A	A	A	A	A	A	A	A	A	A	A	A	A	A	A	A	A	A	A
303	3379891	CDS	alsT_1	3378859	3380226	-	transition	GGT->GGC	G->G	s	Amino-acid carrier protein AlsT		A	A	A	A	A	A	A	A	A	A	A	A	A	A	A	A	A	A	A	A	A	A	A	A	A	A	A	A	A	A	A	A	A	A	A	A	A
428	3379940	CDS	alsT_1	3378859	3380226	-	transition	TGG->TAG	W->*	ns	Amino-acid carrier protein AlsT		C	C	C	C	C	C	C	C	C	C	C	C	C	C	C	C	C	C	C	C	C	C	C	C	C	C	C	C	C	C	C	C	C	C	C	C	C
337	3383508	CDS	hypothetical protein	3383156	3384409	+	transition	CCT->CTT	P->L	ns	hypothetical protein		C	C	C	C	C	C	C	C	C	C	C	C	C	C	C	C	C	C	C	C	C	C	C	C	C	C	C	C	C	C	C	C	C	C	C	C	C
11	3385288	CDS	Sodium-lithium/proton antiporter	3384563	3385624	-	transition	ACT->GCT	T->A	ns	Sodium-lithium/proton antiporter		T	C	C	C	C	C	T	C	C	C	T	C	T	C	C	C	C	C	C	T	C	C	C	C	C	C	C	C	C	C	C	C	C	C	C	C	C
1	3400097	CDS	dtpT_2	3398799	3400127	+	transversion	ATT->ATG	I->M	ns	Di-/tripeptide transporter		T	G	G	G	G	G	G	G	G	G	T	G	G	G	G	G	G	G	G	G	G	G	G	G	G	G	G	G	G	G	G	G	G	G	G	G	G
12	3403095	CDS	dtpA	3402255	3403637	-	transversion	TTA->TTC	L->F	ns	Dipeptide and tripeptide permease A		T	G	G	G	T	T	T	G	G	G	T	G	T	G	G	G	G	G	G	T	G	G	G	G	G	G	G	G	G	G	G	G	G	G	G	G	G
304	3403844	Unknown	N/A	N/A	N/A	N/A	transition	G->A	N/A	nc	N/A		G	G	G	G	G	G	G	G	G	G	G	G	G	G	G	G	G	G	G	G	G	G	G	G	G	G	G	G	G	G	G	G	G	G	G	G	G
284	3404984	CDS	hypothetical protein	3404260	3405294	+	transversion	AGA->ATA	R->I	ns	hypothetical protein		G	G	G	G	G	G	G	G	G	G	G	G	G	G	G	G	G	G	G	G	G	G	G	G	G	G	G	G	G	G	G	G	G	G	G	G	G
347	3405735	CDS	hypothetical protein	3405343	3406392	-	transition	GTA->ATA	V->I	ns	hypothetical protein		C	C	C	C	C	C	C	C	C	C	C	C	C	C	C	C	C	C	C	C	C	C	C	C	C	C	C	C	C	C	C	C	C	C	C	C	C
113	3406564	Unknown	N/A	N/A	N/A	N/A	transition	A->G	N/A	nc	N/A		A	A	A	A	A	A	A	A	A	A	A	A	A	A	A	A	A	A	A	A	A	A	A	A	A	A	A	A	A	A	A	A	A	A	A	A	A
268	3406599	Unknown	N/A	N/A	N/A	N/A	transition	A->G	N/A	nc	N/A		A	A	A	A	A	A	A	A	A	A	A	A	A	A	A	A	A	A	A	A	A	A	A	A	A	A	A	A	A	A	A	A	A	A	A	A	A
33	3407397	CDS	hypothetical protein	3406667	3408202	+	transition	GGT->GAT	G->D	ns	hypothetical protein		G	G	G	G	G	G	G	G	G	G	G	G	G	G	G	G	G	G	G	G	G	G	G	G	G	G	G	G	G	G	G	G	G	G	G	G	G
427	3408434	CDS	ygeA	3408387	3409073	-	transition	GAT->AAT	D->N	ns	L-aspartate/glutamate-specific racemase		C	C	C	C	C	C	C	C	C	C	C	C	C	C	C	C	C	C	C	C	C	C	C	C	C	C	C	C	C	C	C	C	C	C	C	C	C
7	3409083	Unknown	N/A	N/A	N/A	N/A	transition	T->C	N/A	nc	N/A		T	C	C	C	C	C	T	C	C	C	T	C	T	C	C	C	C	C	C	T	C	C	C	C	C	C	C	C	C	C	C	C	C	C	C	C	C
348	3409250	CDS	hisC_5	3409198	3410580	+	transversion	GAT->GTT	D->V	ns	Histidinol-phosphate aminotransferase		A	A	A	A	A	A	A	A	A	A	A	A	A	A	A	A	A	A	A	A	A	A	A	A	A	A	A	A	A	A	A	A	A	A	A	A	A
336	3410357	CDS	hisC_5	3409198	3410580	+	transition	GAT->GGT	D->G	ns	Histidinol-phosphate aminotransferase		A	A	A	A	A	A	A	A	A	A	A	A	A	A	A	A	A	A	A	A	A	A	A	A	A	A	A	A	A	A	A	A	A	A	A	A	A
314	3411389	CDS	eam	3410982	3412250	+	transition	CCA->CCG	P->P	s	Glutamate 2,3-aminomutase		A	A	A	A	A	A	A	A	A	A	A	A	A	A	A	A	A	A	A	A	A	A	A	A	A	A	A	A	A	A	A	A	A	A	A	A	A
304	3413688	CDS	Sodium-lithium/proton antiporter	3412850	3413944	-	transition	TCC->TTC	S->F	ns	Sodium-lithium/proton antiporter		G	G	G	G	G	G	G	G	G	G	G	G	G	G	G	G	G	G	G	G	G	G	G	G	G	G	G	G	G	G	G	G	G	G	G	G	G
56	3416606	Unknown	N/A	N/A	N/A	N/A	transversion	A->T	N/A	nc	N/A		A	A	A	A	A	A	A	A	A	A	A	A	A	A	A	A	A	A	A	A	A	A	A	A	A	A	A	A	A	A	A	A	A	A	A	A	A
237	3418687	CDS	hypothetical protein	3416613	3420011	+	transition	GCA->GTA	A->V	ns	hypothetical protein		C	C	C	C	C	C	C	C	C	C	C	C	C	C	C	C	C	C	C	C	C	C	C	C	C	C	C	C	C	C	C	C	C	C	C	C	C
314	3419138	CDS	hypothetical protein	3416613	3420011	+	transition	GCG->GCA	A->A	s	hypothetical protein		G	G	G	G	G	G	G	G	G	G	G	G	G	G	G	G	G	G	G	G	G	G	G	G	G	G	G	G	G	G	G	G	G	G	G	G	G
-	3419186	CDS	hypothetical protein	3416613	3420011	+	transversion transition	GGT->GGG GGT->GGC	G->G G->G	s s	hypothetical protein		T	T	T	T	T	T	T	T	T	T	T	T	T	T	T	T	T	T	T	T	T	T	T	T	T	T	T	T	T	T	T	T	T	T	T	T	T
316	3419353	CDS	hypothetical protein	3416613	3420011	+	transition	AGT->AAT	S->N	ns	hypothetical protein		G	G	G	G	G	G	G	G	G	G	G	G	G	G	G	G	G	G	G	G	G	G	G	G	G	G	G	G	G	G	G	G	G	G	G	G	G
304	3420067	CDS	hypothetical protein	3420021	3421694	+	transition	GCC->GTC	A->V	ns	hypothetical protein		C	C	C	C	C	C	C	C	C	C	C	C	C	C	C	C	C	C	C	C	C	C	C	C	C	C	C	C	C	C	C	C	C	C	C	C	C
315	3420706	CDS	hypothetical protein	3420021	3421694	+	transversion	ACT->AAT	T->N	ns	hypothetical protein		C	C	C	C	C	C	C	C	C	C	C	C	C	C	C	C	C	C	C	C	C	C	C	C	C	C	C	C	C	C	C	C	C	C	C	C	C
321	3421011	CDS	hypothetical protein	3420021	3421694	+	transition	GTT->ATT	V->I	ns	hypothetical protein		G	G	G	G	G	G	G	G	G	G	G	G	G	G	G	G	G	G	G	G	G	G	G	G	G	G	G	G	G	G	G	G	G	G	G	G	G
10	3421265	CDS	hypothetical protein	3420021	3421694	+	transversion	GAC->GAA	D->E	ns	hypothetical protein		C	A	A	A	A	A	C	A	A	A	C	A	C	A	A	A	A	A	A	C	A	A	A	A	A	A	A	A	A	A	A	A	A	A	A	A	A
9	3424135	Unknown	N/A	N/A	N/A	N/A	transition	G->A	N/A	nc	N/A		G	A	A	A	A	A	G	A	A	A	G	A	G	A	A	A	A	A	A	G	A	A	A	A	A	A	A	A	A	A	A	A	A	A	A	A	A
56	3426081	CDS	hypothetical protein	3425806	3427170	+	transversion	AGA->AGT	R->S	ns	hypothetical protein		A	A	A	A	A	A	A	A	A	A	A	A	A	A	A	A	A	A	A	A	A	A	A	A	A	A	A	A	A	A	A	A	A	A	A	A	A
304	3426139	CDS	hypothetical protein	3425806	3427170	+	transversion	TTT->GTT	F->V	ns	hypothetical protein		T	T	T	T	T	T	T	T	T	T	T	T	T	T	T	T	T	T	T	T	T	T	T	T	T	T	T	T	T	T	T	T	T	T	T	T	T
9	3430900	CDS	sglT_2	3429611	3431113	+	transition	GCA->GCG	A->A	s	Sodium/glucose cotransporter		A	G	G	G	G	G	A	G	G	G	A	G	A	G	G	G	G	G	G	A	G	G	G	G	G	G	G	G	G	G	G	G	G	G	G	G	G
350	3433107	CDS	bglK	3433079	3433609	+	transition	ACA->ATA	T->I	ns	Beta-glucoside kinase		C	C	C	C	C	C	C	C	C	C	C	C	C	C	C	C	C	C	C	C	C	C	C	C	C	C	C	C	C	C	C	C	C	C	C	C	C
288	3433251	CDS	bglK	3433079	3433609	+	transversion	ACT->AGT	T->S	ns	Beta-glucoside kinase		C	C	C	C	G	G	C	C	C	C	C	C	C	C	C	C	C	C	C	C	C	C	C	C	C	C	C	C	C	C	C	C	C	C	C	C	C
315	3436779	CDS	asrB	3436626	3437417	+	transversion	TCA->GCA	S->A	ns	Anaerobic sulfite reductase subunit B		T	T	T	T	T	T	T	T	T	T	T	T	T	T	T	T	T	T	T	T	T	T	T	T	T	T	T	T	T	T	T	T	T	T	T	T	T
283	3439182	CDS	nirC	3438458	3439234	+	transition	GCT->GTT	A->V	ns	Nitrite transporter NirC		C	C	C	C	C	C	C	C	C	C	C	C	C	C	C	C	C	C	C	C	C	C	C	C	C	C	C	C	C	C	C	C	C	C	C	C	C
-	3439310	Unknown	N/A	N/A	N/A	N/A	transition	G->A	N/A	nc	N/A		G	A	A	A	A	A	A	A	A	A	A	A	A	A	A	A	A	A	A	A	A	A	A	A	A	A	A	A	A	A	A	A	A	A	A	A	A
-	3441613	Unknown	N/A	N/A	N/A	N/A	transversion	C->A	N/A	nc	N/A		C	A	A	A	A	A	A	A	A	A	A	A	A	A	A	A	A	A	A	A	A	A	A	A	A	A	A	A	A	A	A	A	A	A	A	A	A
10	3442438	Unknown	N/A	N/A	N/A	N/A	transition	C->T	N/A	nc	N/A		C	T	T	T	T	T	C	T	T	T	C	T	C	T	T	T	T	T	T	C	T	T	T	T	T	T	T	T	T	T	T	T	T	T	T	T	T
314	3443079	CDS	hypothetical protein	3442693	3443562	+	transversion	GGG->GGT	G->G	s	hypothetical protein		G	G	G	G	G	G	G	G	G	G	G	G	G	G	G	G	G	G	G	G	G	G	G	G	G	G	G	G	G	G	G	G	G	G	G	G	G
321	3444252	CDS	vatD	3443932	3444564	-	transition	GAT->AAT	D->N	ns	Streptogramin A acetyltransferase		C	C	C	C	C	C	C	C	C	C	C	C	C	C	C	C	C	C	C	C	C	C	C	C	C	C	C	C	C	C	C	C	C	C	C	C	C
314	3444629	Unknown	N/A	N/A	N/A	N/A	transition	C->T	N/A	nc	N/A		C	C	C	C	C	C	C	C	C	C	C	C	C	C	C	C	C	C	C	C	C	C	C	C	C	C	C	C	C	C	C	C	C	C	C	C	C
-	3446399	Unknown	N/A	N/A	N/A	N/A	transition	G->A	N/A	nc	N/A		G	A	A	A	A	A	A	A	A	A	A	A	A	A	A	A	A	A	A	A	A	A	A	A	A	A	A	A	A	A	A	A	A	A	A	A	A
-	3450051	CDS	hypothetical protein	3449818	3450516	-	transition	GAA->AAA	E->K	ns	hypothetical protein		C	T	T	T	C	C	C	T	T	T	C	T	C	T	T	T	T	T	T	C	T	T	T	T	T	T	T	T	T	T	T	T	T	T	T	T	T
313	3456038	CDS	hypothetical protein	3455967	3456089	+	transition	TTG->TTA	L->L	s	hypothetical protein		G	G	G	G	G	G	G	G	G	G	G	G	G	G	G	G	G	G	G	G	G	G	G	G	G	G	G	G	G	G	G	G	G	G	G	G	G
-	3458734	CDS	btuD_8	3456790	3459036	+	transition	CTT->TTT	L->F	ns	Vitamin B12 import ATP-binding protein BtuD		C	T	T	T	T	T	C	T	T	T	C	T	C	T	T	T	T	T	T	C	T	T	T	T	T	T	T	T	T	T	T	T	T	T	T	T	T
-	3458822	CDS	btuD_8	3456790	3459036	+	transversion	GAT->GCT	D->A	ns	Vitamin B12 import ATP-binding protein BtuD		A	C	C	C	C	C	C	C	C	C	C	C	C	C	C	C	C	C	C	C	C	C	C	C	C	C	C	C	C	C	C	C	C	C	C	C	C
-	3460460	CDS	Fatty acid ABC transporter ATP-binding/permease protein	3459029	3460861	+	transversion	TCT->GCT	S->A	ns	Fatty acid ABC transporter ATP-binding/permease protein		T	G	G	G	G	G	G	G	G	G	G	G	G	G	G	G	G	G	G	G	G	G	G	G	G	G	G	G	G	G	G	G	G	G	G	G	G
10	3462561	CDS	hflX_2	3461586	3462857	+	transition	TTA->CTA	L->L	s	GTPase HflX		T	C	C	C	C	C	T	C	C	C	T	C	T	C	C	C	C	C	C	T	C	C	C	C	C	C	C	C	C	C	C	C	C	C	C	C	C
425	3463244	CDS	hypothetical protein	3463090	3463587	+	transversion	GCT->GAT	A->D	ns	hypothetical protein		C	C	C	C	C	C	C	C	C	C	C	C	C	C	C	C	C	C	C	C	C	C	C	C	C	C	C	C	C	C	C	C	C	C	C	C	C
-	3463886	CDS	hypothetical protein	3463637	3464161	+	transversion	TCT->GCT	S->A	ns	hypothetical protein		T	G	G	G	G	G	G	G	G	G	G	G	G	G	G	G	G	G	G	G	G	G	G	G	G	G	G	G	G	G	G	G	G	G	G	G	G
-	3466034	CDS	hypothetical protein	3465976	3466470	+	transition	GTT->GCT	V->A	ns	hypothetical protein		T	C	C	C	C	C	C	C	C	C	C	C	C	C	C	C	C	C	C	C	C	C	C	C	C	C	C	C	C	C	C	C	C	C	C	C	C
314	3469674	CDS	panF	3468916	3470208	-	transition	GCT->ACT	A->T	ns	Sodium/pantothenate symporter		C	C	C	C	C	C	C	C	C	C	C	C	C	C	C	C	C	C	C	C	C	C	C	C	C	C	C	C	C	C	C	C	C	C	C	C	C
288	3471126	CDS	xylP_2	3471124	3472296	+	transversion	TTG->TTT	L->F	ns	Isoprimeverose transporter		G	G	G	G	T	T	G	G	G	G	G	G	G	G	G	G	G	G	G	G	G	G	G	G	G	G	G	G	G	G	G	G	G	G	G	G	G
285	3471776	CDS	xylP_2	3471124	3472296	+	transversion	GTA->GGA	V->G	ns	Isoprimeverose transporter		T	T	T	T	G	G	T	T	T	T	T	T	T	T	T	T	T	T	T	T	T	T	T	T	T	T	T	T	T	T	T	T	T	T	T	T	T
304	3471928	CDS	xylP_2	3471124	3472296	+	transition	TTG->CTG	L->L	s	Isoprimeverose transporter		T	T	T	T	T	T	T	T	T	T	T	T	T	T	T	T	T	T	T	T	T	T	T	T	T	T	T	T	T	T	T	T	T	T	T	T	T
-	3473941	CDS	hypothetical protein	3473770	3474783	+	transversion	TCT->GCT	S->A	ns	hypothetical protein		T	G	G	G	G	G	G	G	G	G	G	G	G	G	G	G	G	G	G	G	G	G	G	G	G	G	G	G	G	G	G	G	G	G	G	G	G
314	3474111	CDS	hypothetical protein	3473770	3474783	+	transition	GAC->GAT	D->D	s	hypothetical protein		C	C	C	C	C	C	C	C	C	C	C	C	C	C	C	C	C	C	C	C	C	C	C	C	C	C	C	C	C	C	C	C	C	C	C	C	C
331	3475270	CDS	korB_3	3474937	3475563	+	transition	ATA->GTA	I->V	ns	2-oxoglutarate oxidoreductase subunit KorB		A	A	A	A	A	A	A	A	A	A	A	A	A	A	A	A	A	A	A	A	A	A	A	A	A	A	A	A	A	A	A	A	A	A	A	A	A
304	3475816	CDS	hypothetical protein	3475566	3476105	+	transversion	GTT->GAT	V->D	ns	hypothetical protein		T	T	T	T	T	T	T	T	T	T	T	T	T	T	T	T	T	T	T	T	T	T	T	T	T	T	T	T	T	T	T	T	T	T	T	T	T
-	3477142	CDS	FCS1	3476229	3478328	+	transition	GTA->GCA	V->A	ns	Trans-feruloyl-CoA synthase FCS1		T	C	C	C	C	C	C	C	C	C	C	C	C	C	C	C	C	C	C	C	C	C	C	C	C	C	C	C	C	C	C	C	C	C	C	C	C
6	3479299	CDS	mlc	3479202	3480413	-	transition	AAT->AGT	N->S	ns	Protein mlc		T	C	C	C	C	C	C	C	C	C	T	C	T	C	C	C	C	C	C	T	C	C	C	C	C	C	C	C	C	C	C	C	C	C	C	C	C
316	3481986	CDS	hypothetical protein	3481089	3482219	+	transition	GCA->ACA	A->T	ns	hypothetical protein		G	G	G	G	G	G	G	G	G	G	G	G	G	G	G	G	G	G	G	G	G	G	G	G	G	G	G	G	G	G	G	G	G	G	G	G	G
302	3485385	CDS	nplT	3484197	3486080	+	transition	CCA->TCA	P->S	ns	Neopullulanase		C	C	C	C	C	C	C	C	C	C	C	C	C	C	C	C	C	C	C	C	C	C	C	C	C	C	C	C	C	C	C	C	C	C	C	C	C
9	3486148	Unknown	N/A	N/A	N/A	N/A	transversion	T->G	N/A	nc	N/A		T	G	G	G	G	G	T	G	G	G	T	G	T	G	G	G	G	G	G	T	G	G	G	G	G	G	G	G	G	G	G	G	G	G	G	G	G
283	3493811	CDS	dbpA_1	3493450	3494943	+	transversion	AGG->ATG	R->M	ns	ATP-dependent RNA helicase DbpA		G	G	G	G	G	G	G	G	G	G	G	G	G	G	G	G	G	G	G	G	G	G	G	G	G	G	G	G	G	G	G	G	G	G	G	G	G
314	3495399	Unknown	N/A	N/A	N/A	N/A	transition	G->A	N/A	nc	N/A		G	G	G	G	G	G	G	G	G	G	G	G	G	G	G	G	G	G	G	G	G	G	G	G	G	G	G	G	G	G	G	G	G	G	G	G	G
-	3496764	CDS	hypothetical protein	3496455	3499634	-	transition	AAG->AAA	K->K	s	hypothetical protein		C	T	T	T	T	T	T	T	T	T	T	T	T	C	T	T	T	T	T	T	T	T	T	T	T	T	T	T	T	T	T	T	T	T	T	T	T
-	3497158	CDS	hypothetical protein	3496455	3499634	-	transversion	ACC->AAC	T->N	ns	hypothetical protein		G	T	T	T	T	T	T	T	T	T	T	T	T	T	T	T	T	T	T	T	T	T	T	T	T	T	T	T	T	T	T	T	T	T	T	T	T
337	3499421	CDS	hypothetical protein	3496455	3499634	-	transition	TTT->CTT	F->L	ns	hypothetical protein		A	A	A	A	A	A	A	A	A	A	A	A	A	A	A	A	A	A	A	A	A	A	A	A	A	A	A	A	A	A	A	A	A	A	A	A	A
313	3505019	CDS	yecS	3504636	3505298	+	transition	ATA->ATG	I->M	ns	L-cystine transport system permease protein YecS		A	A	A	A	A	A	A	A	A	A	A	A	A	A	A	A	A	A	A	A	A	A	A	A	A	A	A	A	A	A	A	A	A	A	A	A	A
90	3506902	CDS	scmP_6	3506288	3507463	+	transition	GAC->GAT	D->D	s	N-acetylcysteine deacetylase		C	C	C	C	C	C	C	C	C	C	C	C	C	C	C	C	C	C	C	C	C	C	C	C	C	C	C	C	C	C	C	C	C	C	C	C	C
304	3507431	CDS	scmP_6	3506288	3507463	+	transversion	CAA->AAA	Q->K	ns	N-acetylcysteine deacetylase		C	C	C	C	C	C	C	C	C	C	C	C	C	C	C	C	C	C	C	C	C	C	C	C	C	C	C	C	C	C	C	C	C	C	C	C	C
303	3510505	CDS	hypothetical protein	3510347	3511051	-	transition	GGT->AGT	G->S	ns	hypothetical protein		C	C	C	C	C	C	C	C	C	C	C	C	C	C	C	C	C	C	C	C	C	C	C	C	C	C	C	C	C	C	C	C	C	C	C	C	C
309	3518314	CDS	ldh	3517514	3518317	-	transition	GCA->ACA	A->T	ns	L-lactate dehydrogenase		C	C	C	C	C	C	C	C	C	C	C	C	C	C	C	C	C	C	C	C	C	C	C	C	C	C	C	C	C	C	C	C	C	C	C	C	C
304	3520242	CDS	alaS_2	3519102	3520301	+	transition	AAT->GAT	N->D	ns	Alanine--tRNA ligase		A	A	A	A	A	A	A	A	A	A	A	A	A	A	A	A	A	A	A	A	A	A	A	A	A	A	A	A	A	A	A	A	A	A	A	A	A
56	3523195	CDS	hypothetical protein	3522512	3523297	+	transversion	ATT->ATA	I->I	s	hypothetical protein		T	T	T	T	T	T	T	T	T	T	T	T	T	T	T	T	T	T	T	T	T	T	T	T	T	T	T	T	T	T	T	T	T	T	T	T	T
150	3527614	CDS	[FeFe] hydrogenase maturase subunit HydE	3526879	3527964	-	transition	TTG->TTA	L->L	s	[FeFe] hydrogenase maturase subunit HydE		C	C	C	C	C	C	C	C	C	C	C	C	C	C	C	C	C	C	C	C	C	C	C	C	C	C	C	C	C	C	C	C	C	C	C	C	C
50	3527843	CDS	[FeFe] hydrogenase maturase subunit HydE	3526879	3527964	-	transition	AAT->AGT	N->S	ns	[FeFe] hydrogenase maturase subunit HydE		T	T	T	T	T	T	T	T	T	T	T	T	T	T	T	T	T	T	T	T	T	T	T	T	T	T	T	T	T	T	T	T	T	T	T	T	T
302	3532248	CDS	hypothetical protein	3531356	3532525	+	transition	GGA->GAA	G->E	ns	hypothetical protein		G	G	G	G	G	G	G	G	G	G	G	G	G	G	G	G	G	G	G	G	G	G	G	G	G	G	G	G	G	G	G	G	G	G	G	G	G
321	3532457	CDS	hypothetical protein	3531356	3532525	+	transition	CTT->TTT	L->F	ns	hypothetical protein		C	C	C	C	C	C	C	C	C	C	C	C	C	C	C	C	C	C	C	C	C	C	C	C	C	C	C	C	C	C	C	C	C	C	C	C	C
314	3532646	Unknown	N/A	N/A	N/A	N/A	transition	A->G	N/A	nc	N/A		A	A	A	A	A	A	A	A	A	A	A	A	A	A	A	A	A	A	A	A	A	A	A	A	A	A	A	A	A	A	A	A	A	A	A	A	A
58	3536307	CDS	hypothetical protein	3535628	3536602	+	transversion	AGT->ATT	S->I	ns	hypothetical protein		G	G	G	G	G	G	G	G	G	G	G	G	G	G	G	G	G	G	G	G	G	G	G	G	G	G	G	G	G	G	G	G	G	G	G	G	G
6	3536691	Unknown	N/A	N/A	N/A	N/A	transversion	G->T	N/A	nc	N/A		G	T	T	T	T	T	T	T	T	T	G	T	G	T	T	T	T	T	T	G	T	T	T	T	T	T	T	T	T	T	T	T	T	T	T	T	T
263	3537281	CDS	rtcB	3536848	3537915	+	transition	TCA->TTA	S->L	ns	RNA-splicing ligase RtcB		C	C	C	C	C	C	C	C	C	C	C	C	C	C	C	C	C	C	C	C	C	C	C	C	C	C	C	C	C	C	C	C	C	C	C	C	C
10	3537292	CDS	rtcB	3536848	3537915	+	transition	ATT->GTT	I->V	ns	RNA-splicing ligase RtcB		A	G	G	G	G	G	A	G	G	G	A	G	A	G	G	G	G	G	G	A	G	G	G	G	G	G	G	G	G	G	G	G	G	G	G	G	G
310	3541017	CDS	ytaF	3540422	3541045	-	transition	TCT->TTT	S->F	ns	putative sporulation protein YtaF		G	G	G	G	G	G	G	G	G	G	G	G	G	G	G	G	G	G	G	G	G	G	G	G	G	G	G	G	G	G	G	G	G	G	G	G	G
313	3544247	CDS	dacF_4	3543253	3544437	+	transition	GAT->GGT	D->G	ns	D-alanyl-D-alanine carboxypeptidase DacF		A	A	A	A	A	A	A	A	A	A	A	A	A	A	A	A	A	A	A	A	A	A	A	A	A	A	A	A	A	A	A	A	A	A	A	A	A
393	3550418	CDS	hypothetical protein	3550306	3551682	+	transition	ACT->ATT	T->I	ns	hypothetical protein		C	C	C	C	C	C	C	C	C	C	C	C	C	C	C	C	C	C	C	C	C	C	C	C	C	C	C	C	C	C	C	C	C	C	C	C	C
-	3550863	CDS	hypothetical protein	3550306	3551682	+	transversion	ATT->ATA	I->I	s	hypothetical protein		T	A	A	A	A	A	A	A	A	A	A	A	A	A	A	A	A	A	A	A	A	A	A	A	A	A	A	A	A	A	A	A	A	A	A	A	A
304	3554588	CDS	dxr	3553488	3554651	+	transition	ATC->ATT	I->I	s	1-deoxy-D-xylulose 5-phosphate reductoisomerase		C	C	C	C	C	C	C	C	C	C	C	C	C	C	C	C	C	C	C	C	C	C	C	C	C	C	C	C	C	C	C	C	C	C	C	C	C
-	3555145	CDS	rasP	3554656	3555660	+	transition	GAA->AAA	E->K	ns	Regulator of sigma-W protease RasP		G	A	A	A	A	A	G	A	A	A	G	A	G	A	A	A	A	A	A	G	A	A	A	A	A	A	A	A	A	A	A	A	A	A	A	A	A
11	3556379	CDS	ispG	3555843	3556898	+	transversion	TCC->TCA	S->S	s	4-hydroxy-3-methylbut-2-en-1-yl diphosphate synthase (flavodoxin)		C	A	A	A	A	A	C	A	A	A	C	A	C	A	A	A	A	A	A	C	A	A	A	A	A	A	A	A	A	A	A	A	A	A	A	A	A
265	3556512	CDS	ispG	3555843	3556898	+	transition	CTT->TTT	L->F	ns	4-hydroxy-3-methylbut-2-en-1-yl diphosphate synthase (flavodoxin)		C	C	C	C	C	C	C	C	C	C	C	C	C	C	C	C	C	C	C	C	C	C	C	C	C	C	C	C	C	C	C	C	C	C	C	C	C
398	3557162	Unknown	N/A	N/A	N/A	N/A	transition	C->T	N/A	nc	N/A		C	C	C	C	C	C	C	C	C	C	C	C	C	C	C	C	C	C	C	C	C	C	C	C	C	C	C	C	C	C	C	C	C	C	C	C	C
337	3559667	CDS	hypothetical protein	3558544	3559668	-	transition	ATG->ACG	M->T	ns	hypothetical protein		A	A	A	A	A	A	A	A	A	A	A	A	A	A	A	A	A	A	A	A	A	A	A	A	A	A	A	A	A	A	A	A	A	A	A	A	A
68	3560997	Unknown	N/A	N/A	N/A	N/A	transversion	A->C	N/A	nc	N/A		A	A	A	A	A	A	A	A	A	A	A	A	A	A	A	A	A	A	A	A	A	A	A	A	A	A	A	A	A	A	A	A	A	A	A	A	A
77	3561747	CDS	hypothetical protein	3561056	3561982	-	transversion	GTT->GAT	V->D	ns	hypothetical protein		A	A	A	A	A	A	A	A	A	A	A	A	A	A	A	A	A	A	A	A	A	A	A	A	A	A	A	A	A	A	A	A	A	A	A	A	A
325	3561927	CDS	hypothetical protein	3561056	3561982	-	transition	GTT->GCT	V->A	ns	hypothetical protein		A	A	A	A	A	A	G	A	A	A	A	A	A	A	A	A	A	A	A	A	A	A	A	A	A	A	A	A	A	A	A	A	A	A	A	A	A
368	3565718	CDS	hypothetical protein	3565590	3566102	+	transition	GGA->GGG	G->G	s	hypothetical protein		A	A	A	A	A	A	A	A	A	A	A	A	A	A	A	A	A	A	A	G	A	A	A	A	A	A	A	A	A	A	A	A	A	A	A	A	A
314	3567948	CDS	thrB	3567442	3568335	-	transition	GTT->ATT	V->I	ns	Homoserine kinase		C	C	C	C	C	C	C	C	C	C	C	C	C	C	C	C	C	C	C	C	C	C	C	C	C	C	C	C	C	C	C	C	C	C	C	C	C
305	3570709	CDS	hypothetical protein	3570656	3570769	+	transition	TCA->TCG	S->S	s	hypothetical protein		A	A	A	A	A	A	A	A	A	A	A	A	A	A	A	A	A	A	A	A	A	A	A	A	A	A	A	A	A	A	A	A	A	A	A	A	A
314	3571850	CDS	trxB_2	3570967	3571875	+	transition	GCA->GTA	A->V	ns	Thioredoxin reductase		C	C	C	C	C	C	C	C	C	C	C	C	C	C	C	C	C	C	C	C	C	C	C	C	C	C	C	C	C	C	C	C	C	C	C	C	C
-	3572954	CDS	typA	3571965	3573788	-	transversion	TCT->GCT	S->A	ns	GTP-binding protein TypA/BipA		A	C	C	C	C	C	A	C	C	C	A	C	A	C	C	C	C	C	C	A	C	C	C	C	C	C	C	C	C	C	C	C	C	C	C	C	C
265	3576544	CDS	copA	3574865	3577366	+	transition	GGA->GGG	G->G	s	Copper-exporting P-type ATPase		A	A	A	A	A	A	A	A	A	A	A	A	A	A	A	A	A	A	A	A	A	A	A	A	A	A	A	A	A	A	A	A	A	A	A	A	A
26	3578087	CDS	regX3_7	3577526	3578194	+	transition	GAT->AAT	D->N	ns	Sensory transduction protein regX3		G	A	A	G	G	G	G	G	G	G	G	G	G	G	G	G	G	G	G	G	G	G	G	G	G	G	G	G	G	G	G	G	G	G	G	G	G
316	3579387	CDS	rcsC_8	3578178	3579455	+	transition	CAT->TAT	H->Y	ns	Sensor histidine kinase RcsC		C	C	C	C	C	C	C	C	C	C	C	C	C	C	C	C	C	C	C	C	C	C	C	C	C	C	C	C	C	C	C	C	C	C	C	C	C
12	3581941	CDS	tal_3	3581404	3582078	+	transition	GGG->AGG	G->R	ns	Transaldolase		G	A	A	A	G	G	G	A	A	A	G	A	G	A	A	A	A	A	A	G	A	A	A	A	A	A	A	A	A	A	A	A	A	A	A	A	A
337	3582049	CDS	tal_3	3581404	3582078	+	transition	GGA->AGA	G->R	ns	Transaldolase		G	G	G	G	G	G	G	G	G	G	G	G	G	G	G	G	G	G	G	G	G	G	G	G	G	G	G	G	G	G	G	G	G	G	G	G	G
56	3582873	CDS	hypothetical protein	3582200	3583594	-	transversion	AAT->ATT	N->I	ns	hypothetical protein		T	T	T	T	T	T	T	T	T	T	T	T	T	T	T	T	T	T	T	T	T	T	T	T	T	T	T	T	T	T	T	T	T	T	T	T	T
56	3582902	CDS	hypothetical protein	3582200	3583594	-	transversion	TTG->TTT	L->F	ns	hypothetical protein		C	C	C	C	C	C	C	C	C	C	C	C	C	C	C	C	C	C	C	C	C	C	C	C	C	C	C	C	C	C	C	C	C	C	C	C	C
302	3583462	CDS	hypothetical protein	3582200	3583594	-	transition	GCT->ACT	A->T	ns	hypothetical protein		C	C	C	C	C	C	C	C	C	C	C	C	C	C	C	C	C	C	C	C	C	C	C	C	C	C	C	C	C	C	C	C	C	C	C	C	C
304	3587042	CDS	cshC	3586957	3588102	-	transition	ATT->ACT	I->T	ns	DEAD-box ATP-dependent RNA helicase CshC		A	A	A	A	A	A	A	A	A	A	A	A	A	A	A	A	A	A	A	A	A	A	A	A	A	A	A	A	A	A	A	A	A	A	A	A	A
-	3589197	CDS	hypothetical protein	3589109	3590704	+	transversion	CCA->CAA	P->Q	ns	hypothetical protein		C	A	A	A	A	A	A	A	A	A	A	A	A	A	A	A	A	A	A	A	A	A	A	A	A	A	A	A	A	A	A	A	A	A	A	A	A
10	3589295	CDS	hypothetical protein	3589109	3590704	+	transversion	CAA->AAA	Q->K	ns	hypothetical protein		C	A	A	A	A	A	C	A	A	A	C	A	C	A	A	A	A	A	A	C	A	A	A	A	A	A	A	A	A	A	A	A	A	A	A	A	A
332	3591433	CDS	hypothetical protein	3591322	3591885	+	transition	GAT->AAT	D->N	ns	hypothetical protein		G	G	G	G	G	G	G	G	G	G	G	G	G	G	G	G	G	G	G	G	G	G	G	G	G	G	G	G	G	G	G	G	G	G	G	G	G
10	3592214	Unknown	N/A	N/A	N/A	N/A	transversion	T->G	N/A	nc	N/A		T	G	G	G	G	G	T	G	G	G	T	G	T	G	G	G	G	G	G	T	G	G	G	G	G	G	G	G	G	G	G	G	G	G	G	G	G
11	3595492	CDS	xdhA_1	3595240	3597504	+	transition	CCA->TCA	P->S	ns	Putative xanthine dehydrogenase molybdenum-binding subunit XdhA		C	T	T	T	T	T	C	T	T	T	C	T	C	T	T	T	T	T	T	C	T	T	T	T	T	T	T	T	T	T	T	T	T	T	T	T	T
-	3595565	CDS	xdhA_1	3595240	3597504	+	transversion	GGT->GCT	G->A	ns	Putative xanthine dehydrogenase molybdenum-binding subunit XdhA		G	C	C	C	C	C	C	C	C	C	C	C	C	G	C	C	C	C	C	C	C	C	C	C	C	C	C	C	C	C	C	C	C	C	C	C	C
-	3596737	CDS	xdhA_1	3595240	3597504	+	transversion	TCT->GCT	S->A	ns	Putative xanthine dehydrogenase molybdenum-binding subunit XdhA		T	G	G	G	G	G	G	G	G	G	G	G	G	G	G	G	G	G	G	G	G	G	G	G	G	G	G	G	G	G	G	G	G	G	G	G	G
96	3597890	CDS	hypothetical protein	3597644	3597955	+	transition	GAA->AAA	E->K	ns	hypothetical protein		G	G	G	G	G	G	G	G	G	G	G	G	G	G	G	G	G	G	G	G	G	G	G	G	G	G	G	G	G	G	G	G	G	G	G	G	G
181	3605123	CDS	hyfR	3604108	3605148	+	transition	ACA->ATA	T->I	ns	DNA-binding transcriptional activator HyfR		C	C	C	C	C	C	C	C	C	C	C	C	C	C	C	C	C	C	C	C	C	C	C	C	C	C	C	C	C	C	C	C	C	C	C	C	C
303	3605824	CDS	pucK_1	3605476	3606825	+	transition	GGG->AGG	G->R	ns	Uric acid permease PucK		G	G	G	G	G	G	G	G	G	G	G	G	G	G	G	G	G	G	G	G	G	G	G	G	G	G	G	G	G	G	G	G	G	G	G	G	G
-	3606129	CDS	pucK_1	3605476	3606825	+	transversion	AAT->AAA	N->K	ns	Uric acid permease PucK		T	A	A	A	A	A	T	A	A	A	T	A	T	T	A	A	A	A	A	T	A	A	A	A	A	A	A	A	A	A	A	A	A	A	A	A	A
321	3607511	CDS	pucK_2	3607122	3608483	+	transition	GGA->GGG	G->G	s	Uric acid permease PucK		A	A	A	A	A	A	A	A	A	A	A	A	A	A	A	A	A	A	A	A	A	A	A	A	A	A	A	A	A	A	A	A	A	A	A	A	A
305	3609046	CDS	atzA_2	3608556	3609950	+	transition	AAA->AGA	K->R	ns	Atrazine chlorohydrolase		A	A	A	A	A	A	A	A	A	A	A	A	A	A	A	A	A	A	A	A	A	A	A	A	A	A	A	A	A	A	A	A	A	A	A	A	A
150	3609146	CDS	atzA_2	3608556	3609950	+	transition	GCT->GCC	A->A	s	Atrazine chlorohydrolase		T	T	T	T	T	T	T	T	T	T	T	T	T	T	T	T	T	T	T	T	T	T	T	T	T	T	T	T	T	T	T	T	T	T	T	T	T
8	3610001	Unknown	N/A	N/A	N/A	N/A	transition	G->A	N/A	nc	N/A		G	A	A	A	A	A	G	A	A	A	G	A	G	A	A	A	A	A	A	G	A	A	A	A	A	A	A	A	A	A	A	A	A	A	A	A	A
11	3610821	CDS	xdhA_2	3610485	3612701	+	transversion	CCA->ACA	P->T	ns	Putative xanthine dehydrogenase molybdenum-binding subunit XdhA		C	A	A	A	A	A	C	A	A	A	C	A	C	A	A	A	A	A	A	C	A	A	A	A	A	A	A	A	A	A	A	A	A	A	A	A	A
-	3617442	CDS	D-hydantoinase	3616763	3617848	+	transversion	CCA->CAA	P->Q	ns	D-hydantoinase		C	A	A	A	A	A	A	A	A	A	A	A	A	A	A	A	A	A	A	A	A	A	A	A	A	A	A	A	A	A	A	A	A	A	A	A	A
317	3618877	CDS	atzA_3	3617866	3619272	+	transition	CTT->TTT	L->F	ns	Atrazine chlorohydrolase		C	C	C	C	C	C	C	C	C	C	C	C	C	C	C	C	C	C	C	C	C	C	C	C	C	C	C	C	C	C	C	C	C	C	C	C	C
288	3619679	CDS	hcrC	3619344	3619790	+	transition	GAG->GAA	E->E	s	4-hydroxybenzoyl-CoA reductase subunit gamma		G	G	G	G	A	A	G	G	G	G	G	G	G	G	G	G	G	G	G	G	G	G	G	G	G	G	G	G	G	G	G	G	G	G	G	G	G
6	3621059	CDS	xdhA_3	3620613	3622904	+	transversion	GAG->GAT	E->D	ns	Putative xanthine dehydrogenase molybdenum-binding subunit XdhA		G	T	T	T	T	T	T	T	T	T	G	T	G	T	T	T	T	T	T	G	T	T	T	T	T	T	T	T	T	T	T	T	T	T	T	T	T
9	3628841	CDS	uacT_2	3628413	3629324	+	transition	GTG->GTA	V->V	s	Uric acid transporter UacT		G	A	A	A	A	A	G	A	A	A	G	A	G	A	A	A	A	A	A	G	A	A	A	A	A	A	A	A	A	A	A	A	A	A	A	A	A
154	3630735	CDS	xdhA_4	3630218	3632524	+	transversion	GGA->GTA	G->V	ns	Putative xanthine dehydrogenase molybdenum-binding subunit XdhA		G	G	G	G	G	G	G	G	G	G	G	G	G	G	G	G	G	G	G	G	G	G	G	T	T	G	T	T	G	T	G	G	T	T	T	T	G
72	3639018	CDS	hypothetical protein	3638699	3639175	+	transition	AGT->AAT	S->N	ns	hypothetical protein		G	G	G	G	G	G	G	G	G	G	G	G	G	G	G	G	G	G	G	G	G	G	G	G	G	G	G	G	G	G	G	G	G	G	G	G	G
12	3642672	CDS	hypothetical protein	3642229	3642804	+	transition	AAG->AAA	K->K	s	hypothetical protein		G	A	A	A	G	G	G	A	A	A	G	A	G	A	A	A	A	A	A	G	A	A	A	A	A	A	A	A	A	A	A	A	A	A	A	A	A
313	3643324	CDS	hypothetical protein	3642902	3643900	+	transition	TAC->TAT	Y->Y	s	hypothetical protein		C	C	C	C	C	C	C	C	C	C	C	C	C	C	C	C	C	C	C	C	C	C	C	C	C	C	C	C	C	C	C	C	C	C	C	C	C
356	3646080	CDS	glnS	3645908	3647572	-	transition	GAA->GGA	E->G	ns	Glutamine--tRNA ligase		T	T	T	T	T	T	T	T	T	T	T	T	T	T	T	T	T	T	T	T	T	T	T	T	T	T	T	T	T	T	T	T	T	T	T	T	T
304	3646706	CDS	glnS	3645908	3647572	-	transversion	GTT->GTA	V->V	s	Glutamine--tRNA ligase		A	A	A	A	A	A	A	A	A	A	A	A	A	A	A	A	A	A	A	A	A	A	A	A	A	A	A	A	A	A	A	A	A	A	A	A	A
322	3649218	CDS	hypothetical protein	3648736	3649299	+	transition	GGC->GGT	G->G	s	hypothetical protein		C	C	C	C	C	C	T	C	C	C	C	C	C	C	C	C	C	C	C	C	C	C	C	C	C	C	C	C	C	C	C	C	C	C	C	C	C
264	3651534	Unknown	N/A	N/A	N/A	N/A	transition	C->T	N/A	nc	N/A		C	C	C	C	C	C	C	C	C	C	C	C	C	C	C	C	C	C	C	C	C	C	C	C	C	C	C	C	C	C	C	C	C	C	C	C	C
408	3654761	CDS	lysA_1	3653755	3655047	+	transition	AGT->AAT	S->N	ns	Diaminopimelate decarboxylase		G	G	G	G	G	G	G	G	G	G	G	G	G	G	G	G	G	G	G	G	G	G	G	G	G	G	G	G	G	G	G	G	G	G	G	G	G
304	3656191	CDS	yhhT	3656078	3657163	-	transition	GCT->ACT	A->T	ns	Putative transport protein YhhT		C	C	C	C	C	C	C	C	C	C	C	C	C	C	C	C	C	C	C	C	C	C	C	C	C	C	C	C	C	C	C	C	C	C	C	C	C
338	3663164	Unknown	N/A	N/A	N/A	N/A	transition	G->A	N/A	nc	N/A		G	G	G	G	G	G	G	G	G	G	G	G	G	G	G	G	G	G	G	G	G	G	G	G	G	G	G	G	G	G	G	G	G	G	G	G	G
321	3667291	CDS	hypothetical protein	3667002	3667385	-	transition	TCC->TTC	S->F	ns	hypothetical protein		G	G	G	G	G	G	G	G	G	G	G	G	G	G	G	G	G	G	G	G	G	G	G	G	G	G	G	G	G	G	G	G	G	G	G	G	G
48	3667489	Unknown	N/A	N/A	N/A	N/A	transversion	G->T	N/A	nc	N/A		G	G	G	G	G	G	G	G	G	G	G	G	G	G	G	G	G	G	G	G	G	G	G	G	G	G	G	G	G	G	G	G	G	G	G	G	G
411	3667915	CDS	hypothetical protein	3667800	3668609	-	transition	TTA->TCA	L->S	ns	hypothetical protein		A	A	A	A	A	A	A	A	A	A	A	A	A	A	A	A	A	A	A	A	A	A	A	A	A	A	A	A	A	A	A	A	A	A	A	A	A
304	3669334	CDS	mepA_8	3669321	3670646	+	transversion	TCA->TAA	S->*	ns	Multidrug export protein MepA		C	C	C	C	C	C	C	C	C	C	C	C	C	C	C	C	C	C	C	C	C	C	C	C	C	C	C	C	C	C	C	C	C	C	C	C	C
152	3670373	CDS	mepA_8	3669321	3670646	+	transition	ATG->ATA	M->I	ns	Multidrug export protein MepA		G	G	G	G	G	G	G	G	G	G	G	G	G	G	G	G	G	G	G	G	G	G	A	A	A	G	A	A	G	A	G	G	A	A	A	A	G
10	3671321	CDS	Peptidylarginine deiminase	3671225	3672616	+	transition	CAA->TAA	Q->*	ns	Peptidylarginine deiminase		C	T	T	T	T	T	C	T	T	T	C	T	C	T	T	T	T	T	T	C	T	T	T	T	T	T	T	T	T	T	T	T	T	T	T	T	T
302	3676587	CDS	argJ	3675567	3676784	+	transition	GAG->AAG	E->K	ns	Arginine biosynthesis bifunctional protein ArgJ		G	G	G	G	G	G	G	G	G	G	G	G	G	G	G	G	G	G	G	G	G	G	G	G	G	G	G	G	G	G	G	G	G	G	G	G	G
10	3684927	CDS	btuD_9	3684781	3685635	-	transversion	GAT->TAT	D->Y	ns	Vitamin B12 import ATP-binding protein BtuD		C	A	A	A	A	A	C	A	A	A	C	A	C	A	A	A	A	A	A	C	A	A	A	A	A	A	A	A	A	A	A	A	A	A	A	A	A
313	3689083	CDS	clpB_2	3687779	3690031	+	transition	AAG->AAA	K->K	s	Chaperone protein ClpB		G	G	G	G	G	G	G	G	G	G	G	G	G	G	G	G	G	G	G	G	G	G	G	G	G	G	G	G	G	G	G	G	G	G	G	G	G
56	3690574	CDS	ribZ_2	3690227	3691654	-	transition	TTT->CTT	F->L	ns	Riboflavin transporter RibZ		A	A	A	A	A	A	A	A	A	A	A	A	A	A	A	A	A	A	A	A	A	A	A	A	A	A	A	A	A	A	A	A	A	A	A	A	A
199	3691161	CDS	ribZ_2	3690227	3691654	-	transition	ATA->ACA	I->T	ns	Riboflavin transporter RibZ		A	A	A	A	A	A	A	A	A	A	A	A	A	A	A	A	A	A	A	A	A	A	A	A	A	A	A	A	A	A	A	A	A	A	A	A	A
337	3691266	CDS	ribZ_2	3690227	3691654	-	transition	GAA->GGA	E->G	ns	Riboflavin transporter RibZ		T	T	T	T	T	T	T	T	T	T	T	T	T	T	T	T	T	T	T	T	T	T	T	T	T	T	T	T	T	T	T	T	T	T	T	T	T
11	3692077	CDS	rhaS_6	3691795	3692691	+	transition	CTT->TTT	L->F	ns	HTH-type transcriptional activator RhaS		C	T	T	T	T	T	C	T	T	T	C	T	C	T	T	T	T	T	T	C	T	T	T	T	T	T	T	T	T	T	T	T	T	T	T	T	T
63	3697650	CDS	ilvD	3696339	3697994	+	transition	GGA->AGA	G->R	ns	Dihydroxy-acid dehydratase		G	G	G	G	G	G	G	G	G	G	G	G	G	G	G	G	G	G	G	G	G	G	G	G	G	G	G	G	G	G	G	G	G	G	G	G	G
244	3705597	Unknown	N/A	N/A	N/A	N/A	transversion	C->A	N/A	nc	N/A		C	C	C	C	C	C	C	C	C	C	C	C	C	C	C	C	C	C	C	C	C	C	C	C	C	A	C	C	C	C	C	C	C	C	C	C	C
10	3705847	CDS	isp	3705722	3706660	+	transition	GGT->GGC	G->G	s	Major intracellular serine protease		T	C	C	C	C	C	T	C	C	C	T	C	T	C	C	C	C	C	C	T	C	C	C	C	C	C	C	C	C	C	C	C	C	C	C	C	C
11	3706971	Unknown	N/A	N/A	N/A	N/A	transition	T->C	N/A	nc	N/A		T	C	C	C	C	C	T	C	C	C	T	C	T	C	C	C	C	C	C	T	C	C	C	C	C	C	C	C	C	C	C	C	C	C	C	C	C
314	3708528	CDS	hypothetical protein	3708245	3708901	+	transition	CAT->CGT	H->R	ns	hypothetical protein		A	A	A	A	A	A	A	A	A	A	A	A	A	A	A	A	A	A	A	A	A	A	A	A	A	A	A	A	A	A	A	A	A	A	A	A	A
56	3708588	CDS	hypothetical protein	3708245	3708901	+	transition	CCG->CTG	P->L	ns	hypothetical protein		C	C	C	C	C	C	C	C	C	C	C	C	C	C	C	C	C	C	C	C	C	C	C	C	C	C	C	C	C	C	C	C	C	C	C	C	C
288	3709366	CDS	hypothetical protein	3708985	3710064	+	transition	CAT->TAT	H->Y	ns	hypothetical protein		C	C	C	C	T	T	C	C	C	C	C	C	C	C	C	C	C	C	C	C	C	C	C	C	C	C	C	C	C	C	C	C	C	C	C	C	C
56	3714398	Unknown	N/A	N/A	N/A	N/A	transversion	A->T	N/A	nc	N/A		A	A	A	A	A	A	A	A	A	A	A	A	A	A	A	A	A	A	A	A	A	A	A	A	A	A	A	A	A	A	A	A	A	A	A	A	A
335	3715899	Unknown	N/A	N/A	N/A	N/A	transversion	A->T	N/A	nc	N/A		A	A	A	A	A	A	A	A	A	A	A	A	A	A	A	A	A	A	A	A	A	A	A	A	A	A	A	A	A	A	A	A	A	A	A	A	A
-	3716130	CDS	hypothetical protein	3715930	3716262	+	transition	GAG->GAA	E->E	s	hypothetical protein		G	A	A	A	G	G	G	A	A	A	G	A	G	A	A	A	A	A	A	G	A	A	A	A	A	A	A	G	A	A	A	A	A	A	A	A	A
241	3728251	CDS	hypothetical protein	3728126	3728464	-	transversion	TAT->AAT	Y->N	ns	hypothetical protein		A	A	A	A	A	A	A	A	A	A	A	A	A	A	A	A	A	A	A	A	A	A	A	A	A	T	A	A	T	A	A	A	A	A	A	A	A
146	3731068	CDS	hxlR_4	3730776	3731132	+	transversion	CGT->CTT	R->L	ns	HTH-type transcriptional activator HxlR		G	G	G	G	G	G	G	G	G	G	G	G	G	G	G	G	G	G	G	G	G	G	G	G	G	G	G	G	G	G	G	G	G	G	G	G	G
338	3732074	Unknown	N/A	N/A	N/A	N/A	transversion	G->C	N/A	nc	N/A		G	G	G	G	G	G	G	G	G	G	G	G	G	G	G	G	G	G	G	G	G	G	G	G	G	G	G	G	G	G	G	G	G	G	G	G	G
309	3732193	Unknown	N/A	N/A	N/A	N/A	transition	T->C	N/A	nc	N/A		T	T	T	T	T	T	T	T	T	T	T	T	T	T	T	T	T	T	T	T	T	T	T	T	T	T	T	T	T	T	T	T	T	T	T	T	T
7	3732662	CDS	hypothetical protein	3732415	3732705	+	transition	GTT->GCT	V->A	ns	hypothetical protein		T	C	C	C	C	C	T	C	C	C	T	C	T	C	C	C	C	C	C	T	C	C	C	C	C	C	C	C	C	C	C	C	C	C	C	C	C
10	3734134	CDS	thiY	3733472	3734485	+	transversion	GAG->GAT	E->D	ns	Formylaminopyrimidine-binding protein		G	T	T	T	T	T	G	T	T	T	G	T	G	T	T	T	T	T	T	G	T	T	T	T	T	T	T	T	T	T	T	T	T	T	T	T	T
302	3734669	CDS	btuD_10	3734454	3735188	+	transition	AAT->AAC	N->N	s	Vitamin B12 import ATP-binding protein BtuD		T	T	T	T	T	T	T	T	T	T	T	T	T	T	T	T	T	T	T	T	T	T	T	T	T	T	T	T	T	T	T	T	T	T	T	T	T
-	3734767	CDS	btuD_10	3734454	3735188	+	transition	GGA->GAA	G->E	ns	Vitamin B12 import ATP-binding protein BtuD		G	A	A	A	A	A	A	A	A	A	A	A	A	A	A	A	A	A	A	A	A	A	A	A	A	A	A	A	A	A	A	A	A	A	A	A	A
421	3737828	CDS	mutS_2	3735348	3738191	+	transition	TTG->TTA	L->L	s	DNA mismatch repair protein MutS		G	G	G	G	G	G	G	G	G	G	G	G	G	G	G	G	G	G	G	G	G	G	G	G	G	G	G	G	G	G	G	G	G	G	G	G	G
-	3738254	CDS	mutL	3738202	3740169	+	transversion	GAA->GCA	E->A	ns	DNA mismatch repair protein MutL		A	C	C	C	C	C	C	C	C	C	C	C	C	C	C	C	C	C	C	C	C	C	C	C	C	C	C	C	C	C	C	C	C	C	C	C	C
8	3742521	CDS	hypothetical protein	3741643	3742923	+	transversion	GCT->GCG	A->A	s	hypothetical protein		T	G	G	G	G	G	T	G	G	G	T	G	T	G	G	G	G	G	G	T	G	G	G	G	G	G	G	G	G	G	G	G	G	G	G	G	G
315	3745309	CDS	hypothetical protein	3744471	3745550	+	transversion	TGT->TTT	C->F	ns	hypothetical protein		G	G	G	G	G	G	G	G	G	G	G	G	G	G	G	G	G	G	G	G	G	G	G	G	G	G	G	G	G	G	G	G	G	G	G	G	G
-	3746892	Unknown	N/A	N/A	N/A	N/A	transition	A->G	N/A	nc	N/A		A	G	G	G	G	G	G	G	G	G	G	G	G	A	G	G	G	G	G	G	G	G	G	G	G	G	G	G	G	G	G	G	G	G	G	G	G
56	3748113	CDS	hypothetical protein	3747777	3748652	+	transversion	CCA->ACA	P->T	ns	hypothetical protein		C	C	C	C	C	C	C	C	C	C	C	C	C	C	C	C	C	C	C	C	C	C	C	C	C	C	C	C	C	C	C	C	C	C	C	C	C
314	3748923	Unknown	N/A	N/A	N/A	N/A	transition	G->A	N/A	nc	N/A		G	G	G	G	G	G	G	G	G	G	G	G	G	G	G	G	G	G	G	G	G	G	G	G	G	G	G	G	G	G	G	G	G	G	G	G	G
-	3750493	Unknown	N/A	N/A	N/A	N/A	transition	A->G	N/A	nc	N/A		A	G	G	G	G	G	A	G	G	G	A	G	A	G	G	G	G	G	G	A	G	G	G	G	G	G	G	G	G	G	G	G	G	G	G	G	G
282	3751108	CDS	hypothetical protein	3750499	3751890	+	transition	TAT->CAT	Y->H	ns	hypothetical protein		T	T	T	T	T	T	T	T	T	T	T	T	T	T	T	T	T	T	T	T	T	T	T	T	T	T	T	T	T	T	T	T	T	T	T	T	T
9	3752834	CDS	hypothetical protein	3752687	3753478	+	transition	AGC->GGC	S->G	ns	hypothetical protein		A	G	G	G	G	G	A	G	G	G	A	G	A	G	G	G	G	G	G	A	G	G	G	G	G	G	G	G	G	G	G	G	G	G	G	G	G
146	3753336	CDS	hypothetical protein	3752687	3753478	+	transversion	GGT->GCT	G->A	ns	hypothetical protein		G	G	G	G	G	G	G	G	G	G	G	G	G	G	G	G	G	G	G	G	G	G	G	G	G	G	G	G	G	G	G	G	G	G	G	G	G
263	3755143	CDS	hypothetical protein	3753659	3756076	-	transition	CAG->TAG	Q->*	ns	hypothetical protein		G	G	G	G	G	G	G	G	G	G	G	G	G	G	G	G	G	G	G	G	G	G	G	G	G	G	G	G	G	G	G	G	G	G	G	G	G
316	3757623	CDS	sasA_17	3756836	3757867	-	transversion	AGT->ATT	S->I	ns	Adaptive-response sensory-kinase SasA		C	C	C	C	C	C	C	C	C	C	C	C	C	C	C	C	C	C	C	C	C	C	C	C	C	C	C	C	C	C	C	C	C	C	C	C	C
13	3758185	CDS	walR_11	3757857	3758543	-	transition	ACA->ATA	T->I	ns	Transcriptional regulatory protein WalR		G	A	A	A	G	G	G	A	A	A	G	A	G	A	A	A	A	A	A	G	A	A	A	A	A	A	A	A	A	A	A	A	A	A	A	A	A
420	3758632	Unknown	N/A	N/A	N/A	N/A	transition	A->G	N/A	nc	N/A		A	A	A	A	A	A	A	A	A	A	A	A	A	A	A	A	A	A	A	A	A	A	A	A	A	A	A	A	A	A	A	A	A	A	A	A	A
321	3759706	CDS	queG_3	3758701	3759765	-	transition	AGT->AGC	S->S	s	Epoxyqueuosine reductase		A	A	A	A	A	A	A	A	A	A	A	A	A	A	A	A	A	A	A	A	A	A	A	A	A	A	A	A	A	A	A	A	A	A	A	A	A
316	3761457	CDS	sasA_18	3760700	3761608	+	transition	AAA->AGA	K->R	ns	Adaptive-response sensory-kinase SasA		A	A	A	A	A	A	A	A	A	A	A	A	A	A	A	A	A	A	A	A	A	A	A	A	A	A	A	A	A	A	A	A	A	A	A	A	A
405	3764810	CDS	hypothetical protein	3763384	3764925	+	transition	ACA->ATA	T->I	ns	hypothetical protein		C	C	C	C	C	C	C	C	C	C	C	C	C	C	C	C	C	C	C	C	C	C	C	C	C	C	C	C	C	C	C	C	C	C	C	C	C
328	3765762	CDS	hypothetical protein	3765119	3766318	-	transition	ACT->ATT	T->I	ns	hypothetical protein		G	G	G	G	G	G	G	G	G	G	G	G	G	G	G	G	G	G	G	G	G	G	G	G	G	G	G	G	G	G	G	G	G	G	G	G	G
10	3766746	CDS	cmpR_1	3766437	3767324	+	transition	GCA->ACA	A->T	ns	HTH-type transcriptional activator CmpR		G	A	A	A	A	A	G	A	A	A	G	A	G	A	A	A	A	A	A	G	A	A	A	A	A	A	A	A	A	A	A	A	A	A	A	A	A
98	3768248	Unknown	N/A	N/A	N/A	N/A	transition	C->T	N/A	nc	N/A		C	C	C	C	C	C	C	C	C	C	C	C	C	C	C	C	C	C	C	C	C	C	C	C	C	C	C	C	C	C	C	C	C	C	C	C	C
314	3769015	CDS	hypothetical protein	3768310	3769170	-	transition	GGA->GGG	G->G	s	hypothetical protein		T	T	T	T	T	T	T	T	T	T	T	T	T	T	T	T	T	T	T	T	T	T	T	T	T	T	T	T	T	T	T	T	T	T	T	T	T
287	3769479	Unknown	N/A	N/A	N/A	N/A	transition	T->C	N/A	nc	N/A		T	T	T	T	C	C	T	T	T	T	T	T	T	T	T	T	T	T	T	T	T	T	T	T	T	T	T	T	T	T	T	T	T	T	T	T	T
201	3776162	CDS	hypothetical protein	3776100	3776348	+	transition	ATG->ATA	M->I	ns	hypothetical protein		G	G	G	G	G	G	G	G	G	G	G	G	G	G	G	G	G	G	G	G	G	G	G	G	G	G	G	G	G	G	G	G	G	G	G	G	G
305	3777608	CDS	trmB	3777259	3777903	+	transversion	TTC->TGC	F->C	ns	tRNA (guanine-N(7)-)-methyltransferase		T	T	T	T	T	T	T	T	T	T	T	T	T	T	T	T	T	T	T	T	T	T	T	T	T	T	T	T	T	T	T	T	T	T	T	T	T
11	3779824	CDS	hypothetical protein	3779460	3779906	+	transition	AGC->AAC	S->N	ns	hypothetical protein		G	A	A	A	A	A	G	A	A	A	G	A	G	A	A	A	A	A	A	G	A	A	A	A	A	A	A	A	A	A	A	A	A	A	A	A	A
304	3784947	CDS	hypothetical protein	3784842	3785687	+	transition	AAT->GAT	N->D	ns	hypothetical protein		A	A	A	A	A	A	A	A	A	A	A	A	A	A	A	A	A	A	A	A	A	A	A	A	A	A	A	A	A	A	A	A	A	A	A	A	A
-	3789156	CDS	hypothetical protein	3788021	3789178	-	transversion	ATT->AAT	I->N	ns	hypothetical protein		A	T	T	T	T	T	T	T	T	T	T	T	T	T	T	T	T	T	T	T	T	T	T	T	T	T	T	T	T	T	T	T	T	T	T	T	T
404	3793259	Unknown	N/A	N/A	N/A	N/A	transition	C->T	N/A	nc	N/A		C	C	C	C	C	C	C	C	C	C	C	C	C	C	C	C	C	C	C	C	C	C	C	C	C	C	C	C	C	C	C	C	C	C	C	C	C
9	3794871	CDS	hypothetical protein	3794577	3795086	-	transition	AAT->AAC	N->N	s	hypothetical protein		A	G	G	G	G	G	A	G	G	G	A	G	A	G	G	G	G	G	G	A	G	G	G	G	G	G	G	G	G	G	G	G	G	G	G	G	G
56	3795305	Unknown	N/A	N/A	N/A	N/A	transversion	C->A	N/A	nc	N/A		C	C	C	C	C	C	C	C	C	C	C	C	C	C	C	C	C	C	C	C	C	C	C	C	C	C	C	C	C	C	C	C	C	C	C	C	C
328	3795564	CDS	hypothetical protein	3795540	3795674	+	transition	ATG->GTG	M->V	ns	hypothetical protein		A	A	A	A	A	A	A	A	A	A	A	A	A	A	A	A	A	A	A	A	A	A	A	A	A	A	A	A	A	A	A	A	A	A	A	A	A
304	3796192	CDS	tadA_3	3795908	3796345	+	transition	TGC->TGT	C->C	s	tRNA-specific adenosine deaminase		C	C	C	C	C	C	C	C	C	C	C	C	C	C	C	C	C	C	C	C	C	C	C	C	C	C	C	C	C	C	C	C	C	C	C	C	C
-	3797021	CDS	hypothetical protein	3796484	3797272	+	transition	AGG->GGG	R->G	ns	hypothetical protein		A	G	G	G	G	G	G	G	G	G	G	G	G	G	G	G	G	G	G	G	G	G	G	G	G	G	G	G	G	G	G	G	G	G	G	G	G
146	3797124	CDS	hypothetical protein	3796484	3797272	+	transition	GAG->GGG	E->G	ns	hypothetical protein		A	A	A	A	A	A	A	A	A	A	A	A	A	A	A	A	A	A	A	A	A	A	A	A	A	A	A	A	A	A	A	A	A	A	A	A	A
11	3798033	CDS	hypothetical protein	3797877	3798227	-	transition	ACT->ACC	T->T	s	hypothetical protein		A	G	G	G	G	G	A	G	G	G	A	G	A	G	G	G	G	G	G	A	G	G	G	G	G	G	G	G	G	G	G	G	G	G	G	G	G
194	3798997	Unknown	N/A	N/A	N/A	N/A	transition	T->C	N/A	nc	N/A		T	T	T	T	T	T	T	T	T	T	T	T	T	T	T	T	T	T	T	T	T	T	T	T	T	T	T	T	T	T	T	T	T	T	T	T	T
250	3799799	Unknown	N/A	N/A	N/A	N/A	transversion	C->A	N/A	nc	N/A		C	C	C	C	C	C	C	C	C	C	C	C	C	C	C	C	C	C	C	C	C	C	C	C	C	C	C	C	C	C	C	C	C	C	C	C	C
285	3800155	CDS	proX_2	3799849	3800340	+	transition	ACT->GCT	T->A	ns	Prolyl-tRNA editing protein ProX		A	A	A	A	G	G	A	A	A	A	A	A	A	A	A	A	A	A	A	A	A	A	A	A	A	A	A	A	A	A	A	A	A	A	A	A	A
316	3855417	CDS	hypothetical protein	3853681	3856719	-	transition	ACA->GCA	T->A	ns	hypothetical protein		T	T	T	T	T	T	T	T	T	T	T	T	T	T	T	T	T	T	T	T	T	T	T	T	T	T	T	T	T	T	T	T	T	T	T	T	T
283	3860481	CDS	hypothetical protein	3859119	3861980	-	transition	TAC->TAT	Y->Y	s	hypothetical protein		G	G	G	G	G	G	G	G	G	G	G	G	G	G	G	G	G	G	G	G	G	G	G	G	G	G	G	G	G	G	G	G	G	G	G	G	G
314	3861014	CDS	hypothetical protein	3859119	3861980	-	transversion	GAA->TAA	E->*	ns	hypothetical protein		C	C	C	C	C	C	C	C	C	C	C	C	C	C	C	C	C	C	C	C	C	C	C	C	C	C	C	C	C	C	C	C	C	C	C	C	C
316	3861107	CDS	hypothetical protein	3859119	3861980	-	transition	ATT->GTT	I->V	ns	hypothetical protein		T	T	T	T	T	T	T	T	T	T	T	T	T	T	T	T	T	T	T	T	T	T	T	T	T	T	T	T	T	T	T	T	T	T	T	T	T
347	3861194	CDS	hypothetical protein	3859119	3861980	-	transversion	GTA->TTA	V->L	ns	hypothetical protein		C	C	C	C	C	C	C	C	C	C	C	C	C	C	C	C	C	C	C	C	C	C	C	C	C	C	C	C	C	C	C	C	C	C	C	C	C
56	3864426	CDS	tyrC	3863762	3864601	-	transversion	AAA->ATA	K->I	ns	Cyclohexadienyl dehydrogenase		T	T	T	T	T	T	T	T	T	T	T	T	T	T	T	T	T	T	T	T	T	T	T	T	T	T	T	T	T	T	T	T	T	T	T	T	T
316	3865159	Unknown	N/A	N/A	N/A	N/A	transversion	A->T	N/A	nc	N/A		A	A	A	A	A	A	A	A	A	A	A	A	A	A	A	A	A	A	A	A	A	A	A	A	A	A	A	A	A	A	A	A	A	A	A	A	A
237	3866814	CDS	pheA	3866023	3867219	-	transition	GGT->AGT	G->S	ns	Bifunctional chorismate mutase/prephenate dehydratase		C	C	C	C	C	C	C	C	C	C	C	C	C	C	C	C	C	C	C	C	C	C	C	C	C	C	C	C	C	C	C	C	C	C	C	C	C
-	3867620	CDS	aroC	3867222	3868301	-	transversion	ACA->CCA	T->P	ns	Chorismate synthase		T	G	G	G	G	G	G	G	G	G	G	G	G	T	G	G	G	G	G	G	G	G	G	G	G	G	G	G	G	G	G	G	G	G	G	G	G
-	3870872	CDS	aroF_1	3870678	3871691	-	transition	ACA->GCA	T->A	ns	Phospho-2-dehydro-3-deoxyheptonate aldolase		T	C	C	C	C	C	C	C	C	C	C	C	C	C	C	C	C	C	C	C	C	C	C	C	C	C	C	C	C	C	C	C	C	C	C	C	C
316	3871419	CDS	aroF_1	3870678	3871691	-	transition	GGT->GGC	G->G	s	Phospho-2-dehydro-3-deoxyheptonate aldolase		A	A	A	A	A	A	A	A	A	A	A	A	A	A	A	A	A	A	A	A	A	A	A	A	A	A	A	A	A	A	A	A	A	A	A	A	A
49	3876447	CDS	kdpD_2	3874198	3876900	-	transition	GAC->AAC	D->N	ns	Sensor protein KdpD		C	C	C	C	C	C	C	C	C	C	C	C	C	C	C	C	C	C	C	C	C	C	C	C	C	C	C	C	C	C	C	C	C	C	C	C	C
-	3879473	Unknown	N/A	N/A	N/A	N/A	transition	A->G	N/A	nc	N/A		A	G	G	G	G	G	A	G	G	G	A	G	A	G	G	G	G	G	G	A	G	G	G	G	G	G	G	G	G	G	G	G	G	G	G	G	G
237	3880723	CDS	metAA	3879860	3880750	-	transition	CCT->TCT	P->S	ns	Homoserine O-acetyltransferase		G	G	G	G	G	G	G	G	G	G	G	G	G	G	G	G	G	G	G	G	G	G	G	G	G	G	G	G	G	G	G	G	G	G	G	G	G
285	3881682	CDS	O-acetyl-L-homoserine sulfhydrylase	3880780	3882045	-	transition	GGT->AGT	G->S	ns	O-acetyl-L-homoserine sulfhydrylase		C	C	C	C	T	T	C	C	C	C	C	C	C	C	C	C	C	C	C	C	C	C	C	C	C	C	C	C	C	C	C	C	C	C	C	C	C
314	3882988	CDS	Calcium-transporting ATPase 1	3882311	3884968	-	transversion	GAC->TAC	D->Y	ns	Calcium-transporting ATPase 1		C	C	C	C	C	C	C	C	C	C	C	C	C	C	C	C	C	C	C	C	C	C	C	C	C	C	C	C	C	C	C	C	C	C	C	C	C
314	3884437	CDS	Calcium-transporting ATPase 1	3882311	3884968	-	transition	GAA->AAA	E->K	ns	Calcium-transporting ATPase 1		C	C	C	C	C	C	C	C	C	C	C	C	C	C	C	C	C	C	C	C	C	C	C	C	C	C	C	C	C	C	C	C	C	C	C	C	C
284	3884468	CDS	Calcium-transporting ATPase 1	3882311	3884968	-	transversion	GAG->GAT	E->D	ns	Calcium-transporting ATPase 1		C	C	C	C	C	C	C	C	C	C	C	C	C	C	C	C	C	C	C	C	C	C	C	C	C	C	C	C	C	C	C	C	C	C	C	C	C
449	3885371	CDS	yaaA	3885096	3885839	-	transition	GCT->ACT	A->T	ns	Peroxide stress resistance protein YaaA		C	C	C	C	C	C	C	C	C	C	C	C	C	C	C	C	C	C	C	C	C	C	C	C	C	C	C	C	C	C	C	C	C	C	C	C	C
-	3887635	CDS	ade	3886667	3888364	-	transversion	TCA->GCA	S->A	ns	Adenine deaminase		A	C	C	C	C	C	C	C	C	C	C	C	C	C	C	C	C	C	C	C	C	C	C	C	C	C	C	C	C	C	C	C	C	C	C	C	C
316	3887870	CDS	ade	3886667	3888364	-	transition	GGT->GGC	G->G	s	Adenine deaminase		A	A	A	A	A	A	A	A	A	A	A	A	A	A	A	A	A	A	A	A	A	A	A	A	A	A	A	A	A	A	A	A	A	A	A	A	A
10	3889403	CDS	hypothetical protein	3888670	3889824	-	transition	AAA->AGA	K->R	ns	hypothetical protein		T	C	C	C	C	C	T	C	C	C	T	C	T	C	C	C	C	C	C	T	C	C	C	C	C	C	C	C	C	C	C	C	C	C	C	C	C
304	3893090	CDS	baiN_2	3892264	3893517	-	transversion	GCT->GAT	A->D	ns	3-dehydro-bile acid delta(4,6)-reductase		G	G	G	G	G	G	G	G	G	G	G	G	G	G	G	G	G	G	G	G	G	G	G	G	G	G	G	G	G	G	G	G	G	G	G	G	G
336	3894110	CDS	pspA_2	3893541	3894182	-	transition	GGT->AGT	G->S	ns	Phosphoserine phosphatase 1		C	C	C	C	C	C	C	C	C	C	C	C	C	C	C	C	C	C	C	C	C	C	C	C	C	C	C	C	C	C	C	C	C	C	C	C	C
387	3907584	CDS	lysA_2	3906509	3907720	-	transition	ACA->ATA	T->I	ns	Diaminopimelate decarboxylase		G	G	G	G	G	G	G	G	G	G	G	G	G	G	G	G	G	G	G	G	G	G	G	G	G	G	G	G	G	G	G	G	G	G	G	G	G
303	3909807	CDS	scrK	3908859	3909830	-	transition	GGA->GGG	G->G	s	Fructokinase		T	T	T	T	T	T	T	T	T	T	T	T	T	T	T	T	T	T	T	T	T	T	T	T	T	T	T	T	T	T	T	T	T	T	T	T	T
316	3910167	CDS	scrB	3909856	3911337	-	transversion	CAA->AAA	Q->K	ns	Sucrose-6-phosphate hydrolase		G	G	G	G	G	G	G	G	G	G	G	G	G	G	G	G	G	G	G	G	G	G	G	G	G	G	G	G	G	G	G	G	G	G	G	G	G
313	3916039	CDS	hypothetical protein	3915574	3917328	-	transition	CCT->CCC	P->P	s	hypothetical protein		A	A	A	A	A	A	A	A	A	A	A	A	A	A	A	A	A	A	A	A	A	A	A	A	A	A	A	A	A	A	A	A	A	A	A	A	A
352	3916262	CDS	hypothetical protein	3915574	3917328	-	transversion	ACC->AGC	T->S	ns	hypothetical protein		G	G	G	G	G	G	G	G	G	G	G	G	G	G	G	G	G	G	G	G	G	G	G	G	G	G	G	G	G	G	G	G	G	G	G	G	G
337	3917578	CDS	gloB_4	3917546	3918436	-	transition	GAT->AAT	D->N	ns	Hydroxyacylglutathione hydrolase		C	C	C	C	C	C	C	C	C	C	C	C	C	C	C	C	C	C	C	C	C	C	C	C	C	C	C	C	C	C	C	C	C	C	C	C	C
321	3920378	CDS	yceD_1	3919904	3920470	+	transition	GAA->AAA	E->K	ns	General stress protein 16U		G	G	G	G	G	G	G	G	G	G	G	G	G	G	G	G	G	G	G	G	G	G	G	G	G	G	G	G	G	G	G	G	G	G	G	G	G
310	3924033	CDS	hypothetical protein	3923829	3924776	+	transition	GGT->AGT	G->S	ns	hypothetical protein		G	G	G	G	G	G	G	G	G	G	G	G	G	G	G	G	G	G	G	G	G	G	G	G	G	G	G	G	G	G	G	G	G	G	G	G	G
321	3924377	CDS	hypothetical protein	3923829	3924776	+	transition	GTC->GTT	V->V	s	hypothetical protein		C	C	C	C	C	C	C	C	C	C	C	C	C	C	C	C	C	C	C	C	C	C	C	C	C	C	C	C	C	C	C	C	C	C	C	C	C
321	3931679	CDS	hypothetical protein	3930683	3931846	-	transversion	GAG->GAT	E->D	ns	hypothetical protein		C	C	C	C	C	C	C	C	C	C	C	C	C	C	C	C	C	C	C	C	C	C	C	C	C	C	C	C	C	C	C	C	C	C	C	C	C
424	3934889	Unknown	N/A	N/A	N/A	N/A	transversion	C->A	N/A	nc	N/A		C	C	C	C	C	C	C	C	C	C	C	C	C	C	C	C	C	C	C	C	C	C	C	C	C	C	C	C	C	C	C	C	C	C	C	C	C
321	3942122	CDS	hypothetical protein	3941600	3942382	-	transition	AAG->AAA	K->K	s	hypothetical protein		C	C	C	C	C	C	C	C	C	C	C	C	C	C	C	C	C	C	C	C	C	C	C	C	C	C	C	C	C	C	C	C	C	C	C	C	C
304	3943702	CDS	glnQ_2	3943479	3944150	-	transversion	TGT->TTT	C->F	ns	Glutamine transport ATP-binding protein GlnQ		C	C	C	C	C	C	C	C	C	C	C	C	C	C	C	C	C	C	C	C	C	C	C	C	C	C	C	C	C	C	C	C	C	C	C	C	C
304	3944949	CDS	glnH	3944831	3945634	-	transversion	GAT->GTT	D->V	ns	Glutamine-binding periplasmic protein		T	T	T	T	T	T	T	T	T	T	T	T	T	T	T	T	T	T	T	T	T	T	T	T	T	T	T	T	T	T	T	T	T	T	T	T	T
338	3945667	Unknown	N/A	N/A	N/A	N/A	transversion	A->T	N/A	nc	N/A		A	A	A	A	A	A	A	A	A	A	A	A	A	A	A	A	A	A	A	A	A	A	A	A	A	A	A	A	A	A	A	A	A	A	A	A	A
314	3945880	Unknown	N/A	N/A	N/A	N/A	transition	G->A	N/A	nc	N/A		G	G	G	G	G	G	G	G	G	G	G	G	G	G	G	G	G	G	G	G	G	G	G	G	G	G	G	G	G	G	G	G	G	G	G	G	G
11	3946389	CDS	hypothetical protein	3946108	3947415	-	transition	ATA->GTA	I->V	ns	hypothetical protein		T	C	C	C	C	C	T	C	C	C	T	C	T	C	C	C	C	C	C	T	C	C	C	C	C	C	C	C	C	C	C	C	C	C	C	C	C
313	3949088	Unknown	N/A	N/A	N/A	N/A	transition	T->C	N/A	nc	N/A		T	T	T	T	T	T	T	T	T	T	T	T	T	T	T	T	T	T	T	T	T	T	T	T	T	T	T	T	T	T	T	T	T	T	T	T	T
303	3950267	CDS	hypothetical protein	3949841	3951124	-	transition	CAC->CAT	H->H	s	hypothetical protein		G	G	G	G	G	G	G	G	G	G	G	G	G	G	G	G	G	G	G	G	G	G	G	G	G	G	G	G	G	G	G	G	G	G	G	G	G
324	3950422	CDS	hypothetical protein	3949841	3951124	-	transversion	CCA->ACA	P->T	ns	hypothetical protein		G	G	G	G	G	G	T	G	G	G	G	G	G	G	G	G	G	G	G	G	G	G	G	G	G	G	G	G	G	G	G	G	G	G	G	G	G
313	3951584	CDS	hypothetical protein	3951155	3951679	-	transversion	GAT->GAG	D->E	ns	hypothetical protein		A	A	A	A	A	A	A	A	A	A	A	A	A	A	A	A	A	A	A	A	A	A	A	A	A	A	A	A	A	A	A	A	A	A	A	A	A
316	3952339	CDS	hypothetical protein	3951745	3954099	-	transversion	TCC->TCA	S->S	s	hypothetical protein		G	G	G	G	G	G	G	G	G	G	G	G	G	G	G	G	G	G	G	G	G	G	G	G	G	G	G	G	G	G	G	G	G	G	G	G	G
313	3954391	Unknown	N/A	N/A	N/A	N/A	transversion	A->C	N/A	nc	N/A		A	A	A	A	A	A	A	A	A	A	A	A	A	A	A	A	A	A	A	A	A	A	A	A	A	A	A	A	A	A	A	A	A	A	A	A	A
56	3957620	Unknown	N/A	N/A	N/A	N/A	transversion	T->A	N/A	nc	N/A		T	T	T	T	T	T	T	T	T	T	T	T	T	T	T	T	T	T	T	T	T	T	T	T	T	T	T	T	T	T	T	T	T	T	T	T	T
56	3957654	Unknown	N/A	N/A	N/A	N/A	transversion	T->A	N/A	nc	N/A		T	T	T	T	T	T	T	T	T	T	T	T	T	T	T	T	T	T	T	T	T	T	T	T	T	T	T	T	T	T	T	T	T	T	T	T	T
337	3958645	CDS	hypothetical protein	3958484	3959092	-	transversion	GAT->TAT	D->Y	ns	hypothetical protein		C	C	C	C	C	C	C	C	C	C	C	C	C	C	C	C	C	C	C	C	C	C	C	C	C	C	C	C	C	C	C	C	C	C	C	C	C
389	3959590	CDS	hypothetical protein	3959174	3959875	-	transversion	CCT->ACT	P->T	ns	hypothetical protein		G	G	G	G	G	G	G	G	G	G	G	G	G	G	G	G	G	G	G	G	G	G	G	G	G	G	G	G	G	G	G	G	G	G	G	G	G
10	3959633	CDS	hypothetical protein	3959174	3959875	-	transition	TCG->TCA	S->S	s	hypothetical protein		C	T	T	T	T	T	C	T	T	T	C	T	C	T	T	T	T	T	T	C	T	T	T	T	T	T	T	T	T	T	T	T	T	T	T	T	T
-	3962786	Unknown	N/A	N/A	N/A	N/A	transversion	C->A	N/A	nc	N/A		C	A	A	A	A	A	C	A	A	A	C	A	C	A	A	A	A	A	A	C	A	A	A	A	A	A	A	A	A	A	A	A	A	A	A	C	A
-	3963981	CDS	COQ3_2	3963813	3964643	-	transversion	ACG->ACC	T->T	s	Ubiquinone biosynthesis O-methyltransferase, mitochondrial		C	G	G	G	G	G	G	G	G	G	G	G	G	G	G	G	G	G	G	G	G	G	G	G	G	G	G	G	G	G	G	G	G	G	G	G	G
-	3964605	CDS	COQ3_2	3963813	3964643	-	transversion	GAT->GAG	D->E	ns	Ubiquinone biosynthesis O-methyltransferase, mitochondrial		A	C	C	C	C	C	A	C	C	C	A	C	A	C	C	C	C	C	C	A	C	C	C	C	C	C	C	C	C	C	C	C	C	C	C	C	C
119	3967936	CDS	hypothetical protein	3967247	3967963	-	transition	CAA->TAA	Q->*	ns	hypothetical protein		G	G	G	G	G	G	G	G	G	G	G	G	G	G	G	G	G	G	G	G	G	G	G	G	G	G	G	G	G	G	G	G	G	G	G	G	G
-	3975404	CDS	fldC	3974303	3975454	-	transition	AAG->AAA	K->K	s	(R)-phenyllactyl-CoA dehydratase beta subunit		C	T	T	T	T	T	T	T	T	T	T	T	T	T	T	T	T	T	T	T	T	T	T	T	T	T	T	T	T	T	T	T	T	T	T	T	T
305	3977010	CDS	add	3976482	3977471	-	transition	GGG->GGA	G->G	s	Adenosine deaminase		C	C	C	C	C	C	C	C	C	C	C	C	C	C	C	C	C	C	C	C	C	C	C	C	C	C	C	C	C	C	C	C	C	C	C	C	C
314	3980202	CDS	hypothetical protein	3979973	3980407	-	transition	ATT->ACT	I->T	ns	hypothetical protein		A	A	A	A	A	A	A	A	A	A	A	A	A	A	A	A	A	A	A	A	A	A	A	A	A	A	A	A	A	A	A	A	A	A	A	A	A
321	3983503	CDS	grdB_5	3983123	3984172	-	transition	GAT->AAT	D->N	ns	Glycine reductase complex component B subunit gamma		C	C	C	C	C	C	C	C	C	C	C	C	C	C	C	C	C	C	C	C	C	C	C	C	C	C	C	C	C	C	C	C	C	C	C	C	C
317	3988565	CDS	rcsC_10	3987145	3989139	-	transition	GAT->GGT	D->G	ns	Sensor histidine kinase RcsC		T	T	T	T	T	T	T	T	T	T	T	T	T	T	T	T	T	T	T	T	T	T	T	T	T	T	T	T	T	T	T	T	T	T	T	T	T
314	3990067	CDS	hypothetical protein	3989226	3990473	-	transversion	TCT->TAT	S->Y	ns	hypothetical protein		G	G	G	G	G	G	G	G	G	G	G	G	G	G	G	G	G	G	G	G	G	G	G	G	G	G	G	G	G	G	G	G	G	G	G	G	G
-	3994576	CDS	hypothetical protein	3994462	3995613	-	transversion	TTG->TTT	L->F	ns	hypothetical protein		C	A	A	A	A	A	A	A	A	A	A	A	A	A	A	A	A	A	A	A	A	A	A	A	A	A	A	A	A	A	A	A	A	A	A	A	A
321	3997142	Unknown	N/A	N/A	N/A	N/A	transversion	C->A	N/A	nc	N/A		C	C	C	C	C	C	C	C	C	C	C	C	C	C	C	C	C	C	C	C	C	C	C	C	C	C	C	C	C	C	C	C	C	C	C	C	C
56	4002686	CDS	hypothetical protein	4002160	4002969	+	transversion	GTT->GAT	V->D	ns	hypothetical protein		T	T	T	T	T	T	T	T	T	T	T	T	T	T	T	T	T	T	T	T	T	T	T	T	T	T	T	T	T	T	T	T	T	T	T	T	T
285	4004385	Unknown	N/A	N/A	N/A	N/A	transversion	G->T	N/A	nc	N/A		G	G	G	G	T	T	G	G	G	G	G	G	G	G	G	G	G	G	G	G	G	G	G	G	G	G	G	G	G	G	G	G	G	G	G	G	G
8	4008922	CDS	hypothetical protein	4008574	4008942	-	transition	GAT->GAC	D->D	s	hypothetical protein		A	G	G	G	G	G	A	G	G	G	A	G	A	G	G	G	G	G	G	A	G	G	G	G	G	G	G	G	G	G	G	G	G	G	G	G	G
10	4009606	CDS	hypothetical protein	4008963	4010042	-	transition	GAG->GGG	E->G	ns	hypothetical protein		T	C	C	C	C	C	T	C	C	C	T	C	T	C	C	C	C	C	C	T	C	C	C	C	C	C	C	C	C	C	C	C	C	C	C	C	C
302	4010645	CDS	codB_2	4010096	4011385	-	transition	TCG->TCA	S->S	s	Cytosine permease		C	C	C	C	C	C	C	C	C	C	C	C	C	C	C	C	C	C	C	C	C	C	C	C	C	C	C	C	C	C	C	C	C	C	C	C	C
314	4011231	CDS	codB_2	4010096	4011385	-	transition	CAA->CGA	Q->R	ns	Cytosine permease		T	T	T	T	T	T	T	T	T	T	T	T	T	T	T	T	T	T	T	T	T	T	T	T	T	T	T	T	T	T	T	T	T	T	T	T	T
284	4015192	CDS	hypothetical protein	4015099	4015437	-	transition	CTG->CTA	L->L	s	hypothetical protein		C	C	C	C	C	C	C	C	C	C	C	C	C	C	C	C	C	C	C	C	C	C	C	C	C	C	C	C	C	C	C	C	C	C	C	C	C
56	4015355	CDS	hypothetical protein	4015099	4015437	-	transversion	GCA->GAA	A->E	ns	hypothetical protein		G	G	G	G	G	G	G	G	G	G	G	G	G	G	G	G	G	G	G	G	G	G	G	G	G	G	G	G	G	G	G	G	G	G	G	G	G
313	4019117	CDS	hypothetical protein	4018769	4019947	-	transition	CAA->CAG	Q->Q	s	hypothetical protein		T	T	T	T	T	T	T	T	T	T	T	T	T	T	T	T	T	T	T	T	T	T	T	T	T	T	T	T	T	T	T	T	T	T	T	T	T
10	4020134	Unknown	N/A	N/A	N/A	N/A	transition	A->G	N/A	nc	N/A		A	G	G	G	G	G	A	G	G	G	A	G	A	G	G	G	G	G	G	A	G	G	G	G	G	G	G	G	G	G	G	G	G	G	G	G	G
-	4020404	CDS	thiE_1	4020135	4020824	-	transition	ATA->GTA	I->V	ns	Thiamine-phosphate synthase		T	C	C	C	T	T	T	C	C	C	T	C	T	C	C	C	C	C	C	T	C	C	C	C	C	C	C	C	C	C	C	C	C	C	C	C	C
314	4021125	CDS	thiH_2	4020825	4021928	-	transversion	GAG->GAT	E->D	ns	2-iminoacetate synthase		C	C	C	C	C	C	C	C	C	C	C	C	C	C	C	C	C	C	C	C	C	C	C	C	C	C	C	C	C	C	C	C	C	C	C	C	C
-	4024604	CDS	bzaA	4023822	4025237	-	transversion	TTA->ATA	L->I	ns	5-hydroxybenzimidazole synthase BzaA		A	A	T	T	T	T	T	T	T	T	T	T	T	T	T	T	T	T	T	T	T	T	T	T	T	T	T	T	T	T	T	T	T	T	T	T	T
313	4028494	CDS	ribD	4028390	4029502	+	transition	GGA->GGG	G->G	s	Riboflavin biosynthesis protein RibD		A	A	A	A	A	A	A	A	A	A	A	A	A	A	A	A	A	A	A	A	A	A	A	A	A	A	A	A	A	A	A	A	A	A	A	A	A
415	4029401	CDS	ribD	4028390	4029502	+	transversion	GGA->TGA	G->*	ns	Riboflavin biosynthesis protein RibD		G	G	G	G	G	G	G	G	G	G	G	G	G	G	G	G	G	G	G	G	G	G	G	G	G	G	G	G	G	G	G	G	G	G	G	G	G
49	4029523	Unknown	N/A	N/A	N/A	N/A	transition	A->G	N/A	nc	N/A		A	A	A	A	A	A	A	A	A	A	A	A	A	A	A	A	A	A	A	A	A	A	A	A	A	A	A	A	A	A	A	A	A	A	A	A	A
-	4030394	CDS	ribBA	4030224	4031417	+	transversion	CTA->CTC	L->L	s	Riboflavin biosynthesis protein RibBA		A	A	A	A	A	A	A	A	A	A	A	A	A	A	A	A	A	A	A	A	A	A	A	A	A	A	A	A	A	A	A	A	A	A	A	A	A
316	4036730	CDS	hypothetical protein	4036668	4036772	-	transition	ACT->GCT	T->A	ns	hypothetical protein		T	T	T	T	T	T	T	T	T	T	T	T	T	T	T	T	T	T	T	T	T	T	T	T	T	T	T	T	T	T	T	T	T	T	T	T	T
436	4037129	CDS	trxB_3	4037042	4037920	-	transition	AAA->AAG	K->K	s	Thioredoxin reductase		T	T	T	T	T	T	T	T	T	T	T	T	T	T	T	T	T	T	T	T	T	T	T	T	T	T	T	T	T	T	T	T	T	T	T	T	T
305	4040590	CDS	hypothetical protein	4040313	4041149	-	transition	GGA->GAA	G->E	ns	hypothetical protein		C	C	C	C	C	C	C	C	C	C	C	C	C	C	C	C	C	C	C	C	C	C	C	C	C	C	C	C	C	C	C	C	C	C	C	C	C
-	4044012	CDS	rihB	4043980	4044948	-	transition	GAC->AAC	D->N	ns	Pyrimidine-specific ribonucleoside hydrolase RihB		C	T	T	T	T	T	C	T	T	T	C	T	C	T	T	T	T	T	T	C	T	T	T	T	T	T	T	T	T	T	T	T	T	T	T	T	T
56	4045396	Unknown	N/A	N/A	N/A	N/A	transversion	A->C	N/A	nc	N/A		A	A	A	A	A	A	A	A	A	A	A	A	A	A	A	A	A	A	A	A	A	A	A	A	A	A	A	A	A	A	A	A	A	A	A	A	A
285	4055384	CDS	btuD_11	4055292	4056179	-	transition	ATT->GTT	I->V	ns	Vitamin B12 import ATP-binding protein BtuD		T	T	T	T	C	C	T	T	T	T	T	T	T	T	T	T	T	T	T	T	T	T	T	T	T	T	T	T	T	T	T	T	T	T	T	T	T
316	4056513	CDS	hypothetical protein	4056193	4057206	-	transition	ATG->GTG	M->V	ns	hypothetical protein		T	T	T	T	T	T	T	T	T	T	T	T	T	T	T	T	T	T	T	T	T	T	T	T	T	T	T	T	T	T	T	T	T	T	T	T	T
278	4058185	Unknown	N/A	N/A	N/A	N/A	transversion	C->A	N/A	nc	N/A		C	C	C	C	C	C	C	C	C	C	C	C	C	C	C	C	C	C	C	C	C	C	C	C	C	C	C	C	C	C	C	C	C	C	C	C	C
382	4075982	CDS	gcvPA	4074008	4076482	-	transition	AAC->AAT	N->N	s	glycine dehydrogenase (decarboxylating) subunit 1		G	G	G	G	G	G	G	G	G	G	G	G	G	G	G	G	G	G	G	G	G	G	G	G	G	G	G	G	G	G	G	G	G	G	G	G	G
59	4078225	Unknown	N/A	N/A	N/A	N/A	transition	C->T	N/A	nc	N/A		C	C	C	C	C	C	C	C	C	C	C	C	C	C	C	C	C	C	C	C	C	C	C	C	C	C	C	C	C	C	C	C	C	C	C	C	C
277	4078950	CDS	hypothetical protein	4078328	4080058	-	transversion	GCT->GAT	A->D	ns	hypothetical protein		G	G	G	G	G	G	G	G	G	G	G	G	G	G	G	G	G	G	G	G	G	G	G	G	G	G	G	G	G	G	G	G	G	G	G	G	G
10	4081145	CDS	lplJ	4080542	4081528	+	transversion	CTT->ATT	L->I	ns	Lipoate-protein ligase LplJ		C	A	A	A	A	A	C	A	A	A	C	A	C	A	A	A	A	A	A	C	A	A	A	A	A	A	A	A	A	A	A	A	A	A	A	A	A
313	4082795	CDS	hypothetical protein	4082738	4083337	+	transition	GAT->AAT	D->N	ns	hypothetical protein		G	G	G	G	G	G	G	G	G	G	G	G	G	G	G	G	G	G	G	G	G	G	G	G	G	G	G	G	G	G	G	G	G	G	G	G	G
166	4086447	CDS	yclQ	4085956	4086717	-	transition	AAA->GAA	K->E	ns	Petrobactin-binding protein YclQ		T	T	T	T	T	T	T	T	T	T	T	T	T	T	T	T	T	T	T	T	T	T	T	T	C	T	T	T	T	T	T	T	T	T	T	T	T
-	4089411	CDS	yclN	4088713	4089666	-	transition	ACA->GCA	T->A	ns	Petrobactin import system permease protein YclN		T	C	C	C	C	C	C	C	C	C	C	C	C	C	C	C	C	C	C	C	C	C	C	C	C	C	C	C	C	C	C	C	C	C	C	C	C
364	4097262	Unknown	N/A	N/A	N/A	N/A	transversion	G->T	N/A	nc	N/A		G	G	G	G	G	G	G	G	G	G	G	G	G	G	G	G	G	G	G	G	G	G	G	G	G	G	G	G	G	G	G	G	G	G	G	G	G
426	4098481	CDS	hypothetical protein	4098435	4099994	-	transition	GAT->GGT	D->G	ns	hypothetical protein		T	T	T	T	T	T	T	T	T	T	T	T	T	T	T	T	T	T	T	T	T	T	T	T	T	T	T	T	T	T	T	T	T	T	T	T	T
321	4103581	CDS	yceD_3	4103549	4104127	-	transition	GCA->ACA	A->T	ns	General stress protein 16U		C	C	C	C	C	C	C	C	C	C	C	C	C	C	C	C	C	C	C	C	C	C	C	C	C	C	C	C	C	C	C	C	C	C	C	C	C
-	4104612	CDS	yceD_4	4104166	4104744	-	transition	ACA->GCA	T->A	ns	General stress protein 16U		T	C	C	C	C	C	C	C	C	C	C	C	C	C	C	C	C	C	C	C	C	C	C	C	C	C	C	C	C	C	C	C	C	C	C	C	C
-	4110864	Unknown	N/A	N/A	N/A	N/A	transition	G->A	N/A	nc	N/A		G	A	A	A	A	A	A	A	A	A	A	A	A	A	A	A	A	A	A	A	A	A	A	A	A	A	A	A	A	A	A	A	A	A	A	A	A
304	4111187	CDS	vanT-Cd	4111101	4113239	-	transition	GCT->ACT	A->T	ns	membrane-bound serine racemase VanT-Cd		C	C	C	C	C	C	C	C	C	C	C	C	C	C	C	C	C	C	C	C	C	C	C	C	C	C	C	C	C	C	C	C	C	C	C	C	C
314	4115130	CDS	vanB	4114060	4115160	-	transition	GGT->AGT	G->S	ns	Vancomycin B-type resistance protein VanB		C	C	C	C	C	C	C	C	C	C	C	C	C	C	C	C	C	C	C	C	C	C	C	C	C	C	C	C	C	C	C	C	C	C	C	C	C
11	4116634	CDS	walR_14	4116553	4117254	-	transition	TTA->TTG	L->L	s	Transcriptional regulatory protein WalR		T	C	C	C	C	C	T	C	C	C	T	C	T	C	C	C	C	C	C	T	C	C	C	C	C	C	C	C	C	C	C	C	C	C	C	C	C
-	4118806	CDS	norV	4117688	4120219	-	transition	ACA->GCA	T->A	ns	Anaerobic nitric oxide reductase flavorubredoxin		T	C	C	C	C	C	C	C	C	C	C	C	C	C	C	C	C	C	C	C	C	C	C	C	C	C	C	C	C	C	C	C	C	C	C	C	C
304	4119093	CDS	norV	4117688	4120219	-	transition	GCT->GTT	A->V	ns	Anaerobic nitric oxide reductase flavorubredoxin		G	G	G	G	G	G	G	G	G	G	G	G	G	G	G	G	G	G	G	G	G	G	G	G	G	G	G	G	G	G	G	G	G	G	G	G	G
58	4124487	CDS	hypothetical protein	4123853	4124617	-	transition	GGA->GAA	G->E	ns	hypothetical protein		C	C	C	C	C	C	C	C	C	C	C	C	C	C	C	C	C	C	C	C	C	C	C	C	C	C	C	C	C	C	C	C	C	C	C	C	C
11	4126167	CDS	putative signaling protein	4125882	4127294	-	transversion	TCA->TCC	S->S	s	putative signaling protein		T	G	G	G	G	G	T	G	G	G	T	G	T	G	G	G	G	G	G	T	G	G	G	G	G	G	G	G	G	G	G	G	G	G	G	G	G
436	4128531	CDS	hypothetical protein	4128110	4130170	-	transversion	GCT->GAT	A->D	ns	hypothetical protein		G	G	G	G	G	G	G	G	G	G	G	G	G	G	G	G	G	G	G	G	G	G	G	G	G	G	G	G	G	G	G	G	G	G	G	G	G
12	4128766	CDS	hypothetical protein	4128110	4130170	-	transition	CCG->TCG	P->S	ns	hypothetical protein		G	A	A	A	G	G	G	A	A	A	G	A	G	A	A	A	A	A	A	G	A	A	A	A	A	A	A	A	A	A	A	A	A	A	A	A	A
-	4129204	CDS	hypothetical protein	4128110	4130170	-	transversion	GAA->CAA	E->Q	ns	hypothetical protein		C	G	G	G	G	G	G	G	G	G	G	G	G	G	G	G	G	G	G	G	G	G	G	G	G	G	G	G	G	G	G	G	G	G	G	G	G
48	4130625	CDS	natA	4130171	4130965	-	transversion	CCG->CAG	P->Q	ns	ABC transporter ATP-binding protein NatA		G	G	G	G	G	G	G	G	G	G	G	G	G	G	G	G	G	G	G	G	G	G	G	G	G	G	G	G	G	G	G	G	G	G	G	G	G
56	4132249	Unknown	N/A	N/A	N/A	N/A	transversion	T->G	N/A	nc	N/A		T	T	T	T	T	T	T	T	T	T	T	T	T	T	T	T	T	T	T	T	T	T	T	T	T	T	T	T	T	T	T	T	T	T	T	T	T
305	4132419	CDS	putative protein	4132277	4133458	-	transition	CTT->CCT	L->P	ns	putative protein		A	A	A	A	A	A	A	A	A	A	A	A	A	A	A	A	A	A	A	A	A	A	A	A	A	A	A	A	A	A	A	A	A	A	A	A	A
56	4133952	CDS	hypothetical protein	4133824	4135092	-	transversion	GAT->TAT	D->Y	ns	hypothetical protein		C	C	C	C	C	C	C	C	C	C	C	C	C	C	C	C	C	C	C	C	C	C	C	C	C	C	C	C	C	C	C	C	C	C	C	C	C
56	4133981	CDS	hypothetical protein	4133824	4135092	-	transversion	GGA->GTA	G->V	ns	hypothetical protein		C	C	C	C	C	C	C	C	C	C	C	C	C	C	C	C	C	C	C	C	C	C	C	C	C	C	C	C	C	C	C	C	C	C	C	C	C
330	4134739	CDS	hypothetical protein	4133824	4135092	-	transition	ACC->ACT	T->T	s	hypothetical protein		G	G	G	G	G	G	G	G	G	G	G	G	G	G	G	G	G	G	G	G	G	G	G	G	G	G	G	G	G	G	G	G	G	G	G	G	G
314	4136166	CDS	hypothetical protein	4136103	4137125	-	transition	ATA->ATG	I->M	ns	hypothetical protein		T	T	T	T	T	T	T	T	T	T	T	T	T	T	T	T	T	T	T	T	T	T	T	T	T	T	T	T	T	T	T	T	T	T	T	T	T
-	4149832	CDS	kdpC	4149750	4150376	-	transversion	ACA->AAA	T->K	ns	Potassium-transporting ATPase KdpC subunit		G	T	T	T	T	T	T	T	T	T	T	T	T	T	T	T	T	T	T	T	T	T	T	T	T	T	T	T	T	T	T	T	T	T	T	T	T
-	4156682	Unknown	N/A	N/A	N/A	N/A	transition	T->C	N/A	nc	N/A		T	C	C	C	C	C	C	C	C	C	C	C	C	C	C	C	C	C	C	C	C	C	C	C	C	C	C	C	C	C	C	C	C	C	C	C	C
321	4160907	CDS	murK_2	4160353	4161303	-	transversion	GAA->TAA	E->*	ns	N-acetylmuramic acid/N-acetylglucosamine kinase		C	C	C	C	C	C	C	C	C	C	C	C	C	C	C	C	C	C	C	C	C	C	C	C	C	C	C	C	C	C	C	C	C	C	C	C	C
283	4163249	Unknown	N/A	N/A	N/A	N/A	transversion	G->T	N/A	nc	N/A		G	G	G	G	G	G	G	G	G	G	G	G	G	G	G	G	G	G	G	G	G	G	G	G	G	G	G	G	G	G	G	G	G	G	G	G	G
411	4165130	CDS	hisD	4164216	4165481	-	transition	GCA->ACA	A->T	ns	Histidinol dehydrogenase		C	C	C	C	C	C	C	C	C	C	C	C	C	C	C	C	C	C	C	C	C	C	C	C	C	C	C	C	C	C	C	C	C	C	C	C	C
229	4171648	Unknown	N/A	N/A	N/A	N/A	transversion	C->G	N/A	nc	N/A		C	C	C	C	C	C	C	C	C	C	C	C	C	C	C	C	C	G	C	C	C	C	C	C	C	C	C	C	C	C	C	C	C	C	C	C	C
314	4174095	Unknown	N/A	N/A	N/A	N/A	transition	C->T	N/A	nc	N/A		C	C	C	C	C	C	C	C	C	C	C	C	C	C	C	C	C	C	C	C	C	C	C	C	C	C	C	C	C	C	C	C	C	C	C	C	C
309	4174839	CDS	hypothetical protein	4174569	4174955	-	transversion	AAG->AAT	K->N	ns	hypothetical protein		C	C	C	C	C	C	C	C	C	C	C	C	C	C	C	C	C	C	C	C	C	C	C	C	C	C	C	C	C	C	C	C	C	C	C	C	C
103	4175780	CDS	hypothetical protein	4175311	4175832	+	transversion	ATG->AAG	M->K	ns	hypothetical protein		T	T	T	T	T	T	T	T	T	T	T	T	T	T	T	T	T	T	T	T	T	T	T	T	T	T	T	T	T	T	T	T	T	T	T	T	T
56	4175790	CDS	hypothetical protein	4175311	4175832	+	transversion	GAT->GAA	D->E	ns	hypothetical protein		T	T	T	T	T	T	T	T	T	T	T	T	T	T	T	T	T	T	T	T	T	T	T	T	T	T	T	T	T	T	T	T	T	T	T	T	T
109	4246276	CDS	ilvB	4246139	4247827	-	transition	ATG->GTG	M->V	ns	Acetolactate synthase large subunit		T	T	T	T	T	T	T	T	T	T	T	T	T	T	T	T	T	T	T	T	T	T	T	T	T	T	T	T	T	T	T	T	T	T	T	T	T
425	4247427	CDS	ilvB	4246139	4247827	-	transition	AAA->AGA	K->R	ns	Acetolactate synthase large subunit		T	T	T	T	T	T	T	T	T	T	T	T	T	T	T	T	T	T	T	T	T	T	T	T	T	T	T	T	T	T	T	T	T	T	T	T	T
416	4248512	CDS	ilvC	4247880	4248869	-	transition	CCA->TCA	P->S	ns	Ketol-acid reductoisomerase (NAD(+))		G	G	G	G	G	G	G	G	G	G	G	G	G	G	G	G	G	G	G	G	G	G	G	G	G	G	G	G	G	G	G	G	G	G	G	G	G
-	4249492	Unknown	N/A	N/A	N/A	N/A	transversion	T->A	N/A	nc	N/A		T	A	A	A	A	A	A	A	A	A	A	A	A	A	A	A	A	A	A	A	A	A	A	A	A	A	A	A	A	A	A	A	A	A	A	A	A
11	4253082	CDS	rsiV_3	4252376	4253245	-	transition	GCA->GTA	A->V	ns	Anti-sigma-V factor RsiV		G	A	A	A	A	A	G	A	A	A	G	A	G	A	A	A	A	A	A	G	A	A	A	A	A	A	A	A	A	A	A	A	A	A	A	A	A
12	4254059	CDS	surA	4253791	4254747	-	transition	GCA->GTA	A->V	ns	Chaperone SurA		G	A	A	A	G	G	G	A	A	A	G	A	G	A	A	A	A	A	A	G	A	A	A	A	A	A	A	A	A	A	A	A	A	A	A	A	A
410	4261360	CDS	hisB	4261293	4261871	-	transition	GCA->GTA	A->V	ns	Histidine biosynthesis bifunctional protein HisB		G	G	G	G	G	G	G	G	G	G	G	G	G	G	G	G	G	G	G	G	G	G	G	G	G	G	G	G	G	G	G	G	G	G	G	G	G
-	4262119	CDS	hisC_7	4261874	4262923	-	transition	AAG->GAG	K->E	ns	Histidinol-phosphate aminotransferase		T	C	C	C	C	C	C	C	C	C	C	C	C	C	C	C	C	C	C	C	C	C	C	C	C	C	C	C	C	C	C	C	C	C	C	C	C
6	4264183	CDS	hisZ	4263605	4264549	-	transition	CCT->TCT	P->S	ns	ATP phosphoribosyltransferase regulatory subunit		G	A	A	A	A	A	A	A	A	A	G	A	G	A	A	A	A	A	A	G	A	A	A	A	A	A	A	A	A	A	A	A	A	A	A	A	A
303	4265584	CDS	hypothetical protein	4265411	4266064	-	transition	GAT->AAT	D->N	ns	hypothetical protein		C	C	C	C	C	C	C	C	C	C	C	C	C	C	C	C	C	C	C	C	C	C	C	C	C	C	C	C	C	C	C	C	C	C	C	C	C
8	4267931	Unknown	N/A	N/A	N/A	N/A	transition	A->G	N/A	nc	N/A		A	G	G	G	G	G	A	G	G	G	A	G	A	G	G	G	G	G	G	A	G	G	G	G	G	G	G	G	G	G	G	G	G	G	G	G	G
56	4271923	CDS	yxdM_3	4271015	4272895	-	transversion	GAG->CAG	E->Q	ns	ABC transporter permease protein YxdM		C	C	C	C	C	C	C	C	C	C	C	C	C	C	C	C	C	C	C	C	C	C	C	C	C	C	C	C	C	C	C	C	C	C	C	C	C
314	4273674	CDS	yxdL_6	4272895	4273710	-	transition	GTA->ATA	V->I	ns	ABC transporter ATP-binding protein YxdL		C	C	C	C	C	C	C	C	C	C	C	C	C	C	C	C	C	C	C	C	C	C	C	C	C	C	C	C	C	C	C	C	C	C	C	C	C
321	4276251	Unknown	N/A	N/A	N/A	N/A	transition	G->A	N/A	nc	N/A		G	G	G	G	G	G	G	G	G	G	G	G	G	G	G	G	G	G	G	G	G	G	G	G	G	G	G	G	G	G	G	G	G	G	G	G	G
26	4276317	Unknown	N/A	N/A	N/A	N/A	transition	G->A	N/A	nc	N/A		G	A	A	G	G	G	G	G	G	G	G	G	G	G	G	G	G	G	G	G	G	G	G	G	G	G	G	G	G	G	G	G	G	G	G	G	G
401	4279915	CDS	sseB	4279365	4279970	+	transversion	AGT->ATT	S->I	ns	Putative thiosulfate sulfurtransferase SseB		G	G	G	G	G	G	G	G	G	G	G	G	G	G	G	G	G	G	G	G	G	G	G	G	G	G	G	G	G	G	G	G	G	G	G	G	G
-	4280179	Unknown	N/A	N/A	N/A	N/A	transition	A->G	N/A	nc	N/A		A	G	G	G	G	G	A	G	G	G	A	G	A	G	G	G	G	G	G	A	G	G	G	G	G	G	G	G	G	G	G	G	G	G	G	G	G
56	4282840	CDS	yxdM_4	4282110	4283312	-	transversion	GTG->GAG	V->E	ns	ABC transporter permease protein YxdM		A	A	A	A	A	A	A	A	A	A	A	A	A	A	A	A	A	A	A	A	A	A	A	A	A	A	A	A	A	A	A	A	A	A	A	A	A
304	4283244	CDS	yxdM_4	4282110	4283312	-	transversion	TCT->TCG	S->S	s	ABC transporter permease protein YxdM		A	A	A	A	A	A	A	A	A	A	A	A	A	A	A	A	A	A	A	A	A	A	A	A	A	A	A	A	A	A	A	A	A	A	A	A	A
-	4283335	CDS	bceB_2	4283334	4284047	-	transversion	TAA->TTA	*->L	ns	Bacitracin export permease protein BceB		T	A	A	A	A	A	A	A	A	A	A	A	A	A	A	A	A	A	A	A	A	A	A	A	A	A	A	A	A	A	A	A	A	A	A	A	A
313	4287655	CDS	hypothetical protein	4286903	4288132	+	transversion	CTA->CTC	L->L	s	hypothetical protein		A	A	A	A	A	A	A	A	A	A	A	A	A	A	A	A	A	A	A	A	A	A	A	A	A	A	A	A	A	A	A	A	A	A	A	A	A
285	4289633	CDS	macB_4	4288841	4290052	+	transversion	ACT->TCT	T->S	ns	Macrolide export ATP-binding/permease protein MacB		A	A	A	A	T	T	A	A	A	A	A	A	A	A	A	A	A	A	A	A	A	A	A	A	A	A	A	A	A	A	A	A	A	A	A	A	A
6	4290421	CDS	pyrC	4290338	4291603	-	transition	AAT->GAT	N->D	ns	Dihydroorotase		T	C	C	C	C	C	C	C	C	C	T	C	T	C	C	C	C	C	C	T	C	C	C	C	C	C	C	C	C	C	C	C	C	C	C	C	C
303	4300642	CDS	feoB_2	4299796	4301916	+	transition	CTG->TTG	L->L	s	Fe(2+) transporter FeoB		C	C	C	C	C	C	C	C	C	C	C	C	C	C	C	C	C	C	C	C	C	C	C	C	C	C	C	C	C	C	C	C	C	C	C	C	C
304	4300845	CDS	feoB_2	4299796	4301916	+	transition	TCG->TCA	S->S	s	Fe(2+) transporter FeoB		G	G	G	G	G	G	G	G	G	G	G	G	G	G	G	G	G	G	G	G	G	G	G	G	G	G	G	G	G	G	G	G	G	G	G	G	G
309	4302167	CDS	bmrR_3	4302049	4302867	-	transition	ATA->ACA	I->T	ns	Multidrug-efflux transporter 1 regulator		A	A	A	A	A	A	A	A	A	A	A	A	A	A	A	A	A	A	A	A	A	A	A	A	A	A	A	A	A	A	A	A	A	A	A	A	A
11	4305085	CDS	hypothetical protein	4304940	4307033	-	transition	GGA->GAA	G->E	ns	hypothetical protein		C	T	T	T	T	T	C	T	T	T	C	T	C	T	T	T	T	T	T	C	T	T	T	T	T	T	T	T	T	T	T	T	T	T	T	T	T
12	4306459	CDS	hypothetical protein	4304940	4307033	-	transition	GGA->GAA	G->E	ns	hypothetical protein		C	T	T	T	C	C	C	T	T	T	C	T	C	T	T	T	T	T	T	C	T	T	T	T	T	T	T	T	T	T	T	T	T	T	T	T	T
348	4308264	CDS	hypothetical protein	4307711	4308607	+	transition	GAG->GGG	E->G	ns	hypothetical protein		A	A	A	A	A	A	A	A	A	A	A	A	A	A	A	A	A	A	A	A	A	A	A	A	A	A	A	A	A	A	A	A	A	A	A	A	A
314	4311280	Unknown	N/A	N/A	N/A	N/A	transition	C->T	N/A	nc	N/A		C	C	C	C	C	C	C	C	C	C	C	C	C	C	C	C	C	C	C	C	C	C	C	C	C	C	C	C	C	C	C	C	C	C	C	C	C
8	4314462	CDS	hypothetical protein	4314392	4315291	-	transversion	GAA->GCA	E->A	ns	hypothetical protein		T	G	G	G	G	G	T	G	G	G	T	G	T	G	G	G	G	G	G	T	G	G	G	G	G	G	G	G	G	G	G	G	G	G	G	G	G
305	4314801	CDS	hypothetical protein	4314392	4315291	-	transition	TCA->TTA	S->L	ns	hypothetical protein		G	G	G	G	G	G	G	G	G	G	G	G	G	G	G	G	G	G	G	G	G	G	G	G	G	G	G	G	G	G	G	G	G	G	G	G	G
302	4315047	CDS	hypothetical protein	4314392	4315291	-	transversion	GGT->GTT	G->V	ns	hypothetical protein		C	C	C	C	C	C	C	C	C	C	C	C	C	C	C	C	C	C	C	C	C	C	C	C	C	C	C	C	C	C	C	C	C	C	C	C	C
285	4315549	CDS	resA_3	4315444	4316028	-	transition	GAC->GAT	D->D	s	Thiol-disulfide oxidoreductase ResA		G	G	G	G	A	A	G	G	G	G	G	G	G	G	G	G	G	G	G	G	G	G	G	G	G	G	G	G	G	G	G	G	G	G	G	G	G
147	4319914	Unknown	N/A	N/A	N/A	N/A	transition	C->T	N/A	nc	N/A		C	C	C	C	C	C	C	C	C	C	C	C	C	C	C	C	C	C	C	C	C	C	C	C	C	C	C	C	C	C	C	C	C	C	C	C	C
416	4320768	CDS	murJ_4	4320756	4321955	-	transition	CAT->CAC	H->H	s	putative lipid II flippase MurJ		A	A	A	A	A	A	A	A	A	A	A	A	A	A	A	A	A	A	A	A	A	A	A	A	A	A	A	A	A	A	A	A	A	A	A	A	A
-	4323752	Unknown	N/A	N/A	N/A	N/A	transition	T->C	N/A	nc	N/A		T	T	T	T	T	T	T	T	T	T	T	T	T	T	T	T	T	T	T	T	T	C	T	T	T	T	T	T	T	T	T	T	T	T	T	T	T
-	4323780	Unknown	N/A	N/A	N/A	N/A	transition	T->C	N/A	nc	N/A		T	T	T	T	T	T	C	T	T	T	T	T	T	T	T	T	T	T	T	T	T	T	T	T	T	T	T	T	T	T	T	T	T	T	T	T	T
315	4325280	CDS	sigA_1	4324666	4325550	-	transversion	ATA->CTA	I->L	ns	RNA polymerase sigma factor SigA		T	T	T	T	T	T	T	T	T	T	T	T	T	T	T	T	T	T	T	T	T	T	T	T	T	T	T	T	T	T	T	T	T	T	T	T	T
56	4331429	CDS	sasA_23	4330868	4333606	-	transversion	TCA->TCC	S->S	s	Adaptive-response sensory-kinase SasA		T	T	T	T	T	T	T	T	T	T	T	T	T	T	T	T	T	T	T	T	T	T	T	T	T	T	T	T	T	T	T	T	T	T	T	T	T
272	4331778	CDS	sasA_23	4330868	4333606	-	transition	GAA->GGA	E->G	ns	Adaptive-response sensory-kinase SasA		T	T	T	T	T	T	T	T	T	T	T	T	T	T	T	T	T	T	T	T	T	T	T	T	T	T	T	T	T	T	T	T	T	T	T	T	T
285	4331995	CDS	sasA_23	4330868	4333606	-	transition	GTT->ATT	V->I	ns	Adaptive-response sensory-kinase SasA		C	C	C	C	T	T	C	C	C	C	C	C	C	C	C	C	C	C	C	C	C	C	C	C	C	C	C	C	C	C	C	C	C	C	C	C	C
388	4337589	CDS	hypothetical protein	4336697	4337641	-	transition	AGA->AAA	R->K	ns	hypothetical protein		C	C	C	C	C	C	C	C	C	C	C	C	C	C	C	C	C	C	C	C	C	C	C	C	C	C	C	C	C	C	C	C	C	C	C	C	C
47	4338165	CDS	hypothetical protein	4337824	4338219	+	transition	ATA->ATG	I->M	ns	hypothetical protein		A	A	A	A	A	A	A	A	A	A	A	A	A	A	A	A	A	A	A	A	A	A	A	A	A	A	A	A	A	A	A	A	A	A	A	A	A
313	4343329	Unknown	N/A	N/A	N/A	N/A	transition	T->C	N/A	nc	N/A		T	T	T	T	T	T	T	T	T	T	T	T	T	T	T	T	T	T	T	T	T	T	T	T	T	T	T	T	T	T	T	T	T	T	T	T	T
304	4351249	Unknown	N/A	N/A	N/A	N/A	transversion	A->T	N/A	nc	N/A		A	A	A	A	A	A	A	A	A	A	A	A	A	A	A	A	A	A	A	A	A	A	A	A	A	A	A	A	A	A	A	A	A	A	A	A	A
63	4351571	CDS	putative ABC transporter ATP-binding protein	4351342	4353165	-	transition	GCT->GTT	A->V	ns	putative ABC transporter ATP-binding protein		G	G	G	G	G	G	G	G	G	G	G	G	G	G	G	G	G	G	G	G	G	G	G	G	G	G	G	G	G	G	G	G	G	G	G	G	G
302	4353018	CDS	putative ABC transporter ATP-binding protein	4351342	4353165	-	transversion	GAT->TAT	D->Y	ns	putative ABC transporter ATP-binding protein		C	C	C	C	C	C	C	C	C	C	C	C	C	C	C	C	C	C	C	C	C	C	C	C	C	C	C	C	C	C	C	C	C	C	C	C	C
304	4353486	CDS	putative ABC transporter ATP-binding protein	4353178	4354953	-	transversion	GCT->TCT	A->S	ns	putative ABC transporter ATP-binding protein		C	C	C	C	C	C	C	C	C	C	C	C	C	C	C	C	C	C	C	C	C	C	C	C	C	C	C	C	C	C	C	C	C	C	C	C	C
285	4353628	CDS	putative ABC transporter ATP-binding protein	4353178	4354953	-	transition	TGC->TGT	C->C	s	putative ABC transporter ATP-binding protein		G	G	G	G	A	A	G	G	G	G	G	G	G	G	G	G	G	G	G	G	G	G	G	G	G	G	G	G	G	G	G	G	G	G	G	G	G
56	4354004	CDS	putative ABC transporter ATP-binding protein	4353178	4354953	-	transversion	GTA->GAA	V->E	ns	putative ABC transporter ATP-binding protein		A	A	A	A	A	A	A	A	A	A	A	A	A	A	A	A	A	A	A	A	A	A	A	A	A	A	A	A	A	A	A	A	A	A	A	A	A
87	4356952	CDS	hypothetical protein	4355255	4357474	+	transition	TCT->TCC	S->S	s	hypothetical protein		T	T	T	T	T	T	T	T	T	T	T	T	T	T	T	T	T	T	T	T	T	T	T	T	T	T	T	T	T	T	T	T	T	T	T	T	T
436	4359642	CDS	yfeW	4358217	4361177	+	transversion	GTA->TTA	V->L	ns	Putative D-alanyl-D-alanine carboxypeptidase		G	G	G	G	G	G	G	G	G	G	G	G	G	G	G	G	G	G	G	G	G	G	G	G	G	G	G	G	G	G	G	G	G	G	G	G	G
207	4363959	CDS	hypothetical protein	4362916	4365477	-	transition	CTA->TTA	L->L	s	hypothetical protein		G	G	G	G	G	G	G	G	G	G	G	G	G	G	G	G	G	G	G	G	G	G	G	G	G	G	G	G	G	G	G	G	G	G	G	G	G
11	4364424	CDS	hypothetical protein	4362916	4365477	-	transversion	CTA->ATA	L->I	ns	hypothetical protein		G	T	T	T	T	T	G	T	T	T	G	T	G	T	T	T	T	T	T	G	T	T	T	T	T	T	T	T	T	T	T	T	T	T	T	T	T
8	4365319	CDS	hypothetical protein	4362916	4365477	-	transversion	AAT->AAG	N->K	ns	hypothetical protein		A	C	C	C	C	C	A	C	C	C	A	C	A	C	C	C	C	C	C	A	C	C	C	C	C	C	C	C	C	C	C	C	C	C	C	C	C
10	4365650	CDS	bceA_2	4365478	4366155	-	transition	ACA->ATA	T->I	ns	Bacitracin export ATP-binding protein BceA		G	A	A	A	A	A	G	A	A	A	G	A	G	A	A	A	A	A	A	G	A	A	A	A	A	A	A	A	A	A	A	A	A	A	A	A	A
301	4367499	CDS	sphR	4367466	4368170	-	transition	AAA->AAG	K->K	s	Alkaline phosphatase synthesis transcriptional regulatory protein SphR		T	T	T	T	T	T	T	T	T	T	T	T	T	T	T	T	T	T	T	T	T	T	T	T	T	T	T	T	T	T	T	T	T	T	T	T	T
305	4369714	CDS	hypothetical protein	4369475	4370566	+	transition	TTG->TTA	L->L	s	hypothetical protein		G	G	G	G	G	G	G	G	G	G	G	G	G	G	G	G	G	G	G	G	G	G	G	G	G	G	G	G	G	G	G	G	G	G	G	G	G
314	4371444	Unknown	N/A	N/A	N/A	N/A	transversion	A->C	N/A	nc	N/A		A	A	A	A	A	A	A	A	A	A	A	A	A	A	A	A	A	A	A	A	A	A	A	A	A	A	A	A	A	A	A	A	A	A	A	A	A
-	4371505	Unknown	N/A	N/A	N/A	N/A	transversion	T->G	N/A	nc	N/A		T	T	T	T	T	T	T	T	T	T	T	T	T	T	T	T	T	T	T	T	T	T	T	T	T	T	T	T	T	T	T	T	T	T	T	T	T
314	4372985	CDS	GTP cyclohydrolase 1 type 2	4372710	4373807	-	transition	CTT->TTT	L->F	ns	GTP cyclohydrolase 1 type 2		G	G	G	G	G	G	G	G	G	G	G	G	G	G	G	G	G	G	G	G	G	G	G	G	G	G	G	G	G	G	G	G	G	G	G	G	G
56	4381210	CDS	hypothetical protein	4381000	4381701	-	transition	TTA->TTG	L->L	s	hypothetical protein		T	T	T	T	T	T	T	T	T	T	T	T	T	T	T	T	T	T	T	T	T	T	T	T	T	T	T	T	T	T	T	T	T	T	T	T	T
189	4384871	CDS	Peptidoglycan-N-acetylglucosamine deacetylase	4384426	4385094	-	transversion	TGG->TTG	W->L	ns	Peptidoglycan-N-acetylglucosamine deacetylase		C	C	C	C	C	C	C	C	C	C	C	C	C	C	C	C	C	C	C	C	C	C	C	C	C	C	C	C	C	C	C	C	C	C	C	C	C
324	4385065	CDS	Peptidoglycan-N-acetylglucosamine deacetylase	4384426	4385094	-	transition	AAT->AAC	N->N	s	Peptidoglycan-N-acetylglucosamine deacetylase		A	A	A	A	A	A	G	A	A	A	A	A	A	A	A	A	A	A	A	A	A	A	A	A	A	A	A	A	A	A	A	A	A	A	A	A	A
316	4386055	CDS	hypothetical protein	4385541	4386239	-	transition	TTA->TCA	L->S	ns	hypothetical protein		A	A	A	A	A	A	A	A	A	A	A	A	A	A	A	A	A	A	A	A	A	A	A	A	A	A	A	A	A	A	A	A	A	A	A	A	A
-	4387871	CDS	hypothetical protein	4387434	4388300	-	transition	ACT->GCT	T->A	ns	hypothetical protein		T	C	C	C	C	C	C	C	C	C	C	C	C	C	C	C	C	C	C	C	C	C	C	C	C	C	C	C	C	C	C	C	C	C	C	C	C
304	4389210	CDS	yohK	4388820	4389509	-	transition	TGT->TGC	C->C	s	Inner membrane protein YohK		A	A	A	A	A	A	A	A	A	A	A	A	A	A	A	A	A	A	A	A	A	A	A	A	A	A	A	A	A	A	A	A	A	A	A	A	A
46	4394553	CDS	hypothetical protein	4393821	4395212	-	transition	AGT->AGC	S->S	s	hypothetical protein		A	A	A	A	A	A	A	A	A	A	A	A	A	A	A	A	A	A	A	A	A	G	A	A	A	A	A	A	A	A	A	A	A	A	A	A	A
-	4395789	Unknown	N/A	N/A	N/A	N/A	transition	C->T	N/A	nc	N/A		C	T	T	T	T	T	T	T	T	T	T	T	T	T	T	T	T	T	T	T	T	T	T	T	T	T	T	T	T	T	T	T	T	T	T	T	T
[truncated: 190 more columns]

## Sheet: Table S3
Table S3. Virulence genes found in ST35 genomes
	tcdA	tcdB	asa1	bopD	cpsA	cpsB	cpsC	cpsD	cpsE	cpsF	cpsG	cpsH	cpsI	cpsJ	cpsK	efaA	ebpA	ebpB	ebpC	cylA	cylB	cylI	cylL	cylM	cylR1	cylR2	cylS	EF0818	EF3023	fsrA	fsrB	fsrC	fss1	fss2	fss3	gelE	sprE	srtC	cap8A	cap8C	cap8E	cap8L	cap8M	cap8N	esaB	essA	esxA	esxB	hld
A1	1*	1	0#	0	0	0	0	0	0	0	0	0	0	0	0	0	0	0	0	0	0	0	0	0	0	0	0	0	0	0	0	0	0	0	0	0	0	0	0	0	0	0	0	0	0	0	0	0	0
A2	1	1	0	0	0	0	0	0	0	0	0	0	0	0	0	0	0	0	0	0	0	0	0	0	0	0	0	0	0	0	0	0	0	0	0	0	0	0	0	0	0	0	0	0	0	0	0	0	0
A3	1	1	0	0	0	0	0	0	0	0	0	0	0	0	0	0	0	0	0	0	0	0	0	0	0	0	0	0	0	0	0	0	0	0	0	0	0	0	0	0	0	0	0	0	1	0	0	0	0
H1	1	1	0	0	0	0	0	0	0	0	0	0	0	0	0	0	0	0	0	0	0	0	0	0	0	0	0	0	0	0	0	0	0	0	0	0	0	0	0	0	0	0	0	0	0	0	0	0	0
H95	1	1	0	0	0	0	0	0	0	0	0	0	0	0	0	0	0	0	0	0	0	0	0	0	0	0	0	0	0	0	0	0	0	0	0	0	0	0	0	0	0	0	0	0	0	0	0	0	0
H96	1	1	0	0	0	0	0	0	0	0	0	0	0	0	0	0	0	0	0	0	0	0	0	0	0	0	0	0	0	0	0	0	0	0	0	0	0	0	0	0	0	0	0	0	0	0	0	0	0
H97	1	1	0	0	0	0	0	0	0	0	0	0	0	0	0	0	0	0	0	0	0	0	0	0	0	0	0	0	0	0	0	0	0	0	0	0	0	0	0	0	0	0	0	0	0	0	0	0	0
H98	1	1	0	0	0	0	0	0	0	0	0	0	0	0	0	0	0	0	0	0	0	0	0	0	0	0	0	0	0	0	0	0	0	0	0	0	0	0	0	0	0	0	0	0	0	0	0	0	0
H99	1	1	0	0	0	0	0	0	0	0	0	0	0	0	0	0	0	0	0	0	0	0	0	0	0	0	0	0	0	0	0	0	0	0	0	0	0	0	0	0	0	0	0	0	0	0	0	0	0
H100	1	1	0	0	0	0	0	0	0	0	0	0	0	0	0	0	0	0	0	0	0	0	0	0	0	0	0	0	0	0	0	0	0	0	0	0	0	0	0	0	0	0	0	0	0	0	0	0	0
H101	1	1	0	0	0	0	0	0	0	0	0	0	0	0	0	0	0	0	0	0	0	0	0	0	0	0	0	0	0	0	0	0	0	0	0	0	0	0	0	0	0	0	0	0	0	0	0	0	0
H102	1	1	0	0	0	0	0	0	0	0	0	0	0	0	0	0	0	0	0	0	0	0	0	0	0	0	0	0	0	0	0	0	0	0	0	0	0	0	0	0	0	0	0	0	0	0	0	0	0
H103	1	1	0	0	0	0	0	0	0	0	0	0	0	0	0	0	0	0	0	0	0	0	0	0	0	0	0	0	0	0	0	0	0	0	0	0	0	0	0	0	0	0	0	0	0	0	0	0	0
H104	1	1	0	0	0	0	0	0	0	0	0	0	0	0	0	0	0	0	0	0	0	0	0	0	0	0	0	0	0	0	0	0	0	0	0	0	0	0	0	0	0	0	0	0	0	0	0	0	0
H105	1	1	0	0	0	0	0	0	0	0	0	0	0	0	0	0	0	0	0	0	0	0	0	0	0	0	0	0	0	0	0	0	0	0	0	0	0	0	0	0	0	0	0	0	0	0	0	0	0
H106	1	1	0	0	0	0	0	0	0	0	0	0	0	0	0	0	0	0	0	0	0	0	0	0	0	0	0	0	0	0	0	0	0	0	0	0	0	0	0	0	0	0	0	0	0	0	0	0	0
H107	1	1	0	0	0	0	0	0	0	0	0	0	0	0	0	0	0	0	0	0	0	0	0	0	0	0	0	0	0	0	0	0	0	0	0	0	0	0	0	0	0	0	0	0	0	0	0	0	0
H108	1	1	0	0	0	0	0	0	0	0	0	0	0	0	0	0	0	0	0	0	0	0	0	0	0	0	0	0	0	0	0	0	0	0	0	0	0	0	0	0	0	0	0	0	0	0	0	0	0
H109	1	1	0	0	0	0	0	0	0	0	0	0	0	0	0	0	0	0	0	0	0	0	0	0	0	0	0	0	0	0	0	0	0	0	0	0	0	0	0	0	0	0	0	0	0	0	0	0	0
H110	1	1	0	0	0	0	0	0	0	0	0	0	0	0	0	0	0	0	0	0	0	0	0	0	0	0	0	0	0	0	0	0	0	0	0	0	0	0	0	0	0	0	0	0	0	0	0	0	0
H111	1	1	0	0	0	0	0	0	0	0	0	0	0	0	0	0	0	0	0	0	0	0	0	0	0	0	0	0	0	0	0	0	0	0	0	0	0	0	0	0	0	0	0	0	0	0	0	0	0
H112	1	1	0	0	0	0	0	0	0	0	0	0	0	0	0	0	0	0	0	0	0	0	0	0	0	0	0	0	0	0	0	0	0	0	0	0	0	0	0	0	0	0	0	0	0	0	0	0	0
H2	1	1	0	0	0	0	0	0	0	0	0	0	0	0	0	0	0	0	0	0	0	0	0	0	0	0	0	0	0	0	0	0	0	0	0	0	0	0	0	0	0	0	0	0	0	0	0	0	0
H115	1	1	0	1	1	1	1	1	1	1	1	1	1	1	1	1	1	1	1	0	0	0	0	0	0	0	0	0	1	1	1	1	1	1	0	1	1	1	0	0	0	0	0	0	0	0	0	0	0
H3	1	1	0	0	0	0	0	0	0	0	0	0	0	0	0	0	0	0	0	0	0	0	0	0	0	0	0	0	0	0	0	0	0	0	0	0	0	0	0	0	0	0	0	0	0	0	0	0	0
H113	1	1	0	0	0	0	0	0	0	0	0	0	0	0	0	0	0	0	0	0	0	0	0	0	0	0	0	0	0	0	0	0	0	0	0	0	0	0	0	0	0	0	0	0	0	0	0	0	0
H114	1	1	0	0	0	0	0	0	0	0	0	0	0	0	0	0	0	0	0	0	0	0	0	0	0	0	0	0	0	0	0	0	0	0	0	0	0	0	0	0	0	0	0	0	0	0	0	0	0
H4	1	1	0	0	0	0	0	0	0	0	0	0	0	0	0	0	0	0	0	0	0	0	0	0	0	0	0	0	0	0	0	0	0	0	0	0	0	0	0	0	0	0	0	0	0	0	0	0	0
H5	1	1	0	0	0	0	0	0	0	0	0	0	0	0	0	0	0	0	0	0	0	0	0	0	0	0	0	0	0	0	0	0	0	0	0	0	0	0	0	0	0	0	0	0	0	0	0	0	0
H116	1	1	0	0	0	0	0	0	0	0	0	0	0	0	0	0	0	0	0	0	0	0	0	0	0	0	0	0	0	0	0	0	0	0	0	0	0	0	0	0	0	0	0	0	0	0	0	0	0
H117	1	1	0	0	0	0	0	0	0	0	0	0	0	0	0	0	0	0	0	0	0	0	0	0	0	0	0	0	0	0	0	0	0	0	0	0	0	0	0	0	0	0	0	0	0	0	0	0	0
H118	1	1	0	0	0	0	0	0	0	0	0	0	0	0	0	0	0	0	0	0	0	0	0	0	0	0	0	0	0	0	0	0	0	0	0	0	0	0	0	0	0	0	0	0	0	0	0	0	0
H6	1	1	0	0	0	0	0	0	0	0	0	0	0	0	0	0	0	0	0	0	0	0	0	0	0	0	0	0	0	0	0	0	0	0	0	0	0	0	0	0	0	0	0	0	0	0	0	0	0
H119	1	1	0	0	0	0	0	0	0	0	0	0	0	0	0	0	0	0	0	0	0	0	0	0	0	0	0	0	0	0	0	0	0	0	0	0	0	0	0	0	0	0	0	0	0	0	0	0	0
H8	1	1	0	0	0	0	0	0	0	0	0	0	0	0	0	0	0	0	0	0	0	0	0	0	0	0	0	0	0	0	0	0	0	0	0	0	0	0	0	0	0	0	0	0	0	0	0	0	0
H120	1	1	0	0	0	0	0	0	0	0	0	0	0	0	0	0	0	0	0	0	0	0	0	0	0	0	0	0	0	0	0	0	0	0	0	0	0	0	0	0	0	0	0	0	0	0	0	0	0
H121	1	1	0	0	0	0	0	0	0	0	0	0	0	0	0	0	0	0	0	0	0	0	0	0	0	0	0	0	0	0	0	0	0	0	0	0	0	0	0	0	0	0	0	0	0	0	0	0	0
H9	1	1	0	0	0	0	0	0	0	0	0	0	0	0	0	0	0	0	0	0	0	0	0	0	0	0	0	0	0	0	0	0	0	0	0	0	0	0	0	0	0	0	0	0	0	0	0	0	0
H10	1	1	0	0	0	0	0	0	0	0	0	0	0	0	0	0	0	0	0	0	0	0	0	0	0	0	0	0	0	0	0	0	0	0	0	0	0	0	0	0	0	0	0	0	0	0	0	0	0
H12	1	1	0	0	0	0	0	0	0	0	0	0	0	0	0	0	0	0	0	0	0	0	0	0	0	0	0	0	0	0	0	0	0	0	0	0	0	0	0	0	0	0	0	0	0	0	0	0	0
A4	1	1	0	0	0	0	0	0	0	0	0	0	0	0	0	0	0	0	0	0	0	0	0	0	0	0	0	0	0	0	0	0	0	0	0	0	0	0	0	0	0	0	0	0	0	0	0	0	0
H13	1	1	0	0	0	0	0	0	0	0	0	0	0	0	0	0	0	0	0	0	0	0	0	0	0	0	0	0	0	0	0	0	0	0	0	0	0	0	0	0	0	0	0	0	0	0	0	0	0
H14	1	1	0	0	0	0	0	0	0	0	0	0	0	0	0	0	0	0	0	0	0	0	0	0	0	0	0	0	0	0	0	0	0	0	0	0	0	0	0	0	0	0	0	0	0	0	0	0	0
H123	1	1	0	0	0	0	0	0	0	0	0	0	0	0	0	0	0	0	0	0	0	0	0	0	0	0	0	0	0	0	0	0	0	0	0	0	0	0	0	0	0	0	0	0	0	0	0	0	0
H124	1	1	0	0	0	0	0	0	0	0	0	0	0	0	0	0	0	0	0	0	0	0	0	0	0	0	0	0	0	0	0	0	0	0	0	0	0	0	0	0	0	0	0	0	0	0	0	0	0
H125	1	1	0	0	0	0	0	0	0	0	0	0	0	0	0	0	0	0	0	0	0	0	0	0	0	0	0	0	0	0	0	0	0	0	0	0	0	0	0	0	0	0	0	0	0	0	0	0	0
H127	1	1	0	0	0	0	0	0	0	0	0	0	0	0	0	0	0	0	0	0	0	0	0	0	0	0	0	0	0	0	0	0	0	0	0	0	0	0	0	0	0	0	0	0	0	0	0	0	0
H128	1	1	0	0	0	0	0	0	0	0	0	0	0	0	0	0	0	0	0	0	0	0	0	0	0	0	0	0	0	0	0	0	0	0	0	0	0	0	0	0	0	0	0	0	0	0	0	0	0
H129	1	1	0	0	0	0	0	0	0	0	0	0	0	0	0	0	0	0	0	0	0	0	0	0	0	0	0	0	0	0	0	0	0	0	0	0	0	0	0	0	0	0	0	0	0	0	0	0	0
H130	1	1	0	0	0	0	0	0	0	0	0	0	0	0	0	0	0	0	0	0	0	0	0	0	0	0	0	0	0	0	0	0	0	0	0	0	0	0	0	0	0	0	0	0	0	0	0	0	0
H15	1	1	0	0	0	0	0	0	0	0	0	0	0	0	0	0	0	0	0	0	0	0	0	0	0	0	0	0	0	0	0	0	0	0	0	0	0	0	0	0	0	0	0	0	0	0	0	0	0
H16	1	1	0	0	0	0	0	0	0	0	0	0	0	0	0	0	0	0	0	0	0	0	0	0	0	0	0	0	0	0	0	0	0	0	0	0	0	0	0	0	0	0	0	0	0	0	0	0	0
H17	1	1	0	0	0	0	0	0	0	0	0	0	0	0	0	0	0	0	0	0	0	0	0	0	0	0	0	0	0	0	0	0	0	0	0	0	0	0	0	0	0	0	0	0	0	0	0	0	0
E1	1	1	0	0	0	0	0	0	0	0	0	0	0	0	0	0	0	0	0	0	0	0	0	0	0	0	0	0	0	0	0	0	0	0	0	0	0	0	0	0	0	0	0	0	0	0	0	0	0
H18	1	1	0	0	0	0	0	0	0	0	0	0	0	0	0	0	0	0	0	0	0	0	0	0	0	0	0	0	0	0	0	0	0	0	0	0	0	0	0	0	0	0	0	0	0	0	0	0	0
H19	1	1	0	0	0	0	0	0	0	0	0	0	0	0	0	0	0	0	0	0	0	0	0	0	0	0	0	0	0	0	0	0	0	0	0	0	0	0	0	0	0	0	0	0	0	0	0	0	0
H20	1	1	0	0	0	0	0	0	0	0	0	0	0	0	0	0	0	0	0	0	0	0	0	0	0	0	0	0	0	0	0	0	0	0	0	0	0	0	0	0	0	0	0	0	0	0	0	0	0
H21	1	1	0	0	0	0	0	0	0	0	0	0	0	0	0	0	0	0	0	0	0	0	0	0	0	0	0	0	0	0	0	0	0	0	0	0	0	0	0	0	0	0	0	0	0	0	0	0	0
H22	1	1	0	0	0	0	0	0	0	0	0	0	0	0	0	0	0	0	0	0	0	0	0	0	0	0	0	0	0	0	0	0	0	0	0	0	0	0	0	0	0	0	0	0	0	0	0	0	0
U12	1	1	0	0	0	0	0	0	0	0	0	0	0	0	0	0	0	0	0	0	0	0	0	0	0	0	0	0	0	0	0	0	0	0	0	0	0	0	0	0	0	0	0	0	0	0	0	0	0
H24	1	1	0	0	0	0	0	0	0	0	0	0	0	0	0	0	0	0	0	0	0	0	0	0	0	0	0	0	0	0	0	0	0	0	0	0	0	0	0	0	0	0	0	0	0	0	0	0	0
U1	1	1	0	0	0	0	0	0	0	0	0	0	0	0	0	0	0	0	0	0	0	0	0	0	0	0	0	0	0	0	0	0	0	0	0	0	0	0	0	0	0	0	0	0	0	0	0	0	0
U2	1	1	0	0	0	0	0	0	0	0	0	0	0	0	0	0	0	0	0	0	0	0	0	0	0	0	0	0	0	0	0	0	0	0	0	0	0	0	0	0	0	0	0	0	0	0	0	0	0
U3	1	1	0	0	0	0	0	0	0	0	0	0	0	0	0	0	0	0	0	0	0	0	0	0	0	0	0	0	0	0	0	0	0	0	0	0	0	0	0	0	0	0	0	0	0	0	0	0	0
U4	1	1	0	0	0	0	0	0	0	0	0	0	0	0	0	0	0	0	0	0	0	0	0	0	0	0	0	0	0	0	0	0	0	0	0	0	0	0	0	0	0	0	0	0	0	0	0	0	0
U5	1	1	0	0	0	0	0	0	0	0	0	0	0	0	0	0	0	0	0	0	0	0	0	0	0	0	0	0	0	0	0	0	0	0	0	0	0	0	0	0	0	0	0	0	0	0	0	0	0
U6	1	1	0	0	0	0	0	0	0	0	0	0	0	0	0	0	0	0	0	0	0	0	0	0	0	0	0	0	0	0	0	0	0	0	0	0	0	0	0	0	0	0	0	0	0	0	0	0	0
U7	1	1	0	0	0	0	0	0	0	0	0	0	0	0	0	0	0	0	0	0	0	0	0	0	0	0	0	0	0	0	0	0	0	0	0	0	0	0	0	0	0	0	0	0	0	0	0	0	0
U8	1	1	0	0	0	0	0	0	0	0	0	0	0	0	0	0	0	0	0	0	0	0	0	0	0	0	0	0	0	0	0	0	0	0	0	0	0	0	0	0	0	0	0	0	0	0	0	0	0
U9	1	1	0	0	0	0	0	0	0	0	0	0	0	0	0	0	0	0	0	0	0	0	0	0	0	0	0	0	0	0	0	0	0	0	0	0	0	0	0	0	0	0	0	0	0	0	0	0	0
H25	1	1	0	0	0	0	0	0	0	0	0	0	0	0	0	0	0	0	0	0	0	0	0	0	0	0	0	0	0	0	0	0	0	0	0	0	0	0	0	0	0	0	0	0	0	0	0	0	0
H26	1	1	0	0	0	0	0	0	0	0	0	0	0	0	0	0	0	0	0	0	0	0	0	0	0	0	0	0	0	0	0	0	0	0	0	0	0	0	0	0	0	0	0	0	0	0	0	0	0
H27	1	1	0	0	0	0	0	0	0	0	0	0	0	0	0	0	0	0	0	0	0	0	0	0	0	0	0	0	0	0	0	0	0	0	0	0	0	0	0	0	0	0	0	0	0	0	0	0	0
H28	1	1	0	0	0	0	0	0	0	0	0	0	0	0	0	0	0	0	0	0	0	0	0	0	0	0	0	0	0	0	0	0	0	0	0	0	0	0	0	0	0	0	0	0	0	0	0	0	0
E2	1	1	0	0	0	0	0	0	0	0	0	0	0	0	0	0	0	0	0	0	0	0	0	0	0	0	0	0	0	0	0	0	0	0	0	0	0	0	0	0	0	0	0	0	0	0	0	0	0
E3	1	1	0	0	0	0	0	0	0	0	0	0	0	0	0	0	0	0	0	0	0	0	0	0	0	0	0	0	0	0	0	0	0	0	0	0	0	0	0	0	0	0	0	0	0	0	0	0	0
H29	1	1	0	0	0	0	0	0	0	0	0	0	0	0	0	0	0	0	0	0	0	0	0	0	0	0	0	0	0	0	0	0	0	0	0	0	0	0	0	0	0	0	0	0	0	0	0	0	0
H30	1	1	0	0	0	0	0	0	0	0	0	0	0	0	0	0	0	0	0	0	0	0	0	0	0	0	0	0	0	0	0	0	0	0	0	0	0	0	0	0	0	0	0	0	0	0	0	0	0
H131	1	1	0	0	0	0	0	0	0	0	0	0	0	0	0	0	0	0	0	0	0	0	0	0	0	0	0	0	0	0	0	0	0	0	0	0	0	0	0	0	0	0	0	0	0	0	0	0	0
H31	1	1	0	0	0	0	0	0	0	0	0	0	0	0	0	0	0	0	0	0	0	0	0	0	0	0	0	0	0	0	0	0	0	0	0	0	0	0	0	0	0	0	0	0	0	0	0	0	0
H32	1	1	0	0	0	0	0	0	0	0	0	0	0	0	0	0	0	0	0	0	0	0	0	0	0	0	0	0	0	0	0	0	0	0	0	0	0	0	0	0	0	0	0	0	0	0	0	0	0
U10	1	1	0	0	0	0	0	0	0	0	0	0	0	0	0	0	0	0	0	0	0	0	0	0	0	0	0	0	0	0	0	0	0	0	0	0	0	0	0	0	0	0	0	0	0	0	0	0	0
U11	1	1	0	0	0	0	0	0	0	0	0	0	0	0	0	0	0	0	0	0	0	0	0	0	0	0	0	0	0	0	0	0	0	0	0	0	0	0	0	0	0	0	0	0	0	0	0	0	0
H161	1	1	0	0	0	0	0	0	0	0	0	0	0	0	0	0	0	0	0	0	0	0	0	0	0	0	0	0	0	0	0	0	0	0	0	0	0	0	0	0	0	0	0	0	0	0	0	0	0
H122	1	1	0	0	0	0	0	0	0	0	0	0	0	0	0	0	0	0	0	0	0	0	0	0	0	0	0	0	0	0	0	0	0	0	0	0	0	0	0	0	0	0	0	0	0	0	0	0	0
H33	1	1	0	0	0	0	0	0	0	0	0	0	0	0	0	0	0	0	0	0	0	0	0	0	0	0	0	0	0	0	0	0	0	0	0	0	0	0	1	0	0	0	0	0	0	0	0	0	0
H34	1	1	0	0	0	0	0	0	0	0	0	0	0	0	0	0	0	0	0	0	0	0	0	0	0	0	0	0	0	0	0	0	0	0	0	0	0	0	0	0	0	0	0	0	0	0	0	0	0
H35	1	1	0	0	0	0	0	0	0	0	0	0	0	0	0	0	0	0	0	0	0	0	0	0	0	0	0	0	0	0	0	0	0	0	0	0	0	0	0	0	0	0	0	0	0	0	0	0	0
H36	1	1	0	0	0	0	0	0	0	0	0	0	0	0	0	0	0	0	0	0	0	0	0	0	0	0	0	0	0	0	0	0	0	0	0	0	0	0	0	0	0	0	0	0	0	0	0	0	0
H37	1	1	0	0	0	0	0	0	0	0	0	0	0	0	0	0	0	0	0	0	0	0	0	0	0	0	0	0	0	0	0	0	0	0	0	0	0	0	0	0	0	0	0	0	0	0	1	0	1
H38	1	1	0	0	0	0	0	0	0	0	0	0	0	0	0	0	0	0	0	0	0	0	0	0	0	0	0	0	0	0	0	0	0	0	0	0	0	0	0	1	1	1	1	1	1	0	0	0	1
H39	1	1	0	0	0	0	0	0	0	0	0	0	0	0	0	0	0	0	0	0	0	0	0	0	0	0	0	0	0	0	0	0	0	0	0	0	0	0	0	0	0	0	0	0	0	0	0	0	0
H40	1	1	0	0	0	0	0	0	0	0	0	0	0	0	0	0	0	0	0	0	0	0	0	0	0	0	0	0	0	0	0	0	0	0	0	0	0	0	0	0	0	0	0	0	0	0	0	0	0
H132	1	1	0	0	0	0	0	0	0	0	0	0	0	0	0	0	0	0	0	0	0	0	0	0	0	0	0	0	0	0	0	0	0	0	0	0	0	0	0	0	0	0	0	0	0	0	0	0	0
H133	1	1	0	0	0	0	0	0	0	0	0	0	0	0	0	0	0	0	0	0	0	0	0	0	0	0	0	0	0	0	0	0	0	0	0	0	0	0	0	0	0	0	0	0	0	0	0	0	0
H134	1	1	0	0	0	0	0	0	0	0	0	0	0	0	0	0	0	0	0	0	0	0	0	0	0	0	0	0	0	0	0	0	0	0	0	0	0	0	0	0	0	0	0	0	0	0	0	0	0
H135	1	1	0	0	0	0	0	0	0	0	0	0	0	0	0	0	0	0	0	0	0	0	0	0	0	0	0	0	0	0	0	0	0	0	0	0	0	0	0	0	0	0	0	0	0	0	0	0	0
H136	1	1	0	0	0	0	0	0	0	0	0	0	0	0	0	0	0	0	0	0	0	0	0	0	0	0	0	0	0	0	0	0	0	0	0	0	0	0	0	0	0	0	0	0	0	0	0	0	0
H137	1	1	0	0	0	0	0	0	0	0	0	0	0	0	0	0	0	0	0	0	0	0	0	0	0	0	0	0	0	0	0	0	0	0	0	0	0	0	0	0	0	0	0	0	0	0	0	0	0
H138	1	1	0	0	0	0	0	0	0	0	0	0	0	0	0	0	0	0	0	0	0	0	0	0	0	0	0	0	0	0	0	0	0	0	0	0	0	0	0	0	0	0	0	0	0	0	0	0	0
H139	1	1	0	0	0	0	0	0	0	0	0	0	0	0	0	0	0	0	0	0	0	0	0	0	0	0	0	0	0	0	0	0	0	0	0	0	0	0	0	0	0	0	0	0	0	0	0	0	0
H140	1	1	0	0	0	0	0	0	0	0	0	0	0	0	0	0	0	0	0	0	0	0	0	0	0	0	0	0	0	0	0	0	0	0	0	0	0	0	0	0	0	0	0	0	0	0	0	0	0
H141	1	1	0	0	0	0	0	0	0	0	0	0	0	0	0	0	0	0	0	0	0	0	0	0	0	0	0	0	0	0	0	0	0	0	0	0	0	0	0	0	0	0	0	0	0	0	0	0	0
H41	1	1	0	0	0	0	0	0	0	0	0	0	0	0	0	0	0	0	0	0	0	0	0	0	0	0	0	0	0	0	0	0	0	0	0	0	0	0	0	0	0	0	0	0	0	0	0	0	0
H42	1	1	0	0	0	0	0	0	0	0	0	0	0	0	0	0	0	0	0	0	0	0	0	0	0	0	0	0	0	0	0	0	0	0	0	0	0	0	0	0	0	0	0	0	1	1	0	0	1
H142	1	1	0	0	0	0	0	0	0	0	0	0	0	0	0	0	0	0	0	0	0	0	0	0	0	0	0	0	0	0	0	0	0	0	0	0	0	0	0	0	0	0	0	0	0	0	0	0	0
H143	1	1	0	0	0	0	0	0	0	0	0	0	0	0	0	0	0	0	0	0	0	0	0	0	0	0	0	0	0	0	0	0	0	0	0	0	0	0	0	0	0	0	0	0	0	0	0	0	0
H144	1	1	0	0	0	0	0	0	0	0	0	0	0	0	0	0	0	0	0	0	0	0	0	0	0	0	0	0	0	0	0	0	0	0	0	0	0	0	0	0	0	0	0	0	0	0	0	0	0
H145	1	1	0	0	0	0	0	0	0	0	0	0	0	0	0	0	0	0	0	0	0	0	0	0	0	0	0	0	0	0	0	0	0	0	0	0	0	0	0	0	0	0	0	0	0	0	0	0	0
H146	1	1	0	0	0	0	0	0	0	0	0	0	0	0	0	0	0	0	0	0	0	0	0	0	0	0	0	0	0	0	0	0	0	0	0	0	0	0	0	0	0	0	0	0	0	0	0	0	0
H147	1	1	0	0	0	0	0	0	0	0	0	0	0	0	0	0	0	0	0	0	0	0	0	0	0	0	0	0	0	0	0	0	0	0	0	0	0	0	0	0	0	0	0	0	0	0	0	0	0
H148	1	1	0	0	0	0	0	0	0	0	0	0	0	0	0	0	0	0	0	0	0	0	0	0	0	0	0	0	0	0	0	0	0	0	0	0	0	0	0	0	0	0	0	0	0	0	0	0	0
H43	1	1	0	0	0	0	0	0	0	0	0	0	0	0	0	0	0	0	0	0	0	0	0	0	0	0	0	0	0	0	0	0	0	0	0	0	0	0	0	1	0	0	0	0	1	0	0	0	0
H44	1	1	0	0	0	0	0	0	0	0	0	0	0	0	0	0	0	0	0	0	0	0	0	0	0	0	0	0	0	0	0	0	0	0	0	0	0	0	0	0	0	0	0	0	0	0	0	0	0
H45	1	1	0	0	0	0	0	0	0	0	0	0	0	0	0	0	0	0	0	0	0	0	0	0	0	0	0	0	0	0	0	0	0	0	0	0	0	0	0	0	0	0	0	0	0	0	0	0	1
H46	1	1	0	0	0	0	0	0	0	0	0	0	0	0	0	0	0	0	0	0	0	0	0	0	0	0	0	0	0	0	0	0	0	0	0	0	0	0	0	0	0	0	0	0	0	0	0	0	0
H47	1	1	0	0	0	0	0	0	0	0	0	0	0	0	0	0	0	0	0	0	0	0	0	0	0	0	0	0	0	0	0	0	0	0	0	0	0	0	0	0	0	0	0	0	0	0	0	0	0
H49	1	1	0	0	0	0	0	0	0	0	0	0	0	0	0	0	0	0	0	0	0	0	0	0	0	0	0	0	0	0	0	0	0	0	0	0	0	0	0	0	0	0	0	0	0	0	0	0	0
H50	1	1	0	0	0	0	0	0	0	0	0	0	0	0	0	0	0	0	0	0	0	0	0	0	0	0	0	0	0	0	0	0	0	0	0	0	0	0	0	0	0	0	0	0	0	0	0	0	0
H51	1	1	0	0	0	0	0	0	0	0	0	0	0	0	0	0	0	0	0	0	0	0	0	0	0	0	0	0	0	0	0	0	0	0	0	0	0	0	0	0	0	0	0	0	0	0	0	0	0
H52	1	1	0	0	0	0	0	0	0	0	0	0	0	0	0	0	0	0	0	0	0	0	0	0	0	0	0	0	0	0	0	0	0	0	0	0	0	0	0	0	0	0	0	0	0	0	0	0	0
H149	1	1	0	0	0	0	0	0	0	0	0	0	0	0	0	0	0	0	0	0	0	0	0	0	0	0	0	0	0	0	0	0	0	0	0	0	0	0	0	0	0	0	0	0	0	0	0	0	0
H150	1	1	0	0	0	0	0	0	0	0	0	0	0	0	0	0	0	0	0	0	0	0	0	0	0	0	0	0	0	0	0	0	0	0	0	0	0	0	0	0	0	0	0	0	0	0	0	0	0
H151	1	1	0	0	0	0	0	0	0	0	0	0	0	0	0	0	0	0	0	0	0	0	0	0	0	0	0	0	0	0	0	0	0	0	0	0	0	0	0	0	0	0	0	0	0	0	0	0	0
H152	1	1	0	0	0	0	0	0	0	0	0	0	0	0	0	0	0	0	0	0	0	0	0	0	0	0	0	0	0	0	0	0	0	0	0	0	0	0	0	0	0	0	0	0	0	0	0	0	0
H53	1	1	0	0	0	0	0	0	0	0	0	0	0	0	0	0	0	0	0	0	0	0	0	0	0	0	0	0	0	0	0	0	0	0	0	0	0	0	0	0	0	0	0	0	0	0	0	0	0
H153	1	1	0	0	0	0	0	0	0	0	0	0	0	0	0	0	0	0	0	0	0	0	0	0	0	0	0	0	0	0	0	0	0	0	0	0	0	0	0	0	0	0	0	0	0	0	0	0	0
H154	1	1	0	0	0	0	0	0	0	0	0	0	0	0	0	0	0	0	0	0	0	0	0	0	0	0	0	0	0	0	0	0	0	0	0	0	0	0	0	0	0	0	0	0	0	0	0	0	0
H155	1	1	0	0	0	0	0	0	0	0	0	0	0	0	0	0	0	0	0	0	0	0	0	0	0	0	0	0	0	0	0	0	0	0	0	0	0	0	0	0	0	0	0	0	0	0	0	1	0
H156	1	1	0	0	0	0	0	0	0	0	0	0	0	0	0	0	0	0	0	0	0	0	0	0	0	0	0	0	0	0	0	0	0	0	1	0	0	0	0	0	0	0	0	0	0	0	0	0	0
H157	1	1	0	0	0	0	0	0	0	0	0	0	0	0	0	0	0	0	0	0	0	0	0	0	0	0	0	0	0	0	0	0	0	0	0	0	0	0	0	0	0	0	0	0	0	0	0	0	0
A5	1	1	0	0	0	0	0	0	0	0	0	0	0	0	0	0	0	0	0	0	0	0	0	0	0	0	0	0	0	0	0	0	0	0	0	0	0	0	0	0	0	0	0	0	0	0	0	0	0
A13	1	1	0	0	0	0	0	0	0	0	0	0	0	0	0	0	0	0	0	0	0	0	0	0	0	0	0	0	0	0	0	0	0	0	0	0	0	0	0	0	0	0	0	0	0	0	0	0	0
H158	1	1	0	0	0	0	0	0	0	0	0	0	0	0	0	0	0	0	0	0	0	0	0	0	0	0	0	0	0	0	0	0	0	0	0	0	0	0	0	0	0	0	0	0	0	0	0	0	0
H159	1	1	0	0	0	0	0	0	0	0	0	0	0	0	0	0	0	0	0	0	0	0	0	0	0	0	0	0	0	0	0	0	0	0	0	0	0	0	0	0	0	0	0	0	0	0	0	0	0
H160	1	1	0	0	0	0	0	0	0	0	0	0	0	0	0	0	0	0	0	0	0	0	0	0	0	0	0	0	0	0	0	0	0	0	0	0	0	0	0	0	0	0	0	0	0	0	0	0	0
A7	1	1	0	0	0	0	0	0	0	0	0	0	0	0	0	0	0	0	0	0	0	0	0	0	0	0	0	0	0	0	0	0	0	0	0	0	0	0	0	0	0	0	0	0	0	0	0	0	0
A8	1	1	0	0	0	0	0	0	0	0	0	0	0	0	0	0	0	0	0	0	0	0	0	0	0	0	0	0	0	0	0	0	0	0	0	0	0	0	0	0	0	0	0	0	0	0	0	0	0
A9	1	1	0	0	0	0	0	0	0	0	0	0	0	0	0	0	0	0	0	0	0	0	0	0	0	0	0	0	0	0	0	0	0	0	0	0	0	0	0	0	0	0	0	0	0	0	0	0	0
A11	1	1	0	0	0	0	0	0	0	0	0	0	0	0	0	0	0	0	0	0	0	0	0	0	0	0	0	0	0	0	0	0	0	0	0	0	0	0	0	0	0	0	0	0	0	0	0	0	0
H57	1	1	0	0	0	0	0	0	0	0	0	0	0	0	0	0	0	0	0	0	0	0	0	0	0	0	0	0	0	0	0	0	0	0	0	0	0	0	0	0	0	0	0	0	0	0	0	0	0
H162	1	1	0	0	0	0	1	1	1	0	1	1	1	1	1	0	0	0	0	0	0	0	0	0	0	0	0	0	1	1	1	1	1	0	0	0	0	0	0	0	0	0	0	0	0	0	0	0	0
H163	1	1	0	1	1	1	1	1	0	0	0	0	0	1	1	1	1	1	1	1	1	1	1	1	1	1	1	0	0	0	0	1	1	0	1	1	1	1	0	0	0	0	0	0	0	0	0	0	0
H164	1	1	0	0	0	0	0	0	0	0	0	0	0	0	0	0	0	0	0	0	0	0	0	0	0	0	0	0	0	0	0	0	0	0	0	0	0	0	0	0	0	0	0	0	0	0	0	0	0
H165	1	1	0	0	0	0	0	0	0	0	0	0	0	0	0	0	0	0	0	0	0	0	0	0	0	0	0	0	0	0	0	0	0	0	0	0	0	0	0	0	0	0	0	0	0	0	0	0	0
H167	1	1	0	0	0	0	0	0	0	0	0	0	0	0	0	0	0	0	0	0	0	0	0	0	0	0	0	0	0	0	0	0	0	0	0	0	0	0	0	0	0	0	0	0	0	0	0	0	0
H166	1	1	0	0	0	0	0	0	0	0	0	0	0	0	0	0	0	0	0	0	0	0	0	0	0	0	0	0	0	0	0	0	0	0	0	0	0	0	0	0	0	0	0	0	0	0	0	0	0
H168	1	1	0	0	0	0	0	0	0	0	0	0	0	0	0	0	0	0	0	0	0	0	0	0	0	0	0	0	0	0	0	0	0	0	0	0	0	0	0	0	0	0	0	0	0	0	0	0	0
H169	1	1	0	0	0	0	0	0	0	0	0	0	0	0	0	0	0	0	0	0	0	0	0	0	0	0	0	0	0	0	0	0	0	0	0	0	0	0	0	0	0	0	0	0	0	0	0	0	0
H170	1	1	0	0	0	0	0	0	0	0	0	0	0	0	0	0	0	0	0	0	0	0	0	0	0	0	0	0	0	0	0	0	0	0	0	0	0	0	0	0	0	0	0	0	0	0	0	0	0
H171	1	1	0	0	0	0	0	0	0	0	0	0	0	0	0	0	0	0	0	0	0	0	0	0	0	0	0	0	0	0	0	0	0	0	0	0	0	0	0	0	0	0	0	0	0	0	0	0	0
H172	1	1	0	0	0	0	0	0	0	0	0	0	0	0	0	0	0	0	0	0	0	0	0	0	0	0	0	0	0	0	0	0	0	0	0	0	0	0	0	0	0	0	0	0	0	0	0	0	0
H173	1	1	0	0	0	0	0	0	0	0	0	0	0	0	0	0	0	0	0	0	0	0	0	0	0	0	0	0	0	0	0	0	0	0	0	0	0	0	0	0	0	0	0	0	0	0	0	0	0
H174	1	1	0	1	1	1	0	0	0	0	0	0	0	0	0	1	1	1	1	0	0	1	0	0	0	0	0	1	1	1	1	1	1	0	0	1	1	1	0	0	0	0	0	0	0	0	0	0	0
H175	1	1	0	0	0	0	0	0	0	0	0	0	0	0	0	0	0	0	0	0	0	0	0	0	0	0	0	0	0	0	0	0	0	0	0	0	0	0	0	0	0	0	0	0	0	0	0	0	0
H176	1	1	0	1	1	1	0	0	0	0	0	0	0	0	0	1	1	1	1	0	0	0	0	0	0	0	0	0	0	1	1	1	0	0	0	1	1	1	0	0	0	0	0	0	0	0	0	0	0
H177	1	1	0	0	0	0	0	0	0	0	0	0	0	0	0	0	0	0	0	0	0	0	0	0	0	0	0	0	0	0	0	0	0	0	0	0	0	0	0	0	0	0	0	0	0	0	0	0	0
H178	1	1	0	0	0	0	0	0	0	0	0	0	0	0	0	0	0	0	0	0	0	0	0	0	0	0	0	0	0	0	0	0	0	0	0	0	0	0	0	0	0	0	0	0	0	0	0	0	0
H179	1	1	1	1	1	1	0	0	0	0	0	0	0	0	0	1	1	1	1	0	0	1	0	0	0	0	0	1	1	1	1	1	1	0	0	1	1	1	0	0	0	0	0	0	0	0	0	0	0
H180	1	1	0	1	1	1	0	0	0	0	0	0	0	0	0	1	1	1	1	0	0	0	0	0	0	0	0	1	1	1	1	1	1	0	0	1	1	1	0	0	0	0	0	0	0	0	0	0	0
H181	1	1	0	0	0	0	0	0	0	0	0	0	0	0	0	0	0	0	0	0	0	0	0	0	0	0	0	0	0	0	0	0	0	0	0	0	0	0	0	0	0	0	0	0	0	0	0	0	0
H58	1	1	0	0	0	0	0	0	0	0	0	0	0	0	0	0	0	0	0	0	0	0	0	0	0	0	0	0	0	0	0	0	0	0	0	0	0	0	0	0	0	0	0	0	0	0	0	0	0
H59	1	1	0	0	0	0	0	0	0	0	0	0	0	0	0	0	0	0	0	0	0	0	0	0	0	0	0	0	0	0	0	0	0	0	0	0	0	0	0	0	0	0	0	0	0	0	0	0	0
H60	1	1	0	0	0	0	0	0	0	0	0	0	0	0	0	0	0	0	0	0	0	0	0	0	0	0	0	0	0	0	0	0	0	0	0	0	0	0	0	0	0	0	0	0	0	0	0	0	0
H61	1	1	0	0	0	0	0	0	0	0	0	0	0	0	0	0	0	0	0	0	0	0	0	0	0	0	0	0	0	0	0	0	0	0	0	0	0	0	0	0	0	0	0	0	0	0	0	0	0
H183	1	1	0	0	0	0	0	0	0	0	0	0	0	0	0	0	0	0	0	0	0	0	0	0	0	0	0	0	0	0	0	0	0	0	0	0	0	0	0	0	0	0	0	0	0	0	0	0	0
H184	1	1	0	0	0	0	0	0	0	0	0	0	0	0	0	0	0	0	0	0	0	0	0	0	0	0	0	0	0	0	0	0	0	0	0	0	0	0	0	0	0	0	0	0	0	0	0	0	0
H62	1	1	0	0	0	0	0	0	0	0	0	0	0	0	0	0	0	0	0	0	0	0	0	0	0	0	0	0	0	0	0	0	0	0	0	0	0	0	0	0	0	0	0	0	0	0	0	0	0
H63	1	1	0	0	0	0	0	0	0	0	0	0	0	0	0	0	0	0	0	0	0	0	0	0	0	0	0	0	0	0	0	0	0	0	0	0	0	0	0	0	0	0	0	0	0	0	0	0	0
H64	1	1	0	0	0	0	0	0	0	0	0	0	0	0	0	0	0	0	0	0	0	0	0	0	0	0	0	0	0	0	0	0	0	0	0	0	0	0	0	0	0	0	0	0	0	0	0	0	0
H65	1	1	0	0	0	0	0	0	0	0	0	0	0	0	0	0	0	0	0	0	0	0	0	0	0	0	0	0	0	0	0	0	0	0	0	0	0	0	0	0	0	0	0	0	0	0	0	0	0
H66	1	1	0	0	0	0	0	0	0	0	0	0	0	0	0	0	0	0	0	0	0	0	0	0	0	0	0	0	0	0	0	0	0	0	0	0	0	0	0	0	0	0	0	0	0	0	0	0	0
H67	1	1	0	0	0	0	0	0	0	0	0	0	0	0	0	0	0	0	0	0	0	0	0	0	0	0	0	0	0	0	0	0	0	0	0	0	0	0	0	0	0	0	0	0	0	0	0	0	0
H68	1	1	0	0	0	0	0	0	0	0	0	0	0	0	0	0	0	0	0	0	0	0	0	0	0	0	0	0	0	0	0	0	0	0	0	0	0	0	0	0	0	0	0	0	0	0	0	0	0
H69	1	1	0	0	0	0	0	0	0	0	0	0	0	0	0	0	0	0	0	0	0	0	0	0	0	0	0	0	0	0	0	0	0	0	0	0	0	0	0	0	0	0	0	0	0	0	0	0	0
H70	1	1	0	0	0	0	0	0	0	0	0	0	0	0	0	0	0	0	0	0	0	0	0	0	0	0	0	0	0	0	0	0	0	0	0	0	0	0	0	0	0	0	0	0	0	0	0	0	0
H71	1	1	0	0	0	0	0	0	0	0	0	0	0	0	0	0	0	0	0	0	0	0	0	0	0	0	0	0	0	0	0	0	0	0	0	0	0	0	0	0	0	0	0	0	0	0	0	0	0
H72	1	1	0	0	0	0	0	0	0	0	0	0	0	0	0	0	0	0	0	0	0	0	0	0	0	0	0	0	0	0	0	0	0	0	0	0	0	0	0	0	0	0	0	0	0	0	0	0	0
H73	1	1	0	0	0	0	0	0	0	0	0	0	0	0	0	0	0	0	0	0	0	0	0	0	0	0	0	0	0	0	0	0	0	0	0	0	0	0	0	0	0	0	0	0	0	0	0	0	0
H74	1	1	0	0	0	0	0	0	0	0	0	0	0	0	0	0	0	0	0	0	0	0	0	0	0	0	0	0	0	0	0	0	0	0	0	0	0	0	0	0	0	0	0	0	0	0	0	0	0
H75	1	1	0	0	0	0	0	0	0	0	0	0	0	0	0	0	0	0	0	0	0	0	0	0	0	0	0	0	0	0	0	0	0	0	0	0	0	0	0	0	0	0	0	0	0	0	0	0	0
H76	1	1	0	0	0	0	0	0	0	0	0	0	0	0	0	0	0	0	0	0	0	0	0	0	0	0	0	0	0	0	0	0	0	0	0	0	0	0	0	0	0	0	0	0	0	0	0	0	0
H77	1	1	0	0	0	0	0	0	0	0	0	0	0	0	0	0	0	0	0	0	0	0	0	0	0	0	0	0	0	0	0	0	0	0	0	0	0	0	0	0	0	0	0	0	0	0	0	0	0
H78	1	1	0	0	0	0	0	0	0	0	0	0	0	0	0	0	0	0	0	0	0	0	0	0	0	0	0	0	0	0	0	0	0	0	0	0	0	0	0	0	0	0	0	0	0	0	0	0	0
H79	1	1	0	0	0	0	0	0	0	0	0	0	0	0	0	0	0	0	0	0	0	0	0	0	0	0	0	0	0	0	0	0	0	0	0	0	0	0	0	0	0	0	0	0	0	0	0	0	0
H80	1	1	0	0	0	0	0	0	0	0	0	0	0	0	0	0	0	0	0	0	0	0	0	0	0	0	0	0	0	0	0	0	0	0	0	0	0	0	0	0	0	0	0	0	0	0	0	0	0
H81	1	1	0	0	0	0	0	0	0	0	0	0	0	0	0	0	0	0	0	0	0	0	0	0	0	0	0	0	0	0	0	0	0	0	0	0	0	0	0	0	0	0	0	0	0	0	0	0	0
H82	1	1	0	0	0	0	0	0	0	0	0	0	0	0	0	0	0	0	0	0	0	0	0	0	0	0	0	0	0	0	0	0	0	0	0	0	0	0	0	0	0	0	0	0	0	0	0	0	0
H83	1	1	0	0	0	0	0	0	0	0	0	0	0	0	0	0	0	0	0	0	0	0	0	0	0	0	0	0	0	0	0	0	0	0	0	0	0	0	0	0	0	0	0	0	0	0	0	0	0
H188	1	1	0	0	0	0	0	0	0	0	0	0	0	0	0	0	0	0	0	0	0	0	0	0	0	0	1	0	0	0	0	0	0	0	0	0	0	0	0	0	0	0	0	0	0	0	0	0	0
H185	1	1	0	0	0	0	0	0	0	0	0	0	0	0	0	0	0	0	0	0	0	0	0	0	0	0	0	0	0	0	0	0	0	0	0	0	0	0	0	0	0	0	0	0	0	0	0	0	0
H186	1	1	0	0	0	0	0	0	0	0	0	0	0	0	0	0	0	0	0	0	0	1	1	0	0	0	0	0	0	0	0	0	0	0	0	0	0	0	0	0	0	0	0	0	0	0	0	0	0
H187	1	1	0	0	0	0	0	0	0	0	0	0	0	0	0	0	0	0	0	0	0	0	0	0	0	0	0	0	0	0	0	0	0	0	0	0	0	0	0	0	0	0	0	0	0	0	0	0	0
H84	1	1	0	0	0	0	0	0	0	0	0	0	0	0	0	0	0	0	0	0	0	0	0	0	0	0	0	0	0	0	0	0	0	0	0	0	0	0	0	0	0	0	0	0	0	0	0	0	0
H189	1	1	0	0	0	0	0	0	0	0	0	0	0	0	0	0	0	0	0	0	0	0	0	0	0	0	0	0	0	0	0	0	0	0	0	0	0	0	0	0	0	0	0	0	1	0	1	0	0
H85	1	1	0	0	0	0	0	0	0	0	0	0	0	0	0	0	0	0	0	0	0	0	0	0	0	0	0	0	0	0	0	0	0	0	0	0	0	0	0	0	0	0	0	0	0	0	0	0	0
H86	1	1	0	0	0	0	0	0	0	0	0	0	0	0	0	0	0	0	0	0	0	0	0	0	0	0	0	0	0	0	0	0	0	0	0	0	0	0	0	0	0	0	0	0	0	0	0	0	0
H87	1	1	0	0	0	0	0	0	0	0	0	0	0	0	0	0	0	0	0	0	0	0	0	0	0	0	0	0	0	0	0	0	0	0	0	0	0	0	0	0	0	0	0	0	0	0	0	0	0
H88	1	1	0	0	0	0	0	0	0	0	0	0	0	0	0	0	0	0	0	0	0	0	0	0	0	0	0	0	0	0	0	0	0	0	0	0	0	0	0	0	0	0	0	0	0	0	0	0	0
H90	1	1	0	0	0	0	0	0	0	0	0	0	0	0	0	0	0	0	0	0	0	0	0	0	0	0	0	0	0	0	0	0	0	0	0	0	0	0	0	0	0	0	0	0	0	0	0	0	0
H190	1	1	0	0	0	0	0	0	0	0	0	0	0	0	0	0	0	0	0	0	0	1	0	0	0	0	0	0	0	0	0	0	0	0	0	0	0	0	0	0	0	0	0	0	0	0	0	0	0
H91	1	1	0	0	0	0	0	0	0	0	0	0	0	0	0	0	0	0	0	0	0	0	0	0	0	0	0	0	0	0	0	0	0	0	0	0	0	0	0	0	0	0	0	0	0	0	0	0	0
H191	1	1	0	0	0	0	0	0	0	0	0	0	0	0	0	0	0	0	0	0	0	0	0	0	0	0	0	0	0	0	0	0	0	0	0	0	0	0	0	0	0	0	0	0	0	0	0	0	0
H192	1	1	0	0	0	0	0	0	0	0	0	0	0	0	0	0	0	0	0	0	0	0	0	0	0	0	0	0	0	0	0	0	0	0	0	0	0	0	0	0	0	0	0	0	0	0	0	0	0
H193	1	1	0	0	0	0	0	0	0	0	0	0	0	0	0	0	0	0	0	0	0	0	0	0	0	0	0	0	0	0	0	0	0	0	0	0	0	0	0	0	0	0	0	0	0	0	0	0	0
H194	1	1	0	0	0	0	0	0	0	0	0	0	0	0	0	0	0	0	0	0	0	0	0	0	0	0	0	0	0	0	0	0	0	0	0	0	0	0	0	0	0	0	0	0	0	0	0	0	0
A12	1	1	0	0	0	0	0	0	0	0	0	0	0	0	0	0	0	0	0	0	0	0	0	0	0	0	0	0	0	0	0	0	0	0	0	0	0	0	0	0	0	0	0	0	0	0	0	0	0
H195	1	1	0	0	0	0	0	0	0	0	0	0	0	0	0	0	0	0	0	0	0	0	0	0	0	0	0	0	0	0	0	0	0	0	0	0	0	0	0	0	0	0	0	0	0	0	0	0	0
H92	1	1	0	0	0	0	0	0	0	0	0	0	0	0	0	0	0	0	0	0	0	0	0	0	0	0	0	0	0	0	0	0	0	0	0	0	0	0	0	0	0	0	0	0	0	0	0	0	0
H93	1	1	0	0	0	0	0	0	0	0	0	0	0	0	0	0	0	0	0	0	0	0	0	0	0	0	0	0	0	0	0	0	0	0	0	0	0	0	0	0	0	0	0	0	0	0	0	0	0
H196	1	1	0	0	0	0	0	0	0	0	0	0	0	0	0	0	0	0	0	0	0	0	0	0	1	1	0	0	0	0	0	0	0	0	0	0	0	0	0	0	0	0	0	0	0	0	0	0	0
H197	1	1	0	0	0	0	0	0	0	0	0	0	0	0	0	0	0	0	0	0	0	0	0	0	0	0	0	0	0	0	0	0	0	0	0	0	0	0	0	0	0	0	0	0	0	0	0	0	0
H198	1	1	0	0	0	0	0	0	0	0	0	0	0	0	0	0	0	0	0	0	0	0	0	0	0	0	0	0	0	0	0	0	0	0	0	0	0	0	0	0	0	0	0	0	0	0	0	0	0
H94	1	1	0	0	0	0	0	0	0	0	0	0	0	0	0	0	0	0	0	0	0	0	0	0	0	0	0	0	0	0	0	0	0	0	0	0	0	0	0	0	0	0	0	0	0	0	0	0	0
H199	1	1	0	0	0	0	0	0	0	0	0	0	0	0	0	0	0	0	0	0	0	0	0	0	0	0	0	0	0	0	0	0	0	0	0	0	0	0	0	0	0	0	0	0	0	0	0	0	0
H128	1	1	0	0	0	0	0	0	0	0	0	0	0	0	0	0	0	0	0	0	0	0	0	0	0	0	0	0	0	0	0	0	0	0	0	0	0	0	0	0	0	0	0	0	0	0	0	0	0
H56	1	1	0	0	0	0	0	0	0	0	0	0	0	0	0	0	0	0	0	0	0	0	0	0	0	0	0	0	0	0	0	0	0	0	0	0	0	0	0	0	0	0	0	0	0	0	0	0	0
H54	1	1	0	0	0	0	0	0	0	0	0	0	0	0	0	0	0	0	0	0	0	0	0	0	0	0	0	0	0	0	0	0	0	0	0	0	0	0	0	0	0	0	0	0	0	0	0	0	0
H182	1	1	0	0	0	0	0	0	0	0	0	0	0	0	0	0	0	0	0	0	0	0	0	0	0	0	0	0	0	0	0	0	0	0	0	0	0	0	0	0	0	0	0	0	0	0	0	0	0
H55	1	1	0	0	0	0	0	0	0	0	0	0	0	0	0	0	0	0	0	0	0	0	0	0	0	0	0	0	0	0	0	0	0	0	0	0	0	0	0	0	0	0	0	0	0	0	0	0	0
H7	1	1	0	0	0	0	0	0	0	0	0	0	0	0	0	0	0	0	0	0	0	0	0	0	0	0	0	0	0	0	0	0	0	0	0	0	0	0	0	0	0	0	0	0	0	0	0	0	0
A6	1	1	0	0	0	0	0	0	0	0	0	0	0	0	0	0	0	0	0	0	0	0	0	0	0	0	0	0	0	0	0	0	0	0	0	0	0	0	0	0	0	0	0	0	0	0	0	0	0
A10	1	1	0	0	0	0	0	0	0	0	0	0	0	0	0	0	0	0	0	0	0	0	0	0	0	0	0	0	0	0	0	0	0	0	0	0	0	0	0	0	0	0	0	0	0	0	0	0	0
H48	1	1	0	0	0	0	0	0	0	0	0	0	0	0	0	0	0	0	0	0	0	0	0	0	0	0	0	0	0	0	0	0	0	0	0	0	0	0	0	0	0	0	0	0	0	0	0	0	0
H11	1	1	0	0	0	0	0	0	0	0	0	0	0	0	0	0	0	0	0	0	0	0	0	0	0	0	0	0	0	0	0	0	0	0	0	0	0	0	0	0	0	0	0	0	0	0	0	0	0
H89	1	1	0	0	0	0	0	0	0	0	0	0	0	0	0	0	0	0	0	0	0	0	0	0	0	0	0	0	0	0	0	0	0	0	0	0	0	0	0	0	0	0	0	0	0	0	0	0	0
	*1: Presence of elements
	#0: Absence of elements
[truncated: 40 more columns]

## Sheet: Table S4
Table S4. Plasmid replicons identified in ST35 genomes
	Col(MG828)_1	Col(pHAD28)_1	Col(SD853)_1	Col(Ye4449)_1	Col156_1	Col3M_1	Col440I_1	Col440II_1	Col8282_1	ColE10_1	ColKP3_1	ColpVC_1	ColRNAI_1	IncFII(pHN7A8)_1	IncI1-I(Alpha)_1	IncN_1	IncQ1_1	IncR_1	rep1_6_repE(pTEF1)	rep10_2_CDS1(pIM13)	rep10_3_pNE131p1(pNE131)	rep11a_1_repA(pB82)	rep13_13_repRC(pSK41)	rep13_14_rep(pPI2)	rep16_1_CDS8(pSAS)	rep16_2_CDS6(pSJH101)	rep17_2_repA(AUS0004p1)	rep18b_1_BO23315710(pE1p13)	rep18b_2_repA(pEF418)	rep19_3_CDS20(pSJH901)	rep21_1_rep(pWBG754)	rep21_27_rep(pLNU4)	rep22_1b_repB(pAMalpha1)	rep5a_1_repSAP001(pN315)	rep5a_4_rep(SAP047A)	rep5c_1_rep(pRJ9)	rep5d_1_rep(pJE1)	rep5e_1_rep(pSHaeC)	rep7a_10_ORF(pKH1)	rep7a_16_repC(Cassette)	rep7a_19_rep(pACK4)	rep7a_20_SEp203(pSE12228p02)	rep7a_21_CDS1(pCW7)	rep7a_5_repD(pTZ4)	rep7de_1_rep(pACK6)	rep9b_3_repA(pMG2200)	rep9c_1_repA(pTW9)	rep9c_2_prgW(pCF10)	repUS15_2_repA(pNB2354p1)
A1	0*	1#	0	0	0	0	0	0	0	0	0	0	0	0	0	0	0	0	1	0	0	0	0	0	0	0	0	0	0	0	0	0	0	0	0	0	0	0	0	0	0	0	0	0	0	0	0	0	0
A2	0	1	0	0	0	0	0	0	0	0	0	0	0	0	0	0	0	0	1	0	0	0	0	0	0	0	0	0	0	0	0	0	0	0	0	0	0	0	0	0	0	0	0	0	0	0	0	0	0
A3	0	0	0	0	0	0	0	0	0	0	0	0	0	0	0	0	0	0	1	0	0	0	0	0	0	0	0	0	0	0	0	0	0	0	0	0	0	0	0	0	0	0	0	0	0	0	0	0	0
H1	1	1	0	0	0	0	0	0	1	0	0	0	1	0	0	0	0	0	1	0	0	0	0	0	0	0	0	0	0	0	0	0	0	0	0	0	0	0	0	0	0	0	0	0	0	0	0	0	0
H95	1	1	0	0	0	0	0	0	0	0	0	0	1	0	0	0	0	0	1	0	0	0	0	0	0	0	0	0	0	0	0	0	0	0	0	0	0	0	0	0	0	0	0	0	0	0	0	0	0
H96	0	0	0	0	0	0	0	0	0	0	0	0	1	0	0	0	0	0	1	0	0	0	0	0	0	0	0	0	0	0	0	0	0	0	0	0	0	0	0	0	0	0	0	0	0	0	0	0	0
H97	0	0	0	0	0	0	0	0	0	0	0	0	0	0	0	0	0	0	1	0	0	0	0	0	0	0	0	0	0	0	0	0	0	0	0	0	0	0	0	0	0	0	0	0	0	0	0	0	0
H98	0	0	0	0	0	0	0	0	0	0	0	0	1	0	0	0	0	1	1	0	0	0	0	0	0	0	0	0	0	0	0	0	0	1	0	0	0	0	0	0	0	0	0	0	0	0	0	0	0
H99	0	0	0	0	0	0	0	0	0	0	0	0	0	0	0	0	0	0	0	0	0	0	0	0	0	0	0	0	0	0	0	0	0	0	0	0	0	0	0	0	0	0	0	0	0	0	0	0	0
H100	1	1	0	0	0	0	0	0	0	0	0	0	1	0	0	0	0	0	1	0	0	0	0	0	0	0	0	0	0	0	0	0	0	0	0	0	0	0	0	0	0	0	0	0	0	0	0	0	0
H101	0	0	0	0	0	0	0	0	0	0	0	0	0	0	0	0	0	0	1	0	1	0	0	0	0	0	0	0	0	0	0	0	0	1	0	0	0	0	0	0	0	0	0	0	0	0	0	0	0
H102	0	0	0	0	0	0	0	0	0	0	0	0	0	0	0	0	0	0	1	1	0	0	0	0	0	0	0	0	0	0	0	0	0	1	0	0	0	0	0	0	0	0	0	0	0	0	0	0	0
H103	0	0	0	0	0	0	0	0	0	0	0	0	1	0	0	0	0	0	1	0	0	0	0	0	0	0	0	0	0	0	0	0	0	0	0	0	0	0	0	0	0	0	0	0	0	0	0	0	0
H104	0	0	0	0	0	0	1	0	0	0	1	0	1	1	0	1	0	1	1	0	0	1	0	0	0	0	0	0	0	0	0	0	0	0	0	0	0	0	0	0	0	0	0	0	0	0	0	0	0
H105	0	0	0	0	0	0	0	0	0	0	0	0	1	1	0	0	0	0	1	0	0	0	0	0	0	0	0	0	0	0	0	0	0	0	0	0	0	0	0	0	0	0	0	0	0	0	0	0	0
H106	0	0	0	0	0	0	0	0	0	0	0	0	0	0	0	0	0	0	1	0	1	0	0	0	0	0	0	0	0	0	0	0	0	0	0	0	0	0	0	0	0	0	0	0	0	0	0	0	0
H107	0	0	0	0	0	0	0	0	0	0	0	0	0	0	0	0	0	0	1	0	0	0	0	0	0	0	0	0	0	0	0	0	0	0	0	0	0	0	0	0	0	0	0	0	0	0	0	0	0
H108	0	1	0	0	0	0	1	0	1	0	1	1	1	0	0	0	0	1	1	0	0	0	0	0	0	0	0	0	0	0	0	0	0	0	0	0	0	0	0	0	0	0	0	0	0	0	0	0	0
H109	0	0	0	0	0	0	0	0	0	0	0	1	1	1	0	0	0	1	1	0	0	1	0	0	0	0	0	1	0	0	0	0	0	0	0	0	0	0	0	0	0	0	0	0	0	0	0	0	0
H110	0	1	0	0	0	0	0	0	0	0	0	0	1	0	0	0	0	1	1	0	0	0	0	0	0	0	0	0	0	0	0	0	0	0	0	0	0	0	0	0	0	0	0	0	0	0	0	0	0
H111	0	1	0	0	0	0	0	0	0	0	0	0	0	0	0	0	0	0	1	0	0	0	0	0	0	0	0	0	0	0	0	0	0	1	0	0	0	0	0	0	0	0	0	0	0	0	0	0	0
H112	0	0	0	0	0	0	1	0	0	0	0	0	1	0	0	0	0	1	0	0	0	1	0	0	0	0	0	1	0	0	0	0	0	0	0	0	0	0	0	0	0	0	0	0	0	0	0	0	0
H2	0	0	0	0	0	0	0	0	0	0	0	0	1	0	0	0	0	0	1	0	0	0	0	0	0	0	0	0	0	0	0	0	0	0	0	0	0	0	0	0	0	0	0	0	0	0	0	0	0
H115	0	0	0	0	0	0	0	0	0	0	0	0	1	0	0	0	0	1	1	0	0	0	0	0	0	0	0	0	0	0	0	0	0	1	0	0	0	0	0	0	0	0	0	0	0	0	1	0	0
H3	0	0	0	0	0	0	0	0	0	0	0	0	0	0	0	0	0	0	1	0	0	0	0	0	0	0	0	0	0	0	0	0	0	0	0	0	0	0	0	0	0	0	0	0	0	0	0	0	0
H113	0	1	0	0	0	0	0	0	0	0	0	0	0	0	0	0	0	0	0	0	1	0	0	0	0	0	0	0	0	0	0	0	0	1	0	0	0	0	0	0	0	0	0	0	0	0	0	0	0
H114	0	0	0	0	0	0	0	0	0	0	0	0	0	0	0	0	0	0	1	0	1	0	0	0	0	0	0	0	0	0	0	0	0	1	0	0	0	0	0	0	0	0	0	0	0	0	0	0	0
H4	0	1	0	0	0	0	0	0	0	0	0	0	1	0	0	0	0	0	1	0	0	0	0	0	0	0	0	0	0	0	0	0	0	0	0	0	0	0	0	0	0	0	0	0	0	0	0	0	0
H5	0	1	0	0	0	0	0	0	0	0	0	0	0	0	0	0	0	0	1	0	0	0	0	0	0	0	0	0	0	0	0	0	0	0	0	0	0	0	0	0	0	0	0	0	0	0	0	0	0
H116	0	0	0	0	0	0	0	0	0	0	0	0	0	1	0	0	0	0	1	0	1	0	0	0	0	0	0	0	0	0	0	0	0	1	0	0	0	0	0	0	0	0	0	0	0	0	0	0	0
H117	0	0	0	0	0	0	1	0	0	0	0	0	1	1	0	0	0	1	1	0	0	0	0	0	0	0	0	0	0	0	0	0	0	0	0	0	0	0	0	0	0	0	0	0	0	0	0	0	0
H118	0	0	0	0	0	0	0	0	0	0	0	0	0	0	0	0	0	0	1	0	1	0	0	0	0	0	0	0	0	0	0	0	0	0	0	0	0	0	0	0	0	0	0	0	0	0	0	0	0
H6	0	1	0	0	0	0	0	0	0	0	0	0	0	0	0	0	0	0	1	0	0	0	0	0	0	0	0	0	0	0	0	0	0	0	0	0	0	0	0	0	0	0	0	0	0	0	0	0	0
H119	0	0	0	0	0	0	0	0	0	0	0	0	0	0	0	0	0	0	1	0	1	0	0	0	0	0	0	0	0	0	0	0	0	1	0	0	0	0	0	0	0	0	0	0	0	0	0	0	0
H8	0	1	0	0	0	0	0	0	0	0	0	0	0	0	0	0	0	0	1	0	0	0	0	0	0	0	0	0	0	0	0	0	0	0	0	0	0	0	0	0	0	0	0	0	0	0	0	0	0
H120	0	0	0	0	0	0	0	0	0	0	0	1	0	0	0	0	0	0	1	0	0	0	0	0	0	0	0	0	0	0	0	0	0	0	0	0	0	0	0	0	0	0	0	0	0	0	0	0	0
H121	0	0	0	0	0	0	0	0	0	0	0	0	0	1	0	0	0	0	1	0	0	0	0	0	1	0	0	0	0	0	0	0	0	1	0	0	0	0	0	0	0	0	0	0	0	0	0	0	0
H9	0	1	0	0	0	0	0	0	0	0	0	0	0	0	0	0	0	0	1	0	0	0	0	0	0	0	0	0	0	0	0	0	0	0	0	0	0	0	0	0	0	0	0	0	0	0	0	0	0
H10	0	1	0	0	0	0	0	0	0	0	0	0	0	0	0	0	0	0	1	0	0	0	0	0	0	0	0	0	0	0	0	0	0	0	0	0	0	0	0	0	0	0	0	0	0	0	0	0	0
H12	0	0	0	0	0	0	0	0	0	0	0	0	0	0	0	0	0	0	1	0	0	0	0	0	0	0	0	0	0	0	0	0	0	0	0	0	0	0	0	0	0	0	0	0	0	0	0	0	0
A4	0	1	0	0	0	0	0	0	0	0	0	0	0	0	0	0	0	0	1	0	0	0	0	0	0	0	0	0	0	0	0	0	0	0	0	0	0	0	0	0	0	0	0	0	0	0	0	0	0
H13	0	0	0	0	0	0	0	0	0	0	0	0	0	0	0	0	0	0	0	0	0	0	0	0	0	0	0	0	0	0	0	0	0	0	0	0	0	0	0	0	0	0	0	0	0	0	0	0	0
H14	0	0	0	0	0	0	0	0	0	0	0	0	0	0	0	0	0	0	1	0	0	0	0	0	0	0	0	0	0	0	0	0	0	0	0	0	0	0	0	0	0	0	0	0	0	0	0	0	0
H123	0	0	0	0	0	1	0	0	0	0	0	0	0	0	0	0	0	0	1	0	0	0	0	0	0	0	0	0	0	0	0	0	0	0	0	0	0	0	0	0	0	0	0	0	0	0	0	0	0
H124	0	0	0	0	0	0	0	0	0	0	0	0	0	0	0	0	0	0	1	0	0	0	0	0	0	0	0	0	0	0	0	0	0	0	0	0	0	0	0	0	0	0	0	0	0	0	0	0	0
H125	0	0	0	0	0	0	0	0	0	0	0	0	1	0	0	0	0	0	1	0	0	0	0	0	0	0	0	0	0	0	0	0	0	0	0	0	0	0	0	0	0	0	0	0	0	0	0	0	0
H127	0	0	0	0	0	0	0	0	0	0	0	0	0	0	0	0	0	0	1	0	0	0	0	0	0	0	0	0	0	0	0	0	0	0	0	0	0	0	0	0	0	0	0	0	0	0	0	0	0
H128	0	1	0	0	0	0	0	0	0	0	0	0	0	0	0	0	0	0	0	0	0	0	0	0	0	0	0	0	0	0	0	0	0	0	0	0	0	0	0	0	0	0	0	0	0	0	0	0	0
H129	0	0	0	0	0	0	0	0	0	0	0	0	0	0	0	0	0	0	0	0	0	0	0	0	0	0	0	0	0	0	0	0	0	0	0	0	0	0	0	0	0	0	0	0	0	0	0	0	0
H130	0	0	0	0	0	0	0	0	0	0	0	0	0	0	0	0	0	0	1	0	0	0	0	0	0	0	0	0	0	0	0	0	0	0	0	0	0	0	0	0	0	0	0	0	0	0	0	0	0
H15	1	0	0	0	0	0	0	0	1	0	0	0	0	0	0	0	0	0	1	0	0	0	0	0	0	0	0	0	0	0	0	0	0	0	0	0	0	0	0	0	0	0	0	0	0	0	0	0	0
H16	1	1	0	0	0	0	0	0	1	0	0	0	1	0	0	0	0	0	1	0	0	0	0	0	0	0	0	0	0	0	0	0	0	0	0	0	0	0	0	0	0	0	0	0	0	0	0	0	0
H17	0	0	0	0	0	0	0	0	0	0	0	0	0	0	0	0	0	0	1	0	0	0	0	0	0	0	0	0	0	0	0	0	0	0	0	0	0	0	0	0	0	0	0	0	0	0	0	0	0
E1	0	0	0	0	0	0	0	0	0	0	0	0	0	0	0	0	0	0	0	0	0	0	0	0	0	0	0	0	0	0	0	0	0	0	0	0	0	0	0	0	0	0	0	0	0	0	0	0	0
H18	0	0	0	0	0	0	0	0	0	0	0	0	0	0	0	0	0	0	1	0	0	0	0	0	0	0	0	0	0	0	0	0	0	0	0	0	0	0	0	0	0	0	0	0	0	0	0	0	0
H19	0	0	0	0	0	0	0	0	0	0	0	0	0	0	0	0	0	0	1	0	0	0	0	0	0	0	0	0	0	0	0	0	0	0	0	0	0	0	0	0	0	0	0	0	0	0	0	0	0
H20	0	0	0	0	0	0	0	0	0	0	0	0	0	0	0	0	0	0	1	0	0	0	0	0	0	0	0	0	0	0	0	0	0	0	0	0	0	0	0	0	0	0	0	0	0	0	0	0	0
H21	0	0	0	0	0	0	0	0	0	0	0	0	0	0	0	0	0	0	1	0	0	0	0	0	0	0	0	0	0	0	0	0	0	0	0	0	0	0	0	0	0	0	0	0	0	0	0	0	0
H22	0	0	0	0	0	0	0	0	0	0	0	0	0	0	0	0	0	0	1	0	0	0	0	0	0	0	0	0	0	0	0	0	0	0	0	0	0	0	0	0	0	0	0	0	0	0	0	0	0
U12	0	0	0	0	0	0	0	0	0	0	0	0	0	0	0	0	0	0	1	0	0	0	0	0	0	0	0	0	0	0	0	0	0	0	0	0	0	0	0	0	0	0	0	0	0	0	0	0	0
H24	0	0	0	0	0	0	0	0	0	0	0	0	0	0	0	0	0	0	1	0	0	0	0	0	0	0	0	0	0	0	0	0	0	0	0	0	0	0	0	0	0	0	0	0	0	0	0	0	0
U1	0	0	0	0	0	0	0	0	0	0	0	0	0	0	0	0	0	0	0	0	0	0	0	0	0	0	0	0	0	0	0	0	0	0	0	0	0	0	0	0	0	0	0	0	0	0	0	0	0
U2	0	0	0	0	0	0	0	0	0	0	0	0	0	0	0	0	0	0	0	0	0	0	0	0	0	0	0	0	0	0	0	0	0	0	0	0	0	0	0	0	0	0	0	0	0	0	0	0	0
U3	0	0	0	0	0	0	0	0	0	0	0	0	0	0	0	0	0	0	0	0	0	0	0	0	0	0	0	0	0	0	0	0	0	0	0	0	0	0	0	0	0	0	0	0	0	0	0	0	0
U4	0	0	0	0	0	0	0	0	0	0	0	0	0	0	0	0	0	0	1	0	0	0	0	0	0	0	0	0	0	0	0	0	0	0	0	0	0	0	0	0	0	0	0	0	0	0	0	0	0
U5	0	0	0	0	0	0	0	0	0	0	0	0	0	0	0	0	0	0	1	0	0	0	0	0	0	0	0	0	0	0	0	0	0	0	0	0	0	0	0	0	0	0	0	0	0	0	0	0	0
U6	0	0	0	0	0	0	0	0	0	0	0	0	0	0	0	0	0	0	0	0	0	0	0	0	0	0	0	0	0	0	0	0	0	0	0	0	0	0	0	0	0	0	0	0	0	0	0	0	0
U7	0	0	0	0	0	0	0	0	0	0	0	0	0	0	0	0	0	0	1	0	0	0	0	0	0	0	0	0	0	0	0	0	0	0	0	0	0	0	0	0	0	0	0	0	0	0	0	0	0
U8	0	0	0	0	0	0	0	0	0	0	0	0	0	0	0	0	0	0	1	0	0	0	0	0	0	0	0	0	0	0	0	0	0	0	0	0	0	0	0	0	0	0	0	0	0	0	0	0	0
U9	0	0	0	0	0	0	0	0	0	0	0	0	0	0	0	0	0	0	1	0	0	0	0	0	0	0	0	0	0	0	0	0	0	0	0	0	0	0	0	0	0	0	0	0	0	0	0	0	0
H25	0	0	0	0	0	0	0	0	0	0	0	0	0	0	0	0	0	0	1	0	0	0	0	0	0	0	0	0	0	0	0	0	0	0	0	0	0	0	0	0	0	0	0	0	0	0	0	0	0
H26	0	0	0	0	0	0	0	0	0	0	0	0	0	0	0	0	0	0	1	0	0	0	0	0	0	0	0	0	0	0	0	0	0	0	0	0	0	0	0	0	0	0	0	0	0	0	0	0	0
H27	0	0	0	0	0	0	0	0	0	0	0	0	0	0	0	0	0	0	1	0	0	0	0	0	0	0	0	0	0	0	0	0	0	0	0	0	0	0	0	0	0	0	0	0	0	0	0	0	0
H28	0	0	0	0	0	0	0	0	0	0	0	0	0	0	0	0	0	0	1	0	0	0	0	0	0	0	0	0	0	0	0	0	0	0	0	0	0	0	0	0	0	0	0	0	0	0	0	0	0
E2	0	0	0	0	0	0	0	0	0	0	0	0	0	0	0	0	0	0	0	0	0	0	0	0	0	0	0	0	0	0	0	0	0	0	0	0	0	0	0	0	0	0	0	0	0	0	0	0	0
E3	0	0	0	0	0	0	0	0	0	0	0	0	0	0	0	0	0	0	0	0	0	0	0	0	0	0	0	0	0	0	0	0	0	0	0	0	0	0	0	0	0	0	0	0	0	0	0	0	0
H29	0	1	0	0	0	0	0	0	0	0	0	0	0	0	1	0	0	0	1	0	0	0	0	0	0	0	0	0	0	0	0	0	0	0	0	0	0	0	0	0	0	0	0	0	0	0	0	0	0
H30	0	0	0	0	0	0	0	0	0	0	0	0	1	0	0	0	0	0	0	0	0	0	0	0	0	0	0	0	0	0	0	0	0	0	0	0	0	0	0	0	0	0	0	0	0	0	0	0	0
H131	0	1	0	0	0	0	1	1	0	0	0	0	0	0	0	0	0	0	1	0	0	0	0	0	0	0	0	0	0	0	0	0	0	0	0	0	0	0	0	0	0	0	0	0	0	0	0	0	0
H31	0	0	0	0	0	0	0	0	0	0	0	0	0	0	0	0	0	0	1	0	0	0	0	0	0	0	0	0	0	0	0	0	0	0	0	0	0	0	0	0	0	0	0	0	0	0	0	0	0
H32	0	0	0	0	0	0	0	0	0	0	0	0	0	0	0	0	0	0	1	0	0	0	0	0	0	0	0	0	0	0	0	0	0	0	0	0	0	0	0	0	0	0	0	0	0	0	0	0	0
U10	0	0	0	0	0	0	0	0	0	0	0	0	0	0	0	0	0	0	0	0	0	0	0	0	0	0	0	0	0	0	0	0	0	0	0	0	0	0	0	0	0	0	0	0	0	0	0	0	0
U11	0	0	0	0	0	0	0	0	0	0	0	0	0	0	0	0	0	0	0	0	0	0	0	0	0	0	0	0	0	0	0	0	0	0	0	0	0	0	0	0	0	0	0	0	0	0	0	0	0
H161	0	0	0	0	0	0	0	0	0	0	0	0	0	0	0	0	1	0	0	0	0	0	0	0	0	0	0	0	0	0	0	0	0	0	0	0	0	0	0	0	0	0	0	0	0	0	0	0	0
H122	0	1	0	0	0	0	0	0	0	0	0	0	0	0	0	0	0	0	1	0	0	0	0	0	0	0	0	0	0	0	0	0	0	0	0	0	0	0	0	0	0	0	0	0	0	0	0	0	0
H33	0	0	0	0	0	0	0	0	0	0	0	0	0	0	0	0	0	0	1	0	0	0	0	0	0	0	0	0	0	0	0	0	0	0	0	0	0	0	0	0	0	0	0	0	0	0	0	0	0
H34	0	0	0	0	0	0	1	0	0	0	0	0	0	0	0	0	0	0	1	0	1	0	0	0	0	0	0	0	0	0	0	0	0	0	0	0	0	0	1	0	0	0	0	0	0	0	0	0	0
H35	0	0	0	0	0	0	0	0	0	0	0	0	0	0	0	0	0	0	1	0	0	0	0	0	0	0	0	0	0	0	0	0	0	0	0	0	0	0	0	0	0	0	0	0	0	0	0	0	0
H36	0	1	0	0	0	0	0	0	0	0	0	0	0	0	0	0	0	0	1	0	1	0	0	0	0	0	0	0	0	0	0	0	0	0	0	0	0	0	0	0	0	0	0	0	0	0	0	0	0
H37	0	0	0	0	0	0	0	0	0	0	0	0	0	0	0	0	0	0	1	0	0	0	0	0	0	0	0	0	0	0	0	0	0	0	0	0	0	0	0	0	0	0	0	0	0	0	0	0	0
H38	0	1	0	0	0	0	0	0	0	0	0	0	1	0	0	0	0	0	0	0	0	0	0	0	0	0	0	0	0	1	0	0	0	0	0	0	0	0	0	0	0	0	0	0	0	0	0	0	0
H39	0	0	0	0	0	0	0	0	0	0	0	0	0	0	0	0	0	0	1	0	1	0	0	0	0	0	0	0	0	0	0	0	0	0	0	0	0	0	0	1	0	0	0	0	0	0	0	0	0
H40	0	0	0	0	0	0	0	0	0	0	0	0	0	0	0	0	0	0	1	0	0	0	0	0	0	0	0	0	0	0	0	0	0	0	0	0	0	0	0	0	0	0	0	0	0	0	0	0	0
H132	0	0	0	0	0	1	0	0	0	0	0	0	0	0	0	0	0	0	0	0	0	0	0	0	0	0	0	0	0	0	0	0	0	0	1	1	0	1	0	0	0	0	1	0	0	0	0	0	0
H133	0	0	0	0	0	0	0	0	0	0	0	0	0	0	0	0	0	0	1	0	0	0	0	0	0	0	0	0	0	0	0	0	0	0	0	0	0	0	0	0	0	0	0	0	0	0	0	0	0
H134	0	0	0	0	0	0	0	0	0	0	0	0	0	0	0	0	0	0	1	0	0	0	0	0	0	0	0	0	0	0	0	0	0	0	0	0	0	0	0	0	0	0	0	0	0	0	0	0	0
H135	0	1	0	0	0	0	0	1	0	0	0	0	0	0	0	0	0	0	1	0	0	0	0	0	0	0	0	0	0	0	0	0	0	0	0	0	0	1	0	0	0	0	0	1	0	0	0	0	0
H136	0	0	0	0	0	0	0	0	0	0	0	0	0	0	0	0	0	0	1	0	0	0	0	0	0	0	0	0	0	0	0	0	0	0	1	1	0	0	0	0	0	0	0	0	0	0	0	0	0
H137	0	1	0	0	0	0	0	0	0	0	0	0	0	0	0	0	0	0	1	0	0	0	1	0	0	0	0	0	0	0	0	0	0	0	1	0	0	1	0	0	0	0	0	0	0	0	0	0	0
H138	0	0	0	0	0	1	0	0	0	0	0	0	0	0	0	0	0	0	1	0	0	0	0	0	0	0	0	0	0	0	0	0	0	0	0	0	0	0	0	0	0	0	0	0	0	0	0	0	0
H139	0	0	0	0	0	0	0	0	0	0	0	0	1	0	0	0	1	0	1	0	0	0	0	0	0	0	0	0	0	0	0	0	0	0	0	0	0	0	0	0	0	0	0	0	0	0	0	0	0
H140	0	0	0	0	0	1	0	0	0	0	0	0	1	0	0	0	0	0	1	0	0	0	0	1	0	0	0	0	0	0	0	0	0	0	0	1	1	1	0	0	0	0	0	0	1	0	0	0	0
H141	0	0	0	0	0	1	0	0	0	0	0	0	0	0	0	0	0	0	1	0	0	0	0	1	0	0	0	0	0	0	0	0	0	0	1	1	1	1	0	0	0	1	0	0	1	0	0	0	0
H41	0	0	0	0	0	0	0	0	0	0	0	0	0	0	0	0	0	0	1	0	0	0	0	0	0	0	0	0	0	0	0	0	0	0	0	0	0	0	0	0	0	0	0	0	0	0	0	0	0
H42	0	0	0	0	0	0	0	0	0	0	0	0	0	0	0	0	0	0	1	0	0	0	0	0	0	0	0	0	0	0	0	0	0	0	0	0	0	0	0	0	0	0	0	0	0	0	0	0	0
H142	0	1	0	0	0	0	0	0	0	0	0	0	0	0	0	0	0	0	1	0	0	0	0	0	0	0	0	0	0	0	0	0	0	0	0	0	0	0	0	0	0	0	0	0	0	0	0	0	0
H143	0	0	0	0	0	0	0	0	0	0	0	0	0	0	0	0	0	0	1	0	0	0	0	0	0	0	0	0	0	0	0	0	0	0	0	0	0	0	0	0	0	0	0	0	0	0	0	0	0
H144	0	0	0	0	0	0	0	0	0	0	0	0	0	0	0	0	0	0	1	0	0	0	0	0	0	0	0	0	0	0	0	0	0	0	0	0	0	0	0	0	0	0	0	0	0	0	0	0	0
H145	0	0	0	0	0	0	0	0	0	0	0	0	0	0	0	0	0	0	1	0	0	0	0	0	0	0	0	0	0	0	0	0	0	0	0	0	0	0	0	0	0	0	0	0	0	0	0	0	0
H146	0	0	0	0	0	0	0	0	0	0	0	0	0	0	0	0	0	0	1	0	0	0	0	0	0	0	0	0	0	0	0	0	0	0	0	0	0	0	0	0	0	0	0	0	0	0	0	0	0
H147	0	0	0	0	0	0	0	0	0	0	0	0	1	0	0	0	1	0	1	0	0	0	0	0	0	0	0	0	0	0	1	1	0	0	1	0	0	0	0	0	0	0	0	0	0	0	0	0	0
H148	0	0	0	0	0	0	0	0	0	0	0	0	0	0	0	0	0	0	1	0	0	0	0	0	0	0	0	0	0	0	0	0	0	0	0	0	0	0	0	0	0	0	0	0	0	0	0	0	0
H43	1	1	0	0	0	0	0	0	0	0	0	0	0	0	0	0	0	0	1	0	0	0	0	0	0	1	0	0	0	0	0	0	0	0	0	0	0	0	0	0	0	0	0	0	0	0	0	0	0
H44	1	1	0	0	0	0	0	0	0	0	0	0	0	0	0	0	0	0	1	0	0	0	0	0	0	0	0	0	0	0	0	0	0	0	0	0	0	0	0	0	0	0	0	0	0	0	0	0	0
H45	0	1	0	0	0	0	0	0	0	0	0	0	1	0	0	0	0	0	1	0	0	0	0	0	0	0	0	0	0	0	0	0	0	0	0	0	0	0	0	0	0	0	0	0	0	0	0	0	0
H46	1	1	0	0	0	0	0	0	0	1	0	0	0	0	1	0	0	0	1	0	0	0	0	0	0	0	0	0	0	0	0	0	0	0	0	0	0	0	0	0	0	0	0	0	0	0	0	0	0
H47	1	1	0	0	0	0	0	0	1	0	0	0	0	0	0	0	0	0	1	0	0	0	0	0	0	0	0	0	0	0	0	0	0	0	0	0	0	0	0	0	0	0	0	0	0	0	0	0	0
H49	0	1	0	0	0	0	0	0	0	0	0	0	1	1	0	0	0	0	1	0	0	0	0	0	0	0	0	0	0	0	0	0	0	0	0	0	0	0	0	0	0	0	0	0	0	0	0	0	0
H50	0	0	0	0	0	0	1	0	0	0	0	0	0	0	0	0	0	0	1	0	0	0	0	0	0	0	0	0	0	0	0	0	0	0	0	0	0	0	0	0	0	0	0	0	0	0	0	0	0
H51	0	0	0	0	0	0	0	0	0	0	0	0	0	0	0	0	0	0	1	0	0	0	0	0	0	0	0	0	0	0	0	0	0	0	0	0	0	0	0	0	0	0	0	0	0	0	0	0	0
H52	0	0	0	0	0	0	0	0	0	0	0	0	0	0	0	0	0	0	1	0	0	0	0	0	0	0	0	0	0	0	0	0	0	0	0	0	0	0	0	0	0	0	0	0	0	0	0	0	0
H149	0	0	0	0	0	0	1	0	0	0	0	0	1	1	0	1	0	1	1	0	0	0	0	0	0	0	0	0	0	0	0	0	0	0	0	0	0	0	0	0	0	0	0	0	0	0	0	0	0
H150	0	0	0	0	0	0	0	0	0	0	1	0	1	1	0	0	0	0	1	0	0	0	0	0	0	0	0	0	0	0	0	0	0	0	0	1	0	0	0	0	0	0	0	0	0	0	0	0	0
H151	0	0	0	0	0	0	1	0	0	0	0	0	1	0	0	0	0	0	1	0	0	0	0	0	0	0	0	0	1	0	0	0	0	0	0	0	0	0	0	0	0	0	0	0	0	0	0	0	0
H152	0	0	0	0	0	0	0	0	0	0	0	0	1	0	0	0	0	0	1	0	0	0	0	0	0	0	0	0	0	0	0	0	0	0	0	0	0	0	0	0	0	0	0	0	0	0	0	0	0
H53	0	1	0	0	0	0	0	0	0	0	0	0	0	0	0	1	0	0	1	0	0	0	0	0	0	0	0	0	0	0	0	0	0	0	0	0	0	0	0	0	0	0	0	0	0	0	0	0	0
H153	0	0	0	0	0	0	0	0	0	0	0	0	0	0	0	0	0	0	1	0	0	0	0	0	0	0	0	0	0	0	0	0	0	0	0	0	0	0	0	0	0	0	0	0	0	0	0	0	0
H154	0	0	0	0	0	0	0	0	0	0	0	0	0	0	0	0	0	0	1	0	1	0	0	0	0	0	0	0	0	0	0	0	0	0	0	0	0	0	0	0	0	0	0	0	0	0	0	0	0
H155	1	0	0	0	0	0	0	0	1	0	0	0	0	0	0	0	0	0	1	0	1	0	0	0	1	0	0	0	0	0	0	0	0	0	0	0	0	0	0	0	0	0	0	0	0	0	0	0	0
H156	0	0	0	0	0	0	1	0	0	0	1	0	1	0	0	0	0	1	1	0	0	0	0	0	0	0	1	1	0	0	0	0	1	0	0	0	0	0	0	0	0	0	0	0	0	0	0	0	1
H157	0	1	0	0	0	0	1	0	1	0	0	1	1	0	0	0	0	0	1	0	0	0	0	0	0	0	0	0	0	0	0	0	0	0	0	0	0	0	0	0	0	0	0	0	0	0	0	0	0
A5	1	1	0	0	0	0	0	0	1	0	0	0	0	0	0	0	0	0	1	0	0	0	0	0	0	0	0	0	0	0	0	0	0	0	0	0	0	0	0	0	0	0	0	0	0	0	0	0	0
A13	0	0	0	0	0	0	0	0	0	0	0	0	0	0	0	0	0	0	1	0	0	0	0	0	0	0	0	0	0	0	0	0	0	0	0	0	0	0	0	0	0	0	0	0	0	0	0	0	0
H158	1	1	0	0	0	0	0	1	0	0	0	0	0	0	0	0	0	0	1	0	0	0	0	0	0	0	0	0	0	0	0	0	0	0	0	0	0	0	0	0	0	0	0	0	0	0	0	0	0
H159	0	0	0	0	1	0	0	0	0	0	0	0	0	0	0	0	0	0	1	0	0	0	0	0	0	0	0	0	0	0	0	0	0	0	0	0	0	0	0	0	0	0	0	0	0	0	0	0	0
H160	0	1	0	0	0	0	1	0	0	0	0	0	1	0	0	0	0	1	1	0	0	0	0	0	0	0	0	0	0	0	0	0	0	0	0	0	0	0	0	0	0	0	0	0	0	0	0	0	0
A7	0	1	0	0	0	0	0	0	0	0	0	0	0	0	0	0	0	0	1	0	0	0	0	0	0	0	0	0	0	0	0	0	0	0	0	0	0	0	0	0	0	0	0	0	0	0	0	0	0
A8	0	1	0	0	0	0	0	0	0	0	0	0	0	0	0	0	0	0	1	0	0	0	0	0	0	0	0	0	0	0	0	0	0	0	0	0	0	0	0	0	0	0	0	0	0	0	0	0	0
A9	0	1	0	0	0	0	0	0	0	0	0	0	0	0	0	0	0	0	1	0	0	0	0	0	0	0	0	0	0	0	0	0	0	0	0	0	0	0	0	0	0	0	0	0	0	0	0	0	0
A11	0	1	0	0	0	0	0	0	0	0	0	0	0	0	0	0	0	0	1	0	0	0	0	0	0	0	0	0	0	0	0	0	0	0	0	0	0	0	0	0	0	0	0	0	0	0	0	0	0
H57	0	1	0	0	0	0	0	1	0	0	0	0	1	0	0	0	0	0	1	0	0	0	0	0	0	0	0	0	0	0	0	0	0	0	0	0	0	0	0	0	0	0	0	0	0	0	0	0	0
H162	0	0	0	0	1	1	0	0	0	0	0	0	0	0	0	0	0	0	1	0	0	0	0	0	0	0	0	0	0	0	0	0	0	0	0	0	0	0	0	0	0	0	0	0	0	0	0	0	0
H163	0	0	0	0	0	0	0	0	0	0	0	0	0	0	0	0	0	0	1	0	0	0	0	0	0	0	0	0	0	0	0	0	0	0	0	0	0	0	0	0	0	0	0	0	0	1	1	0	0
H164	0	0	0	0	0	0	0	0	0	0	0	0	0	0	0	0	0	0	1	0	0	0	0	0	0	0	0	0	0	0	0	0	0	0	0	0	0	0	0	0	0	0	0	0	0	0	0	0	0
H165	0	0	0	0	1	0	0	0	0	0	0	0	1	0	0	0	0	0	1	0	0	0	0	0	0	0	0	0	0	0	0	0	0	0	0	0	0	0	0	0	0	0	0	0	0	0	0	0	0
H167	0	0	0	0	0	0	0	0	0	0	0	0	0	0	0	0	0	0	1	0	0	0	0	0	0	0	0	0	0	0	0	0	0	0	0	0	0	0	0	0	0	0	0	0	0	0	0	0	0
H166	0	0	0	0	0	0	0	0	0	0	0	0	0	0	0	0	0	0	1	0	0	0	0	0	0	0	0	0	0	0	0	0	0	0	0	0	0	0	0	0	0	0	0	0	0	0	0	0	0
H168	0	0	0	0	0	0	0	0	0	0	0	0	0	0	0	0	1	0	1	0	0	0	0	0	0	0	0	0	0	0	0	0	0	0	0	0	0	0	0	0	0	0	0	0	0	0	0	0	0
H169	0	0	0	0	0	0	0	0	0	0	0	0	0	0	0	0	0	0	1	0	0	0	0	1	0	0	0	0	0	0	0	0	0	0	0	0	1	1	0	0	1	0	0	0	0	0	0	0	0
H170	0	0	0	0	0	0	0	0	0	0	0	0	0	0	0	0	0	0	1	0	0	0	0	0	0	0	0	0	0	0	0	0	0	0	0	0	0	0	0	0	0	0	0	0	0	0	0	0	0
H171	0	0	0	0	0	0	0	0	0	0	0	0	0	0	0	0	1	0	1	0	0	0	0	0	0	0	0	0	0	0	0	0	0	0	0	0	0	0	0	0	0	0	0	0	0	0	0	0	0
H172	0	0	0	0	0	0	0	0	0	0	0	0	0	0	0	0	0	0	1	0	0	0	0	0	0	0	0	0	0	0	0	0	0	0	0	0	0	0	0	0	0	0	0	0	0	0	0	0	0
H173	0	0	0	0	0	0	0	0	0	0	0	0	0	0	0	0	0	0	1	0	0	0	0	0	0	0	0	0	0	0	0	0	0	0	0	0	0	0	0	0	0	0	0	0	0	0	0	0	0
H174	0	0	0	0	0	0	0	0	0	0	0	0	0	0	0	0	0	0	1	0	0	0	0	0	0	0	0	0	0	0	0	0	0	0	0	0	0	0	0	0	0	0	0	0	0	0	0	1	0
H175	0	0	0	0	0	0	0	0	0	0	0	0	0	0	0	0	0	0	1	0	0	0	0	0	0	0	0	0	0	0	0	0	0	0	0	0	0	0	0	0	0	0	0	0	0	0	0	0	0
H176	0	0	0	0	0	0	0	0	0	0	0	0	0	0	0	0	0	0	1	0	0	0	0	0	0	0	0	0	0	0	0	0	0	0	0	0	0	0	0	0	0	0	0	0	0	0	0	0	0
H177	0	0	0	0	0	0	0	0	0	0	0	0	0	0	0	0	1	0	1	0	0	0	0	0	0	0	0	0	0	0	0	0	0	0	0	0	0	0	0	0	0	0	0	0	0	0	0	0	0
H178	0	0	0	0	0	0	0	0	0	0	0	0	0	0	0	0	0	0	1	0	0	0	0	0	0	0	0	0	0	0	0	0	0	0	0	0	0	0	0	0	0	0	0	0	0	0	0	0	0
H179	0	0	0	0	0	0	0	0	0	0	0	0	0	0	0	0	0	0	1	0	0	0	0	0	0	0	0	0	0	0	0	0	0	0	0	0	0	0	0	0	0	0	0	0	0	0	0	1	0
H180	0	0	0	0	0	0	0	0	0	0	0	0	0	0	0	0	0	0	1	0	0	0	0	0	0	0	0	0	0	0	0	0	0	0	0	0	0	0	0	0	0	0	0	0	0	0	0	0	0
H181	0	0	0	0	0	0	0	0	0	0	0	0	0	0	0	0	0	0	1	0	0	0	0	0	0	0	0	0	0	0	0	0	0	0	0	0	0	0	0	0	0	0	0	0	0	0	0	0	0
H58	0	0	0	0	0	0	1	0	1	0	0	0	0	0	0	0	0	0	1	0	0	0	0	0	0	0	0	0	0	0	0	0	0	0	0	0	0	0	0	0	0	0	0	0	0	0	0	0	0
H59	1	1	0	0	0	0	0	0	0	0	0	0	0	0	0	0	0	0	0	0	0	0	0	0	0	0	0	0	0	0	0	0	0	0	0	0	0	0	0	0	0	0	0	0	0	0	0	0	0
H60	0	0	0	0	0	0	0	0	0	0	0	0	0	0	0	0	0	0	1	0	0	0	0	0	0	0	0	0	0	0	0	0	0	0	0	0	0	0	0	0	0	0	0	0	0	0	0	0	0
H61	0	1	0	0	0	0	0	0	0	0	0	0	1	0	0	0	0	0	1	0	0	0	0	0	0	0	0	0	0	0	0	0	0	0	0	0	0	0	0	0	0	0	0	0	0	0	0	0	0
H183	0	1	0	0	0	0	0	0	0	0	0	0	0	0	0	0	0	0	1	0	1	0	0	0	0	0	0	0	0	0	0	0	0	0	0	0	0	0	0	0	0	0	0	0	0	0	0	0	0
H184	0	0	0	0	0	0	0	0	0	0	0	0	0	0	0	0	0	0	1	0	0	0	0	0	0	0	0	0	0	0	0	0	0	0	0	0	0	0	0	0	0	0	0	0	0	0	0	0	0
H62	0	0	0	0	0	0	0	0	0	0	0	0	0	0	0	0	0	0	1	0	0	0	0	0	0	0	0	0	0	0	0	0	0	0	0	0	0	0	0	0	0	0	0	0	0	0	0	0	0
H63	0	0	0	0	0	0	0	0	0	0	0	0	0	0	0	0	0	0	0	0	0	0	0	0	0	0	0	0	0	0	0	0	0	0	0	0	0	0	0	0	0	0	0	0	0	0	0	0	0
H64	0	0	0	0	0	0	0	0	0	0	0	0	0	0	0	0	0	0	1	0	0	0	0	0	0	0	0	0	0	0	0	0	0	0	0	0	0	0	0	0	0	0	0	0	0	0	0	0	0
H65	0	0	0	0	0	0	0	0	0	0	0	0	0	0	0	0	0	0	1	0	0	0	0	0	0	0	0	0	0	0	0	0	0	0	0	0	0	0	0	0	0	0	0	0	0	0	0	0	0
H66	0	0	0	0	0	0	0	0	0	0	0	0	0	0	0	0	0	0	1	0	0	0	0	0	0	0	0	0	0	0	0	0	0	0	0	0	0	0	0	0	0	0	0	0	0	0	0	0	0
H67	0	0	0	0	0	0	0	0	0	0	0	0	0	0	0	0	0	0	1	0	0	0	0	0	0	0	0	0	0	0	0	0	0	0	0	0	0	0	0	0	0	0	0	0	0	0	0	0	0
H68	0	0	0	0	0	0	0	0	0	0	0	0	0	0	0	0	0	0	1	0	0	0	0	0	0	0	0	0	0	0	0	0	0	0	0	0	0	0	0	0	0	0	0	0	0	0	0	0	0
H69	0	0	0	0	0	0	0	0	0	0	0	0	0	0	0	0	0	0	1	0	0	0	0	0	0	0	0	0	0	0	0	0	0	0	0	0	0	0	0	0	0	0	0	0	0	0	0	0	0
H70	0	0	0	0	0	0	0	0	0	0	0	0	0	0	0	0	0	0	1	0	0	0	0	0	0	0	0	0	0	0	0	0	0	0	0	0	0	0	0	0	0	0	0	0	0	0	0	0	0
H71	0	0	0	0	0	0	0	0	0	0	0	0	0	0	0	0	0	0	1	0	0	0	0	0	0	0	0	0	0	0	0	0	0	0	0	0	0	0	0	0	0	0	0	0	0	0	0	0	0
H72	0	0	0	0	0	0	0	0	0	0	0	0	0	0	0	0	0	0	1	0	0	0	0	0	0	0	0	0	0	0	0	0	0	0	0	0	0	0	0	0	0	0	0	0	0	0	0	0	0
H73	0	0	0	0	0	0	0	0	0	0	0	0	0	0	0	0	0	0	1	0	0	0	0	0	0	0	0	0	0	0	0	0	0	0	0	0	0	0	0	0	0	0	0	0	0	0	0	0	0
H74	0	0	0	0	0	0	0	0	0	0	0	0	0	0	0	0	0	0	1	0	0	0	0	0	0	0	0	0	0	0	0	0	0	0	0	0	0	0	0	0	0	0	0	0	0	0	0	0	0
H75	0	0	0	0	0	0	0	0	0	0	0	0	0	0	0	0	0	0	1	0	0	0	0	0	0	0	0	0	0	0	0	0	0	0	0	0	0	0	0	0	0	0	0	0	0	0	0	0	0
H76	0	0	0	0	0	0	0	0	0	0	0	0	0	0	0	0	0	0	0	0	0	0	0	0	0	0	0	0	0	0	0	0	0	0	0	0	0	0	0	0	0	0	0	0	0	0	0	0	0
H77	0	0	0	0	0	0	0	0	0	0	0	0	0	0	0	0	0	0	1	0	0	0	0	0	0	0	0	0	0	0	0	0	0	0	0	0	0	0	0	0	0	0	0	0	0	0	0	0	0
H78	0	0	0	0	0	0	0	0	0	0	0	0	0	0	0	0	0	0	1	0	0	0	0	0	0	0	0	0	0	0	0	0	0	0	0	0	0	0	0	0	0	0	0	0	0	0	0	0	0
H79	0	0	0	0	0	0	0	0	0	0	0	0	0	0	0	0	0	0	0	0	0	0	0	0	0	0	0	0	0	0	0	0	0	0	0	0	0	0	0	0	0	0	0	0	0	0	0	0	0
H80	0	0	0	0	0	0	0	0	0	0	0	0	0	0	0	0	0	0	1	0	0	0	0	0	0	0	0	0	0	0	0	0	0	0	0	0	0	0	0	0	0	0	0	0	0	0	0	0	0
H81	0	0	0	0	0	0	0	0	0	0	0	0	0	0	0	0	0	0	1	0	0	0	0	0	0	0	0	0	0	0	0	0	0	0	0	0	0	0	0	0	0	0	0	0	0	0	0	0	0
H82	0	0	0	0	0	0	0	0	0	0	0	0	0	0	0	0	0	0	0	0	0	0	0	0	0	0	0	0	0	0	0	0	0	0	0	0	0	0	0	0	0	0	0	0	0	0	0	0	0
H83	0	0	0	0	0	0	0	0	0	0	0	0	0	0	0	0	0	0	0	0	0	0	0	0	0	0	0	0	0	0	0	0	0	0	0	0	0	0	0	0	0	0	0	0	0	0	0	0	0
H188	0	0	0	0	0	0	1	0	0	0	0	0	1	1	0	0	0	0	1	0	0	0	0	0	0	0	0	0	0	0	0	0	0	0	0	0	0	0	0	0	0	0	0	0	0	0	0	0	0
H185	0	0	0	0	0	0	0	0	0	0	0	0	1	1	0	0	0	0	1	0	0	0	0	0	0	0	0	0	0	0	0	0	0	0	0	0	0	0	0	0	0	0	0	0	0	0	0	0	0
H186	0	1	0	0	0	0	0	0	0	0	0	0	1	1	0	0	0	0	1	0	0	0	0	0	0	0	0	0	0	0	0	0	0	0	0	0	0	0	0	0	0	0	0	0	0	0	0	0	0
H187	0	0	0	0	0	0	0	0	0	0	0	0	0	0	0	0	0	0	1	0	1	0	0	0	0	0	0	0	0	0	0	0	0	1	0	0	0	0	0	0	0	0	0	0	0	0	0	0	0
H84	0	0	0	0	0	0	0	0	0	0	0	0	0	0	0	0	0	0	0	0	0	0	0	0	0	0	0	0	0	0	0	0	0	0	0	0	0	0	0	0	0	0	0	0	0	0	0	0	0
H189	0	1	0	0	0	0	0	0	0	0	0	0	0	0	0	0	0	0	1	0	1	0	0	0	1	0	0	0	0	0	0	0	0	0	0	0	0	0	0	0	0	0	0	0	0	0	0	0	0
H85	0	1	0	0	0	0	1	0	0	0	0	0	0	0	0	0	0	0	1	0	0	0	0	0	0	0	0	0	0	0	0	0	0	0	0	0	0	0	1	0	0	0	0	0	0	0	0	0	0
H86	0	0	0	0	0	0	0	0	0	0	0	0	0	0	0	0	0	0	1	0	0	0	0	0	0	0	0	0	0	0	0	0	0	0	0	0	0	0	0	0	0	0	0	0	0	0	0	0	0
H87	0	1	0	0	0	0	0	0	0	0	0	0	0	0	0	0	0	0	1	0	0	0	0	0	0	0	0	0	0	0	0	0	0	0	0	0	0	0	0	0	0	0	0	0	0	0	0	0	0
H88	1	1	0	0	0	0	0	0	0	0	0	0	0	0	0	0	0	0	0	0	0	0	0	0	0	0	0	0	0	0	0	0	0	0	0	0	0	0	0	0	0	0	0	0	0	0	0	0	0
H90	0	1	0	0	0	0	0	0	0	0	0	0	0	0	0	0	0	0	1	0	0	0	0	0	0	0	0	0	0	0	0	0	0	0	0	0	0	0	0	0	0	0	0	0	0	0	0	0	0
H190	0	0	0	0	0	0	1	0	0	0	0	0	1	1	0	0	0	0	1	0	0	0	0	0	0	0	0	0	0	0	0	0	0	0	0	0	0	0	0	0	0	0	0	0	0	0	0	0	0
H91	0	0	0	0	0	0	0	0	0	0	0	0	0	0	0	0	0	0	1	0	0	0	0	0	0	0	0	0	0	0	0	0	0	0	0	0	0	0	0	0	0	0	0	0	0	0	0	0	0
H191	0	0	0	0	0	0	0	0	0	0	0	0	0	0	0	0	0	0	1	0	0	0	0	0	0	0	0	0	0	0	0	0	0	0	0	0	0	0	0	0	0	0	0	0	0	0	0	0	0
H192	0	0	0	0	0	0	0	0	0	0	0	0	1	0	0	0	0	0	1	0	1	0	0	0	0	0	0	0	0	0	0	0	0	1	0	0	0	0	0	0	0	0	0	0	0	0	0	0	0
H193	0	0	0	0	0	0	0	0	0	0	0	0	0	0	0	0	0	0	1	0	0	0	0	0	0	0	0	0	0	0	0	0	0	0	0	0	0	0	0	0	0	0	0	0	0	0	0	0	0
H194	1	1	0	0	0	0	1	0	0	0	0	0	0	0	0	0	0	0	1	0	1	0	0	0	1	0	0	0	0	0	0	0	0	0	0	0	0	0	0	0	0	0	0	0	0	0	0	0	0
A12	0	0	0	0	0	0	0	0	0	0	0	0	0	0	0	0	0	0	1	0	0	0	0	0	0	0	0	0	0	0	0	0	0	0	0	0	0	0	0	0	0	0	0	0	0	0	0	0	0
H195	0	0	0	0	0	0	0	0	0	0	0	0	1	0	0	0	0	0	1	0	1	0	0	0	0	0	0	0	0	0	0	0	0	0	0	0	0	0	0	0	0	0	0	0	0	0	0	0	0
H92	0	0	0	0	0	0	0	0	0	0	0	0	1	0	0	0	0	0	1	0	0	0	0	0	0	0	0	0	0	0	0	0	0	0	0	0	0	0	0	0	0	0	0	0	0	0	0	0	0
H93	0	1	0	0	0	0	0	0	0	0	0	0	0	0	1	0	0	0	1	0	0	0	0	0	0	0	0	0	0	0	0	0	0	0	0	0	0	0	0	0	0	0	0	0	0	0	0	0	0
H196	0	1	0	0	0	0	0	0	0	0	0	0	1	1	0	1	0	1	1	0	0	1	0	0	0	0	0	0	0	0	0	0	0	0	0	0	0	0	0	0	0	0	0	0	0	0	0	0	0
H197	0	0	0	0	0	0	0	0	0	0	0	0	0	0	0	0	0	0	1	0	0	0	0	0	0	0	0	0	0	0	0	0	0	0	0	0	0	0	0	0	0	0	0	0	0	0	0	0	0
H198	0	0	0	0	0	0	0	0	0	0	0	0	0	0	0	0	0	0	1	0	1	0	0	0	0	0	0	0	0	0	0	0	0	0	0	0	0	0	0	0	0	0	0	0	0	0	0	0	0
H94	0	1	0	0	0	0	0	0	0	0	0	0	0	0	0	0	0	0	1	0	0	0	0	0	0	0	0	0	0	0	0	0	0	0	0	0	0	0	0	0	0	0	0	0	0	0	0	0	0
H199	0	0	0	0	0	0	0	0	0	0	0	0	1	1	0	0	0	1	1	0	0	0	0	0	0	0	0	0	0	0	0	0	0	0	0	0	0	0	0	0	0	0	0	0	0	0	0	0	0
H128	0	1	0	0	0	0	0	0	0	0	0	0	0	0	0	0	0	0	0	0	0	0	0	0	0	0	0	0	0	0	0	0	0	0	0	0	0	0	0	0	0	0	0	0	0	0	0	0	0
H56	0	0	0	0	0	0	0	0	0	0	0	0	0	0	0	0	0	0	1	0	0	0	0	0	0	0	0	0	0	0	0	0	0	0	0	0	0	0	0	0	0	0	0	0	0	0	0	0	0
H54	0	0	0	0	0	0	0	0	0	0	0	0	0	0	0	0	0	0	1	0	0	0	0	0	0	0	0	0	0	0	0	0	0	0	0	0	0	0	0	0	0	0	0	0	0	0	0	0	0
H182	0	0	1	0	0	0	0	0	0	0	0	0	0	0	0	0	0	0	1	0	0	0	0	0	0	0	0	0	0	0	0	0	0	0	0	0	0	0	0	0	0	0	0	0	0	0	0	0	0
H55	0	1	0	0	0	0	0	0	0	0	0	0	0	0	0	0	0	0	0	0	0	0	0	0	0	0	0	0	0	0	0	0	0	0	0	0	0	0	0	0	0	0	0	0	0	0	0	0	0
H7	0	1	0	0	0	0	0	0	0	0	0	0	0	0	0	0	0	0	1	0	0	0	0	0	0	0	0	0	0	0	0	0	0	0	0	0	0	0	0	0	0	0	0	0	0	0	0	0	0
A6	0	1	0	0	0	0	0	0	0	0	0	0	0	0	0	0	0	0	1	0	0	0	0	0	0	0	0	0	0	0	0	0	0	0	0	0	0	0	0	0	0	0	0	0	0	0	0	0	0
A10	0	1	0	0	0	0	0	0	0	0	0	0	1	0	0	0	0	0	1	0	0	0	0	0	0	0	0	0	0	0	0	0	0	0	0	0	0	0	0	0	0	0	0	0	0	0	0	0	0
H48	0	0	0	1	0	0	0	0	0	0	0	0	0	0	0	0	0	0	1	0	0	0	0	0	0	0	0	0	0	0	0	0	0	0	0	0	0	0	0	0	0	0	0	0	0	0	0	0	0
H11	0	1	0	0	0	0	0	0	0	0	0	0	1	0	0	0	0	0	1	0	0	0	0	0	0	0	0	0	0	0	0	0	0	0	0	0	0	0	0	0	0	0	0	0	0	0	0	0	0
H89	1	1	0	0	0	0	0	0	0	0	0	0	0	0	0	0	0	0	1	0	0	0	0	0	0	0	0	0	0	0	0	0	0	0	0	0	0	0	0	0	0	0	0	0	0	0	0	0	0
	*0: Absence of elements
	#1: Presence of elements
[truncated: 7 more columns]

## Sheet: Table S5
Table S5. The number of SNP differences in pairs for all 226 C. difficile ST35 genomes
Isolate name	A9	H95	H96	A2	H97	H98	H99	H100	H101	H102	A3	H103	H104	H105	H106	H107	H108	H109	H110	H111	H11	H4	H5	H2	H116	H117	H118	H6	H7	H119	H8	H115	H120	H121	H12	H9	H10	H3	H113	H1	H114	H112	A1	A4	H13	H14	H123	H124	H125
A9	0	482	483	480	500	498	231	479	479	480	185	479	194	465	479	473	479	480	479	201	478	477	480	482	484	485	483	482	484	483	477	483	481	482	481	482	483	478	196	197	233	196	478	479	410	234	198	199	232
H95	482	0	1	8	100	98	295	9	7	8	303	7	296	23	7	13	7	8	7	305	10	13	10	12	12	13	11	12	12	11	9	11	13	12	13	12	11	8	300	301	301	300	10	9	364	296	302	303	294
H96	483	1	0	7	99	97	294	8	6	7	302	6	295	22	6	12	6	7	6	304	9	12	9	11	11	12	10	11	11	10	8	10	12	11	12	11	10	7	299	300	300	299	9	8	363	295	301	302	293
A2	480	8	7	0	96	94	291	5	3	4	299	3	292	19	3	9	3	4	3	301	6	9	6	8	8	9	7	8	8	7	5	7	9	8	9	8	7	4	296	297	297	296	2	1	360	292	298	299	290
H97	500	100	99	96	0	4	311	97	95	96	319	95	312	109	95	101	95	96	95	321	98	101	96	100	100	101	99	98	100	99	97	99	101	100	101	100	99	96	316	317	317	316	98	97	380	312	318	319	310
H98	498	98	97	94	4	0	309	95	93	94	317	93	310	107	93	99	93	94	93	319	96	99	94	98	98	99	97	96	98	97	95	97	99	98	99	98	97	94	314	315	315	314	96	95	378	310	316	317	308
H99	231	295	294	291	311	309	0	292	290	291	48	290	41	294	290	288	290	291	290	50	289	294	291	293	295	296	294	293	295	294	290	294	294	293	292	293	294	291	45	46	12	45	289	290	229	7	47	48	25
H100	479	9	8	5	97	95	292	0	2	3	300	2	293	18	2	8	2	3	2	302	7	10	7	9	9	10	8	9	9	8	6	8	10	9	10	9	8	5	297	298	298	297	7	6	361	293	299	300	291
H101	479	7	6	3	95	93	290	2	0	1	298	0	291	16	0	6	0	1	0	300	5	8	5	7	7	8	6	7	7	6	4	6	8	7	8	7	6	3	295	296	296	295	5	4	359	291	297	298	289
H102	480	8	7	4	96	94	291	3	1	0	299	1	292	17	1	7	1	2	1	301	6	9	6	8	8	9	7	8	8	7	5	7	9	8	9	8	7	4	296	297	297	296	6	5	360	292	298	299	290
A3	185	303	302	299	319	317	48	300	298	299	0	298	9	302	298	296	298	299	298	16	297	302	299	301	303	304	302	301	303	302	298	302	302	301	300	301	302	299	11	12	52	11	297	298	237	49	13	14	47
H103	479	7	6	3	95	93	290	2	0	1	298	0	291	16	0	6	0	1	0	300	5	8	5	7	7	8	6	7	7	6	4	6	8	7	8	7	6	3	295	296	296	295	5	4	359	291	297	298	289
H104	194	296	295	292	312	310	41	293	291	292	9	291	0	295	291	289	291	292	291	11	290	295	292	294	296	297	295	294	296	295	291	295	295	294	293	294	295	292	6	7	45	6	290	291	230	42	8	9	40
H105	465	23	22	19	109	107	294	18	16	17	302	16	295	0	16	22	16	17	16	304	19	24	21	23	23	24	22	23	23	22	20	22	24	23	24	23	22	19	299	300	300	299	21	20	365	295	301	302	293
H106	479	7	6	3	95	93	290	2	0	1	298	0	291	16	0	6	0	1	0	300	5	8	5	7	7	8	6	7	7	6	4	6	8	7	8	7	6	3	295	296	296	295	5	4	359	291	297	298	289
H107	473	13	12	9	101	99	288	8	6	7	296	6	289	22	6	0	6	7	6	298	9	12	11	13	13	14	12	13	13	12	10	12	14	13	14	13	12	9	293	294	294	293	9	10	359	289	295	296	287
H108	479	7	6	3	95	93	290	2	0	1	298	0	291	16	0	6	0	1	0	300	5	8	5	7	7	8	6	7	7	6	4	6	8	7	8	7	6	3	295	296	296	295	5	4	359	291	297	298	289
H109	480	8	7	4	96	94	291	3	1	2	299	1	292	17	1	7	1	0	1	301	6	9	6	8	8	9	7	8	8	7	5	7	9	8	9	8	7	4	296	297	297	296	6	5	360	292	298	299	290
H110	479	7	6	3	95	93	290	2	0	1	298	0	291	16	0	6	0	1	0	300	5	8	5	7	7	8	6	7	7	6	4	6	8	7	8	7	6	3	295	296	296	295	5	4	359	291	297	298	289
H111	201	305	304	301	321	319	50	302	300	301	16	300	11	304	300	298	300	301	300	0	299	304	301	303	305	306	304	303	305	304	300	304	304	303	302	303	304	301	13	6	54	13	299	300	239	51	7	8	49
H11	478	10	9	6	98	96	289	7	5	6	297	5	290	19	5	9	5	6	5	299	0	11	8	10	10	11	9	10	10	9	7	9	11	10	11	10	9	6	294	295	295	294	8	7	358	290	296	297	288
H4	477	13	12	9	101	99	294	10	8	9	302	8	295	24	8	12	8	9	8	304	11	0	11	13	13	14	12	13	13	12	10	12	14	13	14	13	12	9	299	300	300	299	9	10	363	295	301	302	293
H5	480	10	9	6	96	94	291	7	5	6	299	5	292	21	5	11	5	6	5	301	8	11	0	4	4	11	3	4	10	3	7	9	5	4	5	4	9	6	296	297	297	296	8	7	360	292	298	299	290
H2	482	12	11	8	100	98	293	9	7	8	301	7	294	23	7	13	7	8	7	303	10	13	4	0	2	13	1	2	12	1	9	11	3	2	3	2	11	8	298	299	299	298	10	9	364	294	300	301	292
H116	484	12	11	8	100	98	295	9	7	8	303	7	296	23	7	13	7	8	7	305	10	13	4	2	0	13	1	2	12	1	9	11	3	2	3	2	11	8	300	301	301	300	10	9	364	296	302	303	294
H117	485	13	12	9	101	99	296	10	8	9	304	8	297	24	8	14	8	9	8	306	11	14	11	13	13	0	12	13	1	12	10	12	14	13	14	13	12	9	301	302	302	301	11	10	365	297	303	304	295
H118	483	11	10	7	99	97	294	8	6	7	302	6	295	22	6	12	6	7	6	304	9	12	3	1	1	12	0	1	11	0	8	10	2	1	2	1	10	7	299	300	300	299	9	8	363	295	301	302	293
H6	482	12	11	8	98	96	293	9	7	8	301	7	294	23	7	13	7	8	7	303	10	13	4	2	2	13	1	0	12	1	9	11	3	2	3	2	11	8	298	299	299	298	10	9	362	294	300	301	292
H7	484	12	11	8	100	98	295	9	7	8	303	7	296	23	7	13	7	8	7	305	10	13	10	12	12	1	11	12	0	11	9	11	13	12	13	12	11	8	300	301	301	300	10	9	364	296	302	303	294
H119	483	11	10	7	99	97	294	8	6	7	302	6	295	22	6	12	6	7	6	304	9	12	3	1	1	12	0	1	11	0	8	10	2	1	2	1	10	7	299	300	300	299	9	8	363	295	301	302	293
H8	477	9	8	5	97	95	290	6	4	5	298	4	291	20	4	10	4	5	4	300	7	10	7	9	9	10	8	9	9	8	0	8	10	9	10	9	8	5	295	296	296	295	7	6	359	291	297	298	289
H115	483	11	10	7	99	97	294	8	6	7	302	6	295	22	6	12	6	7	6	304	9	12	9	11	11	12	10	11	11	10	8	0	12	11	12	11	0	7	299	300	300	299	9	8	363	295	301	302	293
H120	481	13	12	9	101	99	294	10	8	9	302	8	295	24	8	14	8	9	8	304	11	14	5	3	3	14	2	3	13	2	10	12	0	3	4	3	12	9	299	300	300	299	11	10	363	295	301	302	293
H121	482	12	11	8	100	98	293	9	7	8	301	7	294	23	7	13	7	8	7	303	10	13	4	2	2	13	1	2	12	1	9	11	3	0	3	2	11	8	298	299	299	298	10	9	362	294	300	301	292
H12	481	13	12	9	101	99	292	10	8	9	300	8	293	24	8	14	8	9	8	302	11	14	5	3	3	14	2	3	13	2	10	12	4	3	0	3	12	9	297	298	298	297	11	10	361	293	299	300	291
H9	482	12	11	8	100	98	293	9	7	8	301	7	294	23	7	13	7	8	7	303	10	13	4	2	2	13	1	2	12	1	9	11	3	2	3	0	11	8	298	299	299	298	10	9	364	294	300	301	292
H10	483	11	10	7	99	97	294	8	6	7	302	6	295	22	6	12	6	7	6	304	9	12	9	11	11	12	10	11	11	10	8	0	12	11	12	11	0	7	299	300	300	299	9	8	363	295	301	302	293
H3	478	8	7	4	96	94	291	5	3	4	299	3	292	19	3	9	3	4	3	301	6	9	6	8	8	9	7	8	8	7	5	7	9	8	9	8	7	0	296	297	297	296	6	5	360	292	298	299	290
H113	196	300	299	296	316	314	45	297	295	296	11	295	6	299	295	293	295	296	295	13	294	299	296	298	300	301	299	298	300	299	295	299	299	298	297	298	299	296	0	9	49	0	294	295	234	46	10	11	44
H1	197	301	300	297	317	315	46	298	296	297	12	296	7	300	296	294	296	297	296	6	295	300	297	299	301	302	300	299	301	300	296	300	300	299	298	299	300	297	9	0	50	9	295	296	235	47	3	4	45
H114	233	301	300	297	317	315	12	298	296	297	52	296	45	300	296	294	296	297	296	54	295	300	297	299	301	302	300	299	301	300	296	300	300	299	298	299	300	297	49	50	0	49	295	296	235	13	51	52	31
H112	196	300	299	296	316	314	45	297	295	296	11	295	6	299	295	293	295	296	295	13	294	299	296	298	300	301	299	298	300	299	295	299	299	298	297	298	299	296	0	9	49	0	294	295	234	46	10	11	44
A1	478	10	9	2	98	96	289	7	5	6	297	5	290	21	5	9	5	6	5	299	8	9	8	10	10	11	9	10	10	9	7	9	11	10	11	10	9	6	294	295	295	294	0	3	358	290	296	297	288
A4	479	9	8	1	97	95	290	6	4	5	298	4	291	20	4	10	4	5	4	300	7	10	7	9	9	10	8	9	9	8	6	8	10	9	10	9	8	5	295	296	296	295	3	0	361	291	297	298	289
H13	410	364	363	360	380	378	229	361	359	360	237	359	230	365	359	359	359	360	359	239	358	363	360	364	364	365	363	362	364	363	359	363	363	362	361	364	363	360	234	235	235	234	358	361	0	230	236	237	228
H14	234	296	295	292	312	310	7	293	291	292	49	291	42	295	291	289	291	292	291	51	290	295	292	294	296	297	295	294	296	295	291	295	295	294	293	294	295	292	46	47	13	46	290	291	230	0	48	49	26
H123	198	302	301	298	318	316	47	299	297	298	13	297	8	301	297	295	297	298	297	7	296	301	298	300	302	303	301	300	302	301	297	301	301	300	299	300	301	298	10	3	51	10	296	297	236	48	0	5	46
H124	199	303	302	299	319	317	48	300	298	299	14	298	9	302	298	296	298	299	298	8	297	302	299	301	303	304	302	301	303	302	298	302	302	301	300	301	302	299	11	4	52	11	297	298	237	49	5	0	47
H125	232	294	293	290	310	308	25	291	289	290	47	289	40	293	289	287	289	290	289	49	288	293	290	292	294	295	293	292	294	293	289	293	293	292	291	292	293	290	44	45	31	44	288	289	228	26	46	47	0
H126	201	305	304	301	321	319	50	302	300	301	18	300	11	304	300	298	300	301	300	20	299	304	301	303	305	306	304	303	305	304	300	304	304	303	302	303	304	301	15	16	54	15	299	300	239	51	17	18	49
H127	475	9	8	5	97	95	290	6	4	5	298	4	291	20	4	10	4	5	4	300	7	10	7	9	9	10	8	9	9	8	6	8	10	9	10	9	8	5	295	296	296	295	7	6	359	291	297	298	289
H128	203	303	302	299	319	317	48	300	298	299	18	298	13	302	298	296	298	299	298	20	297	302	299	301	303	304	302	301	303	302	298	302	302	301	300	301	302	299	15	16	52	15	297	298	237	49	17	18	47
H129	211	311	310	307	327	325	56	308	306	307	26	306	21	310	306	304	306	307	306	28	305	310	307	309	311	312	310	309	311	310	306	310	310	309	308	309	310	307	23	24	60	23	305	306	245	57	25	26	55
H130	198	302	301	298	318	316	47	299	297	298	13	297	8	301	297	295	297	298	297	15	296	301	298	300	302	303	301	300	302	301	297	301	301	300	299	300	301	298	10	11	51	10	296	297	236	48	12	13	46
H15	198	302	301	298	318	316	47	299	297	298	13	297	8	301	297	295	297	298	297	15	296	301	298	300	302	303	301	300	302	301	297	301	301	300	299	300	301	298	10	11	51	10	296	297	236	48	12	13	46
H16	480	10	9	6	98	96	293	7	5	6	299	5	294	21	5	11	5	6	5	301	8	11	8	10	10	11	9	10	10	9	7	9	11	10	11	10	9	6	296	297	299	296	8	7	362	294	298	299	292
H17	480	8	7	4	96	94	291	5	3	4	299	3	292	19	3	9	3	4	3	301	6	9	6	8	8	9	7	8	8	7	5	7	9	8	9	8	7	4	296	297	297	296	6	5	360	292	298	299	290
E1	228	290	289	286	306	304	31	287	285	286	43	285	36	289	285	283	285	286	285	45	284	289	286	288	290	291	289	288	290	289	285	289	289	288	287	288	289	286	40	41	37	40	284	285	224	32	42	43	30
H18	196	300	299	296	316	314	45	297	295	294	11	295	6	299	295	293	295	296	295	13	294	299	296	298	300	301	299	298	300	299	295	299	299	298	297	298	299	296	8	9	49	8	294	295	234	46	10	11	44
H19	201	303	302	299	319	317	48	300	298	299	16	298	9	302	298	296	298	299	298	18	297	302	299	301	303	304	302	301	303	302	298	302	302	301	300	301	302	299	13	14	52	13	297	298	237	49	15	16	47
H20	483	11	10	7	99	97	294	8	6	7	302	6	295	22	6	12	6	7	6	304	9	12	9	11	11	12	10	11	11	10	8	10	12	11	12	11	10	7	299	300	300	299	9	8	363	295	301	302	293
H21	202	304	303	300	320	318	49	301	299	300	17	299	10	303	299	297	299	300	299	19	298	303	300	302	304	305	303	302	304	303	299	303	303	302	301	302	303	300	14	15	53	14	298	299	238	50	16	17	48
H22	204	308	307	304	324	322	53	305	303	302	19	303	14	307	303	301	303	304	303	21	302	307	304	306	308	309	307	306	308	307	303	307	307	306	305	306	307	304	16	17	57	16	302	303	242	54	18	19	52
U12	481	11	10	7	99	97	292	8	6	7	300	6	293	22	6	10	6	7	6	302	9	10	9	11	11	12	10	11	11	10	8	10	12	11	12	11	10	7	297	298	298	297	7	8	361	293	299	300	291
H24	198	300	299	296	316	314	45	297	295	296	13	295	6	299	295	293	295	296	295	15	294	299	296	298	300	301	299	298	300	299	295	299	299	298	297	298	299	296	10	11	49	10	294	295	234	46	12	13	44
U1	320	348	347	344	364	362	131	345	343	344	139	343	132	349	343	341	343	344	343	141	342	347	344	346	348	349	347	346	348	347	343	347	347	346	345	346	347	344	136	137	137	136	342	345	282	132	138	139	130
U2	318	346	345	342	362	360	129	343	341	342	137	341	130	347	341	339	341	342	341	139	340	345	342	344	346	347	345	344	346	345	341	345	345	344	343	344	345	342	134	135	135	134	340	343	280	130	136	137	128
U3	318	346	345	342	362	360	129	343	341	342	137	341	130	347	341	339	341	342	341	139	340	345	342	344	346	347	345	344	346	345	341	345	345	344	343	344	345	342	134	135	135	134	340	343	280	130	136	137	128
U4	199	303	302	299	319	317	48	300	298	299	14	298	9	302	298	296	298	299	298	8	297	302	299	301	303	304	302	301	303	302	298	302	302	301	300	301	302	299	11	4	52	11	297	298	237	49	5	6	47
U5	199	303	302	299	319	317	48	300	298	299	14	298	9	302	298	296	298	299	298	8	297	302	299	301	303	304	302	301	303	302	298	302	302	301	300	301	302	299	11	4	52	11	297	298	237	49	5	6	47
U6	235	299	298	295	315	313	40	296	294	295	50	294	45	298	294	292	294	295	294	52	293	298	295	297	299	300	298	297	299	298	294	298	298	297	296	297	298	295	47	48	46	47	293	294	233	41	49	50	39
U7	201	303	302	299	319	317	48	300	298	299	18	298	13	302	298	296	298	299	298	20	297	302	299	301	303	304	302	301	303	302	298	302	302	301	300	301	302	299	15	16	52	15	297	298	237	49	17	18	47
U8	203	305	304	301	321	319	50	302	300	301	20	300	15	304	300	298	300	301	300	22	299	304	301	303	305	306	304	303	305	304	300	304	304	303	302	303	304	301	17	18	54	17	299	300	239	51	19	20	49
U9	201	303	302	299	319	317	48	300	298	299	18	298	13	302	298	296	298	299	298	20	297	302	299	301	303	304	302	301	303	302	298	302	302	301	300	301	302	299	15	16	52	15	297	298	237	49	17	18	47
H25	480	10	9	6	96	94	291	7	5	6	299	5	292	21	5	11	5	6	5	301	8	11	8	10	10	11	9	10	10	9	7	9	11	10	11	10	9	6	296	297	297	296	8	7	360	292	298	299	290
H26	480	8	7	4	96	94	291	5	3	4	299	3	292	19	3	9	3	4	3	301	6	9	6	8	8	9	7	8	8	7	5	7	9	8	9	8	7	4	296	297	297	296	6	5	360	292	298	299	290
H27	195	297	296	293	313	311	42	294	292	293	10	292	3	296	292	290	292	293	292	12	291	296	293	295	297	298	296	295	297	296	292	296	296	295	294	295	296	293	7	8	46	7	291	292	231	43	9	10	41
H28	479	7	6	3	95	93	290	4	2	3	298	2	291	18	2	8	2	3	2	300	5	8	5	7	7	8	6	7	7	6	4	6	8	7	8	7	6	3	295	296	296	295	5	4	359	291	297	298	289
E2	508	207	206	203	224	222	319	204	202	203	327	202	320	214	202	208	202	203	202	329	205	208	203	207	207	208	206	205	207	206	204	206	208	205	208	207	206	203	324	325	325	324	205	204	388	320	326	327	318
E3	506	205	204	201	222	220	317	202	200	201	325	200	318	212	200	206	200	201	200	327	203	206	201	205	205	206	204	203	205	204	202	204	206	203	206	205	204	201	322	323	323	322	203	202	386	318	324	325	316
H29	477	7	6	3	95	93	288	4	2	3	296	2	289	18	2	8	2	3	2	298	5	8	5	7	7	8	6	7	7	6	4	6	8	7	8	7	6	3	293	294	294	293	5	4	357	289	295	296	287
H30	230	294	293	290	310	308	25	291	289	290	47	289	40	293	289	287	289	290	289	49	288	293	290	292	294	295	293	292	294	293	289	293	293	292	291	292	293	290	44	45	31	44	288	289	228	26	46	47	18
H131	498	98	97	94	4	0	309	95	93	94	317	93	310	107	93	99	93	94	93	319	96	99	94	98	98	99	97	96	98	97	95	97	99	98	99	98	97	94	314	315	315	314	96	95	378	310	316	317	308
H31	195	297	296	293	313	311	42	294	292	293	10	292	3	296	292	290	292	293	292	12	291	296	293	295	297	298	296	295	297	296	292	296	296	295	294	295	296	293	7	8	46	7	291	292	231	43	9	10	41
H32	521	67	66	63	151	149	338	64	62	63	344	62	337	78	62	66	62	63	62	346	65	66	65	67	67	68	66	67	67	66	64	66	68	67	68	67	66	63	341	342	344	341	63	64	407	339	343	344	337
U10	509	206	205	202	223	221	320	203	201	202	328	201	321	215	201	207	201	202	201	330	204	207	202	206	206	207	205	204	206	205	203	205	207	204	207	206	205	202	325	326	326	325	204	203	389	321	327	328	319
U11	225	291	290	287	307	305	32	288	286	287	44	286	37	290	286	284	286	287	286	46	285	290	287	289	291	292	290	289	291	290	286	290	290	289	288	289	290	287	41	42	38	41	285	286	225	33	43	44	31
H161	207	307	306	303	323	321	52	304	302	303	22	302	17	306	302	300	302	303	302	24	301	306	303	305	307	308	306	305	307	306	302	306	306	305	304	305	306	303	19	20	56	19	301	302	241	53	21	22	51
H122	494	98	97	94	46	44	309	95	93	94	317	93	310	107	93	99	93	94	93	319	96	99	94	98	98	99	97	96	98	97	95	97	99	98	99	98	97	94	314	315	315	314	96	95	378	310	316	317	308
H33	197	303	302	299	319	317	48	300	298	299	14	298	9	302	298	296	298	299	298	8	297	302	299	301	303	304	302	301	303	302	298	302	302	301	300	301	302	297	11	4	52	11	297	298	237	49	5	6	47
H34	199	301	300	297	317	315	46	298	296	297	14	296	7	300	296	294	296	297	296	10	295	300	297	299	301	302	300	299	301	300	296	300	300	299	298	299	300	297	11	6	50	11	295	296	235	47	7	8	45
H35	196	304	303	300	320	318	49	301	299	300	15	299	10	301	299	297	299	300	299	9	298	303	300	302	304	305	303	302	304	303	299	303	303	302	301	302	303	300	12	5	53	12	298	299	238	50	6	7	48
H36	477	7	6	3	95	93	288	4	2	3	296	2	289	18	2	6	2	3	2	298	5	6	5	7	7	8	6	7	7	6	4	6	8	7	8	7	6	3	293	294	294	293	3	4	357	289	295	296	287
H37	480	12	11	8	100	98	291	9	7	8	299	7	292	23	7	11	7	8	7	301	10	11	10	12	12	13	11	12	12	11	9	11	13	12	13	12	11	8	296	297	297	296	8	9	360	292	298	299	290
H38	198	298	297	294	314	312	43	295	293	294	15	293	8	297	293	291	293	294	293	17	292	297	294	296	298	299	297	296	298	297	293	297	297	296	295	296	297	294	12	13	47	12	292	293	232	44	14	15	42
H39	485	13	12	9	101	99	296	10	8	9	304	8	297	24	8	14	8	9	8	306	11	14	11	13	13	14	12	13	13	12	10	12	14	13	14	13	12	9	301	302	302	301	11	10	365	297	303	304	295
H40	196	302	301	298	318	316	47	299	297	298	13	297	8	299	297	295	297	298	297	7	296	301	298	300	302	303	301	300	302	301	297	301	301	300	299	300	301	298	10	3	51	10	296	297	236	48	4	5	46
H132	199	297	296	293	313	311	42	294	292	293	14	292	7	296	292	290	292	293	292	16	291	296	293	295	297	298	296	295	297	296	292	296	296	295	294	295	296	293	11	12	46	11	291	292	231	43	13	14	41
H133	478	16	15	12	102	100	295	13	11	12	305	11	298	27	11	17	11	12	11	307	14	15	14	16	16	17	15	16	16	15	13	15	17	16	17	16	15	12	302	303	301	302	14	13	366	298	304	305	296
H134	484	12	11	8	100	98	295	9	7	8	303	7	296	23	7	13	7	8	7	305	10	13	10	12	12	13	11	12	12	11	9	11	13	12	13	12	11	8	300	301	301	300	10	9	364	296	302	303	294
H135	480	8	7	4	96	94	291	5	3	4	299	3	292	19	3	9	3	4	3	301	6	9	6	8	8	9	7	8	8	7	5	7	9	8	9	8	7	4	296	297	297	296	6	5	360	292	298	299	290
H136	478	8	7	4	96	94	289	5	3	4	297	3	290	19	3	7	3	4	3	299	6	7	6	8	8	9	7	8	8	7	5	7	9	8	9	8	7	4	294	295	295	294	4	5	358	290	296	297	288
H137	197	301	300	297	317	315	46	298	296	297	12	296	7	300	296	294	296	297	296	6	295	300	297	299	301	302	300	299	301	300	296	300	300	299	298	299	300	297	9	2	50	9	295	296	235	47	3	4	45
H138	481	15	14	11	103	101	296	12	10	11	302	10	295	26	10	16	10	11	10	304	13	14	13	15	15	16	14	15	15	14	12	14	16	15	16	15	14	11	299	300	302	299	13	12	365	297	301	302	295
H139	482	12	11	8	100	98	293	9	7	8	301	7	294	21	7	13	7	8	7	303	8	13	10	12	12	13	11	12	12	11	9	11	13	12	13	12	11	8	298	299	299	298	10	9	362	294	300	301	292
H140	199	301	300	297	317	315	46	298	296	297	14	296	7	300	296	294	296	297	296	16	295	300	297	299	301	302	300	299	301	300	296	300	300	299	298	299	300	297	11	12	50	11	295	296	235	47	13	14	45
H141	479	7	6	3	95	93	290	4	2	3	298	2	291	18	2	8	2	3	2	300	5	8	5	7	7	8	6	7	7	6	4	6	8	7	8	7	6	3	295	296	296	295	5	4	359	291	297	298	289
H41	200	304	303	300	320	318	49	301	299	300	15	299	10	303	299	297	299	300	299	9	298	303	300	302	304	305	303	302	304	303	299	303	303	302	301	302	303	300	12	5	53	12	298	299	238	50	6	7	48
H42	477	9	8	5	97	95	292	6	4	5	300	4	293	20	4	10	4	5	4	302	7	10	7	9	9	10	8	9	9	8	6	8	10	9	10	9	8	5	297	298	298	297	7	6	361	293	299	300	291
H142	477	9	8	5	97	95	288	6	4	5	296	4	289	20	4	10	4	5	4	298	7	10	7	9	9	10	8	9	9	8	6	8	10	9	8	9	8	5	293	294	294	293	7	6	359	289	295	296	287
H143	199	303	302	299	319	317	48	300	298	299	14	298	9	302	298	296	298	299	298	8	297	302	299	301	303	304	302	301	303	302	298	302	302	301	300	301	302	299	11	4	52	11	297	298	237	49	5	6	47
H144	198	304	303	300	320	318	49	301	299	300	15	299	10	303	299	297	299	300	299	9	298	303	300	302	304	305	303	302	304	303	299	303	303	302	301	302	303	300	12	5	53	12	298	299	238	50	6	7	48
H145	201	305	304	301	321	319	50	302	300	301	16	300	11	304	300	298	300	301	300	10	299	304	301	303	305	306	304	303	305	304	300	304	304	303	302	303	304	301	13	6	54	13	299	300	239	51	7	6	49
H146	479	7	6	3	95	93	290	4	2	3	298	2	291	18	2	8	2	3	2	300	5	8	5	7	7	8	6	7	7	6	4	6	8	7	8	7	6	3	295	296	296	295	5	4	359	291	297	298	289
H147	483	11	10	7	99	97	294	8	6	7	302	6	295	22	6	12	6	7	6	304	9	12	9	11	11	12	10	11	11	10	8	10	12	11	12	11	10	7	299	300	300	299	9	8	363	295	301	302	293
H148	478	6	5	2	94	92	289	3	1	2	297	1	290	17	1	7	1	2	1	299	4	7	4	6	6	7	5	6	6	5	3	5	7	6	7	6	5	2	294	295	295	294	4	3	358	290	296	297	288
H43	480	12	11	8	100	98	291	9	7	8	299	7	292	23	7	11	7	8	7	301	10	11	10	12	12	13	11	12	12	11	9	11	13	12	13	12	11	8	296	297	297	296	8	9	360	292	298	299	290
H44	479	9	8	5	97	95	290	6	4	5	298	4	291	20	4	10	4	5	4	300	7	10	7	9	9	10	8	9	9	8	6	8	10	9	10	9	8	5	295	296	296	295	7	6	359	291	297	298	289
H45	194	296	295	292	312	310	41	293	291	292	9	291	2	295	291	289	291	292	291	11	290	295	292	294	296	297	295	294	296	295	291	295	295	294	293	294	295	292	6	7	45	6	290	291	230	42	8	9	40
H46	480	8	7	4	96	94	291	5	3	4	299	3	292	19	3	9	3	4	3	301	6	9	6	8	8	9	7	8	8	7	5	7	9	8	9	8	7	4	296	297	297	296	6	5	360	292	298	299	290
H47	479	9	8	5	97	95	290	6	4	5	298	4	291	20	4	10	4	5	4	300	7	10	7	9	9	10	8	9	9	8	6	8	10	9	10	9	8	5	295	296	296	295	7	6	359	291	297	298	289
H48	480	8	7	4	96	94	291	5	3	4	299	3	292	19	3	9	3	4	3	301	6	9	6	8	8	9	7	8	8	7	5	7	9	8	9	8	7	4	296	297	297	296	6	5	360	292	298	299	290
H49	481	13	12	9	101	99	292	10	8	9	300	8	293	22	8	14	8	9	8	302	9	14	11	13	13	14	12	13	13	12	10	2	14	13	14	13	2	9	297	298	298	297	11	10	361	293	299	300	291
H50	482	12	11	8	98	96	293	9	7	8	301	7	294	23	7	13	7	8	7	303	10	13	4	2	2	13	1	2	12	1	9	11	3	2	3	2	11	8	298	299	299	298	10	9	362	294	300	301	292
H51	486	16	15	12	104	102	297	13	11	12	305	11	298	27	11	17	11	12	11	307	14	17	14	16	16	17	15	16	16	15	13	15	17	16	17	16	15	12	302	303	303	302	14	13	366	298	304	305	296
H52	482	2	1	8	100	98	293	9	7	8	301	7	294	23	7	13	7	8	7	303	10	13	10	12	12	13	11	12	12	11	9	11	13	12	13	12	11	8	298	299	299	298	10	9	362	294	300	301	292
H149	479	9	8	5	97	95	290	6	4	5	298	4	291	20	4	8	4	5	4	300	7	8	7	9	9	10	8	9	9	8	6	8	10	9	10	9	8	5	295	296	296	295	5	6	359	291	297	298	289
H150	483	11	10	7	99	97	294	8	6	7	302	6	295	22	6	12	6	7	6	304	9	12	3	1	1	12	0	1	11	0	8	10	2	1	2	1	10	7	299	300	300	299	9	8	363	295	301	302	293
H151	482	14	13	10	102	100	295	11	9	10	301	9	296	25	9	13	9	10	9	303	12	13	12	14	14	15	13	14	14	13	11	13	15	14	15	14	13	10	298	299	301	298	10	11	364	296	300	301	294
H152	480	8	7	4	96	94	291	5	3	4	299	3	292	19	3	9	3	4	3	301	6	9	6	8	8	9	7	8	8	7	5	7	9	8	9	8	7	4	296	297	297	296	6	5	360	292	298	299	290
H53	480	12	11	8	98	96	291	9	7	8	299	7	292	21	7	13	7	8	7	301	8	13	10	12	12	13	11	12	12	11	9	11	13	12	13	12	11	8	296	297	297	296	10	9	360	292	298	299	290
H153	475	11	10	7	99	97	286	8	6	7	294	6	287	22	6	10	6	7	6	296	9	12	9	11	11	12	10	11	11	10	8	10	12	11	12	11	10	7	291	292	292	291	9	8	359	287	293	294	285
H54	201	305	304	301	321	319	50	302	300	301	16	300	11	304	300	298	300	301	300	0	299	304	301	303	305	306	304	303	305	304	300	304	304	303	302	303	304	301	13	6	54	13	299	300	239	51	7	8	49
H55	481	9	8	5	97	95	292	6	4	5	300	4	293	20	4	10	4	5	4	302	7	10	7	9	9	10	8	9	9	8	6	8	10	9	10	9	8	5	297	298	298	297	7	6	361	293	299	300	291
H154	484	12	11	8	100	98	295	9	7	8	303	7	296	23	7	13	7	8	7	305	10	13	10	12	12	1	11	12	0	11	9	11	13	12	13	12	11	8	300	301	301	300	10	9	364	296	302	303	294
H155	479	7	6	3	95	93	290	4	2	3	298	2	291	18	2	8	2	3	2	300	5	8	5	7	7	8	6	7	7	6	4	6	8	7	8	7	6	3	295	296	296	295	5	4	359	291	297	298	289
H56	201	305	304	301	321	319	50	302	300	301	16	300	11	304	300	298	300	301	300	0	299	304	301	303	305	306	304	303	305	304	300	304	304	303	302	303	304	301	13	6	54	13	299	300	239	51	7	8	49
H156	481	15	14	11	103	101	292	12	10	11	300	10	293	26	10	14	10	11	10	302	13	14	13	15	15	16	14	15	15	14	12	14	16	15	16	15	14	11	297	298	298	297	11	10	363	293	299	300	291
H157	485	13	12	9	101	99	296	10	8	9	304	8	297	24	8	14	8	9	8	306	11	14	11	13	13	2	12	13	1	12	10	12	14	13	14	13	12	9	301	302	302	301	11	10	365	297	303	304	295
A5	482	10	9	6	98	96	293	7	5	6	301	5	294	21	5	11	5	6	5	303	8	11	8	10	10	11	9	10	10	9	7	9	11	10	11	10	9	6	298	299	299	298	8	7	362	294	300	301	292
A6	482	12	11	8	100	98	293	9	7	8	301	7	294	23	7	13	7	8	7	303	10	13	10	12	12	13	11	12	12	11	9	11	13	12	13	12	11	8	298	299	299	298	10	9	362	294	300	301	292
A13	481	11	10	7	99	97	292	8	6	7	300	6	293	22	6	10	6	7	6	301	9	10	9	11	11	12	10	11	11	10	8	10	12	11	12	11	10	7	297	297	298	297	7	8	361	293	298	299	291
H158	477	7	6	3	95	93	288	4	2	3	296	2	289	18	2	6	2	3	2	298	5	6	5	7	7	8	6	7	7	6	4	6	8	7	8	7	6	3	293	294	294	293	3	4	357	289	295	296	287
H159	478	8	7	4	96	94	291	5	3	4	297	3	292	19	3	9	3	4	3	299	6	9	6	8	8	9	7	8	8	7	5	7	9	8	9	8	7	4	294	295	297	294	6	5	360	292	296	297	290
H160	479	11	10	7	99	97	292	8	6	7	300	6	293	22	6	12	6	7	6	302	9	12	9	11	11	12	10	11	11	10	8	10	12	11	12	11	10	7	297	298	298	297	9	8	361	293	299	300	291
A7	478	10	9	2	98	96	289	7	5	6	297	5	290	21	5	11	5	6	5	299	8	11	8	10	10	11	9	10	10	9	7	9	11	10	11	10	9	6	294	295	295	294	4	3	358	290	296	297	288
A8	480	8	7	0	96	94	291	5	3	4	299	3	292	19	3	9	3	4	3	301	6	9	6	8	8	9	7	8	8	7	5	7	9	8	9	8	7	4	296	297	297	296	2	1	360	292	298	299	290
A10	477	11	10	3	99	97	290	8	6	7	298	6	291	22	6	10	6	7	6	300	9	10	9	11	11	12	10	11	11	10	8	10	12	11	12	11	10	7	295	296	296	295	3	4	361	291	297	298	289
A11	476	12	11	4	98	96	287	9	7	8	295	7	288	21	7	11	7	8	7	297	8	11	10	12	12	13	11	12	12	11	9	11	13	12	13	12	11	8	292	293	293	292	4	5	356	288	294	295	286
H57	193	303	302	299	319	317	48	300	298	299	16	298	9	300	298	296	298	299	298	18	297	302	299	301	303	304	302	301	303	302	298	302	302	301	300	301	302	299	13	14	52	13	297	298	237	49	15	16	47
H162	198	302	301	298	318	316	47	299	297	298	13	297	8	301	297	295	297	298	297	15	296	301	298	300	302	303	301	300	302	301	297	301	301	300	299	300	301	298	10	11	51	10	296	297	236	48	12	13	46
H163	481	9	8	5	97	95	292	6	4	3	300	4	293	20	4	10	4	5	4	302	7	10	7	9	9	10	8	9	9	8	6	8	10	9	10	9	8	5	297	298	298	297	7	6	361	293	299	300	291
H164	200	304	303	300	320	318	49	301	299	300	17	299	10	303	299	297	299	300	299	13	298	303	300	302	304	305	303	302	304	303	299	303	303	302	301	302	303	300	14	9	53	14	298	299	238	50	10	11	48
H165	199	303	302	299	319	317	48	300	298	299	14	298	9	302	298	296	298	299	298	6	297	302	299	301	303	304	302	301	303	302	298	302	302	301	300	301	302	299	11	4	52	11	297	298	236	49	5	6	47
H167	481	9	8	5	97	95	292	6	4	5	300	4	293	20	4	10	4	5	4	302	7	10	7	9	9	10	8	9	9	8	6	8	10	9	10	9	8	5	297	298	298	297	7	6	361	293	299	300	291
H166	480	8	7	4	96	94	291	5	3	4	299	3	292	19	3	9	3	4	3	301	6	9	6	8	8	9	7	8	8	7	5	7	9	8	9	8	7	4	296	297	297	296	6	5	360	292	298	299	290
H168	197	299	298	295	315	313	44	296	294	295	12	294	5	298	294	292	294	295	294	14	293	298	295	297	299	300	298	297	299	298	294	298	298	297	296	297	298	295	9	10	48	9	293	294	233	45	11	12	43
H169	476	8	7	4	96	94	289	5	3	4	297	3	290	17	3	9	3	4	3	299	6	9	6	8	8	9	7	8	8	7	5	7	9	8	9	8	7	4	294	295	293	294	6	5	358	290	296	297	288
H170	199	303	302	299	319	317	48	300	298	299	14	298	9	302	298	296	298	299	298	6	297	302	299	301	303	304	302	301	303	302	298	302	302	301	300	301	302	299	11	4	52	11	297	298	236	49	5	6	47
H171	485	13	12	9	101	99	296	10	8	9	304	8	297	24	8	14	8	9	8	306	11	14	11	13	13	14	12	13	13	12	10	12	14	13	14	13	12	9	301	302	302	301	11	10	365	297	303	304	295
H172	479	7	6	3	95	93	290	4	2	3	298	2	291	18	2	8	2	3	2	300	5	8	5	7	7	8	6	7	7	6	4	6	8	7	8	7	6	3	295	296	296	295	5	4	359	291	297	298	289
H173	481	9	8	5	97	95	292	6	4	5	300	4	293	20	4	10	4	5	4	302	7	10	7	9	9	10	8	9	9	8	6	8	10	9	10	9	8	5	297	298	298	297	7	6	361	293	299	300	291
H174	481	13	12	9	101	99	294	10	8	9	300	8	295	24	8	14	8	9	8	302	11	14	11	13	13	8	12	13	7	12	10	12	14	13	14	13	12	9	297	298	300	297	11	10	363	295	299	300	293
H175	484	14	13	10	100	98	295	11	9	10	303	9	296	25	9	15	9	10	9	305	12	15	12	14	14	15	13	14	14	13	11	13	15	14	15	14	13	10	300	301	301	300	12	11	364	296	302	303	294
H176	482	12	11	8	100	98	293	9	7	6	301	7	294	23	7	13	7	8	7	303	10	13	10	12	12	13	11	12	12	11	9	11	13	12	13	12	11	8	298	299	299	298	10	9	362	294	300	301	292
H177	480	8	7	4	96	94	291	5	3	4	299	3	292	19	3	9	3	4	3	301	6	9	6	8	8	9	7	8	8	7	5	7	9	8	9	8	7	4	296	297	297	296	6	5	360	292	298	299	290
H178	482	12	11	8	100	98	295	9	7	8	301	7	296	23	7	13	7	8	7	303	10	13	10	12	12	7	11	12	6	11	9	11	13	12	13	12	11	8	298	299	301	298	10	9	364	296	300	301	294
H179	197	299	298	295	315	313	44	296	294	295	12	294	5	298	294	292	294	295	294	14	293	298	295	297	299	300	298	297	299	298	294	298	298	297	296	297	298	295	9	10	48	9	293	294	233	45	11	12	43
H180	200	306	305	302	322	320	51	303	301	300	17	301	12	305	301	299	301	302	301	11	300	303	302	304	306	307	305	304	306	305	301	305	305	304	303	304	305	302	14	7	55	14	300	301	240	52	8	9	50
H181	481	13	12	9	101	99	294	10	8	9	302	8	295	24	8	12	8	9	8	304	11	12	11	13	13	14	12	13	13	12	10	12	14	13	14	13	12	9	299	300	300	299	9	10	363	295	301	302	293
H182	483	15	14	11	101	99	294	12	10	11	302	10	295	26	10	16	10	11	10	304	13	16	13	15	15	16	14	15	15	14	12	14	16	15	16	15	14	11	299	300	300	299	13	12	365	295	301	302	293
H58	200	304	303	300	320	318	49	301	299	300	15	299	10	303	299	297	299	300	299	9	298	303	300	302	304	305	303	302	304	303	299	303	303	302	301	302	303	300	12	5	53	12	298	299	238	50	6	7	48
H59	477	7	6	3	95	93	288	4	2	3	296	2	289	18	2	8	2	3	2	298	5	8	5	7	7	8	6	7	7	6	4	6	8	7	8	7	6	3	293	294	294	293	5	4	357	289	295	296	287
H60	482	14	13	10	102	100	293	11	9	10	301	9	294	25	9	13	9	10	9	303	12	13	12	14	14	3	13	14	2	13	11	13	15	14	15	14	13	10	298	299	299	298	10	11	364	294	300	301	292
H61	483	13	12	9	101	99	294	10	8	9	302	8	295	24	8	12	8	9	8	304	11	12	11	13	13	2	12	13	1	12	10	12	14	13	14	13	12	9	299	300	300	299	9	10	363	295	301	302	293
H183	485	13	12	9	101	99	296	10	8	9	304	8	297	24	8	14	8	9	8	306	11	14	11	13	13	2	12	13	1	12	10	12	14	13	14	13	12	9	301	302	302	301	11	10	365	297	303	304	295
H184	479	9	8	5	97	95	292	6	4	5	300	4	293	20	4	10	4	5	4	302	7	10	7	9	9	10	8	9	9	8	6	8	10	9	10	9	8	5	297	298	298	297	7	6	361	293	299	300	291
H62	500	100	99	96	48	46	311	97	95	96	319	95	312	109	95	101	95	96	95	321	98	101	96	100	100	101	99	98	100	99	97	99	101	100	101	100	99	96	316	317	317	316	98	97	380	312	318	319	310
H63	488	30	29	26	104	102	299	27	25	26	307	25	300	41	25	31	25	26	25	309	28	31	26	30	30	31	29	30	30	29	27	29	31	30	31	30	29	26	304	305	305	304	28	27	368	300	306	307	298
H64	477	9	8	5	97	95	290	6	4	5	296	4	291	20	4	8	4	5	4	298	7	8	7	9	9	10	8	9	9	8	6	8	10	9	10	9	8	5	293	294	296	293	5	6	359	291	295	296	289
H65	480	10	9	6	96	94	291	7	5	6	299	5	292	21	5	11	5	6	5	301	8	11	8	10	10	11	9	10	10	9	7	9	11	10	11	10	9	6	296	297	297	296	8	7	360	292	298	299	290
H66	482	12	11	8	98	96	293	9	7	8	301	7	294	23	7	13	7	8	7	303	10	13	10	12	12	13	11	12	12	11	9	11	13	12	13	12	11	8	298	299	299	298	10	9	362	294	300	301	292
H67	483	11	10	7	99	97	294	8	6	5	302	6	295	22	6	12	6	7	6	304	9	12	9	11	11	12	10	11	11	10	8	10	12	11	12	11	10	7	299	300	300	299	9	8	363	295	301	302	293
H68	478	6	5	2	94	92	289	3	1	2	297	1	290	17	1	7	1	2	1	299	4	7	4	6	6	7	5	6	6	5	3	5	7	6	7	6	5	2	294	295	295	294	4	3	358	290	296	297	288
H69	483	11	10	7	99	97	294	8	6	5	302	6	295	22	6	12	6	7	6	304	9	12	9	11	11	12	10	11	11	10	8	10	12	11	12	11	10	7	299	300	300	299	9	8	363	295	301	302	293
H70	482	10	9	6	98	96	293	7	5	6	301	5	294	21	5	11	5	6	5	303	8	11	8	10	10	11	9	10	10	9	7	9	11	10	11	10	9	6	298	299	299	298	8	7	362	294	300	301	292
H71	200	304	303	300	320	318	49	301	299	300	15	299	10	303	299	297	299	300	299	9	298	303	300	302	304	305	303	302	304	303	299	303	303	302	301	302	303	300	12	5	53	12	298	299	238	50	6	7	48
H72	199	301	300	297	317	315	46	298	296	297	14	296	7	300	296	294	296	297	296	16	295	300	297	299	301	302	300	299	301	300	296	300	300	299	298	299	300	297	11	12	50	11	295	296	235	47	13	14	45
H73	485	15	14	11	101	99	296	12	10	11	304	10	297	26	10	16	10	11	10	306	13	16	13	15	15	16	14	15	15	14	12	14	16	15	16	15	14	11	301	302	302	301	13	12	365	297	303	304	295
H74	482	10	9	6	98	96	293	7	5	6	301	5	294	21	5	11	5	6	5	303	8	11	8	10	10	11	9	10	10	9	7	9	11	10	11	10	9	6	298	299	299	298	8	7	362	294	300	301	292
H75	479	7	6	3	95	93	290	4	2	3	298	2	291	18	2	8	2	3	2	300	5	8	5	7	7	8	6	7	7	6	4	6	8	7	8	7	6	3	295	296	296	295	5	4	359	291	297	298	289
H76	312	340	339	336	356	354	123	337	335	336	131	335	124	341	335	333	335	336	335	133	334	339	336	338	340	341	339	338	340	339	335	339	339	338	337	338	339	336	128	129	129	128	334	337	274	124	130	131	122
H77	196	298	297	294	314	312	43	295	293	294	11	293	4	297	293	291	293	294	293	13	292	297	294	296	298	299	297	296	298	297	293	297	297	296	295	296	297	294	8	9	47	8	292	293	232	44	10	11	42
H78	195	297	296	293	313	311	42	294	292	293	10	292	3	296	292	290	292	293	292	12	291	296	293	295	297	298	296	295	297	296	292	296	296	295	294	295	296	293	7	8	46	7	291	292	231	43	9	10	41
H79	196	294	293	290	310	308	39	291	289	288	11	289	4	293	289	287	289	290	289	13	288	293	290	292	294	295	293	292	294	293	289	293	293	292	291	292	293	290	8	9	43	8	288	289	228	40	10	11	38
H80	481	11	10	7	97	95	292	8	6	7	300	6	293	22	6	12	6	7	6	302	9	12	9	11	11	12	10	11	11	10	8	10	12	11	12	11	10	7	297	298	298	297	9	8	361	293	299	300	291
H81	481	9	8	5	97	95	292	6	4	5	300	4	293	20	4	10	4	5	4	302	7	10	7	9	9	10	8	9	9	8	6	8	10	9	10	9	8	5	297	298	298	297	7	6	361	293	299	300	291
H82	495	194	193	190	211	209	306	191	189	190	314	189	307	203	189	195	189	190	189	316	192	195	190	194	194	195	193	192	194	193	191	193	195	192	195	194	193	190	311	312	312	311	192	191	375	307	313	314	305
H83	497	194	193	190	211	209	308	191	189	190	316	189	309	203	189	195	189	190	189	318	192	195	190	194	194	195	193	192	194	193	191	193	195	192	195	194	193	190	313	314	314	313	192	191	377	309	315	316	307
ST3(DSM1296)	372	293	292	289	309	307	203	290	288	287	209	288	204	294	288	288	288	289	288	213	287	292	289	293	293	294	292	291	293	292	288	292	292	291	290	293	292	289	208	209	211	208	289	290	259	206	210	211	204
H188	481	11	10	7	99	97	292	8	6	7	300	6	293	22	6	12	6	7	6	302	9	12	9	11	11	12	10	11	11	10	8	10	12	11	12	11	10	7	297	298	298	297	9	8	361	293	299	300	291
H185	483	11	10	7	99	97	294	8	6	7	302	6	295	22	6	12	6	7	6	304	9	12	3	1	1	12	0	1	11	0	8	10	2	1	2	1	10	7	299	300	300	299	9	8	363	295	301	302	293
H186	482	12	11	8	100	98	293	9	7	8	301	7	294	23	7	11	7	8	7	303	10	11	4	2	2	13	1	2	12	1	9	11	3	2	3	2	11	8	298	299	299	298	8	9	362	294	300	301	292
H187	199	303	302	299	319	317	48	300	298	299	14	298	9	302	298	296	298	299	298	16	297	302	299	301	303	304	302	301	303	302	298	302	302	301	300	301	302	299	11	12	52	11	297	298	237	49	13	14	47
H84	196	300	299	296	316	314	45	297	295	296	11	295	6	299	295	293	295	296	295	13	294	299	296	298	300	301	299	298	300	299	295	299	299	298	297	298	299	296	0	9	49	0	294	295	234	46	10	11	44
H189	480	10	9	6	98	96	293	7	5	6	299	5	294	21	5	11	5	6	5	301	8	11	8	10	10	11	9	10	10	9	7	9	11	10	11	10	9	6	296	297	299	296	8	7	362	294	298	299	292
H85	481	9	8	5	97	95	292	6	4	5	300	4	293	20	4	10	4	5	4	302	7	10	7	9	9	10	8	9	9	8	6	8	10	9	10	9	8	5	297	298	298	297	7	6	361	293	299	300	291
H86	497	99	98	95	5	1	308	96	94	95	316	94	309	108	94	98	94	95	94	318	97	98	95	99	99	100	98	97	99	98	96	98	100	99	100	99	98	95	313	314	314	313	95	96	377	309	315	316	307
H87	498	98	97	94	4	0	309	95	93	94	317	93	310	107	93	99	93	94	93	319	96	99	94	98	98	99	97	96	98	97	95	97	99	98	99	98	97	94	314	315	315	314	96	95	378	310	316	317	308
H88	230	294	293	290	310	308	25	291	289	290	47	289	40	293	289	287	289	290	289	49	288	293	290	292	294	295	293	292	294	293	289	293	293	292	291	292	293	290	44	45	31	44	288	289	228	26	46	47	18
H89	480	10	9	6	98	96	291	7	5	6	299	5	292	21	5	9	5	6	5	301	8	9	8	10	10	11	9	10	10	9	7	9	11	10	11	10	9	6	296	297	297	296	6	7	360	292	298	299	290
H90	491	99	98	95	39	37	304	96	94	95	312	94	305	108	94	98	94	95	94	314	97	98	95	99	99	100	98	97	99	98	96	98	100	99	100	99	98	95	309	310	310	309	95	96	373	305	311	312	303
H190	482	12	11	8	100	98	295	9	7	8	301	7	296	23	7	13	7	8	7	303	10	13	10	12	12	7	11	12	6	11	9	11	13	12	13	12	11	8	298	299	301	298	10	9	364	296	300	301	294
H91	480	14	13	10	102	100	293	11	9	10	301	9	294	25	9	15	9	10	9	303	12	15	6	4	4	15	3	4	14	3	11	13	5	4	3	4	13	10	298	299	299	298	12	11	364	294	300	301	292
H191	483	11	10	7	99	97	294	8	6	7	302	6	295	22	6	12	6	7	6	304	9	12	9	11	11	12	10	11	11	10	8	0	12	11	12	11	0	7	299	300	300	299	9	8	363	295	301	302	293
H192	483	11	10	7	99	97	294	8	6	7	302	6	295	22	6	12	6	7	6	304	9	12	9	11	11	12	10	11	11	10	8	0	12	11	12	11	0	7	299	300	300	299	9	8	363	295	301	302	293
H193	479	9	8	5	97	95	290	6	4	5	298	4	291	20	4	10	4	5	4	300	7	10	7	9	9	10	8	9	9	8	6	8	10	9	10	9	8	5	295	296	296	295	7	6	359	291	297	298	289
H194	194	296	295	292	312	310	41	293	291	292	9	291	2	295	291	289	291	292	291	11	290	295	292	294	296	297	295	294	296	295	291	295	295	294	293	294	295	292	6	7	45	6	290	291	230	42	8	9	40
A12	481	3	2	9	101	99	292	10	8	9	300	8	293	24	8	12	8	9	8	302	11	12	11	13	13	14	12	13	13	12	10	12	14	13	14	13	12	9	297	298	298	297	9	10	361	293	299	300	291
H195	481	9	8	5	97	95	292	6	4	5	300	4	293	20	4	10	4	5	4	302	7	10	7	9	9	10	8	9	9	8	6	8	10	9	10	9	8	5	297	298	298	297	7	6	361	293	299	300	291
H92	477	7	6	3	95	93	288	4	2	3	296	2	289	18	2	6	2	3	2	298	5	6	5	7	7	8	6	7	7	6	4	6	8	7	8	7	6	3	293	294	294	293	3	4	357	289	295	296	287
H93	202	304	303	300	320	318	49	301	299	300	19	299	14	303	299	297	299	300	299	21	298	303	300	302	304	305	303	302	304	303	299	303	303	302	301	302	303	300	16	17	53	16	298	299	238	50	18	19	48
H196	498	98	97	94	4	0	309	95	93	94	317	93	310	107	93	99	93	94	93	319	96	99	94	98	98	99	97	96	98	97	95	97	99	98	99	98	97	94	314	315	315	314	96	95	378	310	316	317	308
H197	481	5	4	11	103	101	296	12	10	11	302	10	295	26	10	16	10	11	10	304	13	16	13	15	15	16	14	15	15	14	12	14	16	15	16	15	14	11	299	300	302	299	13	12	365	297	301	302	295
H198	478	8	7	4	96	94	291	3	1	2	299	1	292	17	1	7	1	2	1	301	6	9	6	8	8	9	7	8	8	7	5	7	9	8	9	8	7	4	296	297	297	296	6	5	360	292	298	299	290
H94	478	10	9	2	98	96	291	7	5	6	297	5	290	21	5	11	5	6	5	299	8	11	8	10	10	11	9	10	10	9	7	9	11	10	11	10	9	6	294	295	297	294	4	3	362	292	296	297	290
H199	498	98	97	94	4	0	309	95	93	94	317	93	310	107	93	99	93	94	93	319	96	99	94	98	98	99	97	96	98	97	95	97	99	98	99	98	97	94	314	315	315	314	96	95	378	310	316	317	308
[truncated: 178 more columns]
